# Supplementary material for: Recently Integrated Alu Elements in Capuchin Monkeys: A Resource for Cebus/Sapajus Genomics
Source: Genes (Basel). 2022 Mar 24;13(4):572. doi: 10.3390/genes13040572 (PMC9030454; doi:10.3390/genes13040572)
Supplement: Supplementary file 1 [file genes-13-00572-s001.zip]

Archive with 4 entries (4 files):
- Batzer_Supplementary File 1_Cebus.xlsx
- Batzer_Supplementary File 2_Sapajus.xlsx
- Batzer_Supplementary File 3_alignments.gb
- Batzer_Supplementary_File3_alignments_doc.pdf
