# Supplementary material for: Recently Integrated Alu Elements in Capuchin Monkeys: A Resource for Cebus/Sapajus Genomics
Source: Genes (Basel). 2022 Mar 24;13(4):572. doi: 10.3390/genes13040572 (PMC9030454; doi:10.3390/genes13040572)
Supplement: Supplementary file 1 [file genes-13-00572-s001.zip › Batzer_Supplementary File 1_Cebus.xlsx]

## Sheet: 1607 Alu <= 2%
	Subfamily	SW	perc	perc	perc	query	position	in	query		Repeat	Subfamily	position	in	repeat		Subfamily																			Potential Oligonucleotide primers for PCR				Predicted PCR sizes (bp)
#	count	score	div.	del.	ins.	sequence	begin	end	(left)	strand	Subfamily	derived from	begin	end	(left)	ID	Discovered In	PCR	Polymorphic																	Forward primer name	Forward 5' to 3'	Reverse primer name	Reverse 5' to 3'	Capuchin	Marmoset	Owl monkey	Squirrel monkey
1	1	2574	1.1	0	0	Cebus_AluSc_NW_016107348_6268950_6270462_pos	1	286	-26	+	AluTa10	AluTa10	2	287	0	5704	Platyrrhini	CR_1	no	2574	1.1	0	0	Cebus_AluSc_NW_016107348_6268950_6270462_pos	1	286	-26	+	AluTa10	SINE/Alu	2	287	0	5704		cebLS2p_134F_0161073480_6268950	ATGCTTCCCTCATTCTGCTTC	cebLS2p_134R_0161073480_6268950	ACTTGCTGTGcCTGTAGTATC	880	548	540	539
2	2	2586	1.1	0	0	Cebus_AluSc_NW_016107811_506526_508022__	1	287	-9	+	AluTa10	AluTa10	1	287	0	6920	Platyrrhini			2586	1.1	0	0	Cebus_AluSc_NW_016107811_506526_508022__	1	287	-9	+	AluTa10	SINE/Alu	1	287	0	6920
3	3	2573	1.4	0	0	Cebus_AluSc_NW_016107409_158592_160098__	1	287	-19	+	AluTa10	AluTa10	1	287	0	6077	Platyrrhini	CR_2	no	2573	1.4	0	0	Cebus_AluSc_NW_016107409_158592_160098__	1	287	-19	+	AluTa10	SINE/Alu	1	287	0	6077		cebLS2p_299F_0161074090_158592	GCTCTTTCCAtTCCCTCTACC	cebLS2p_299R_0161074090_158592	GAGCCAGAATCGGAAACCATC	843	555	559	536
4	4	2563	1.7	0	0	Cebus_AluSc_NW_016107347_7997372_7998873__	1	287	-14	+	AluTa10	AluTa10	1	287	0	5692	Platyrrhini	CR_3	unfixed	2563	1.7	0	0	Cebus_AluSc_NW_016107347_7997372_7998873__	1	287	-14	+	AluTa10	SINE/Alu	1	287	0	5692
5	5	2530	1.8	0	0	Cebus_AluSc_NW_016107347_5834309_5835807_pos	1	285	-13	+	AluTa10	AluTa10	3	287	0	5687	Platyrrhini			2530	1.8	0	0	Cebus_AluSc_NW_016107347_5834309_5835807_pos	1	285	-13	+	AluTa10	SINE/Alu	3	287	0	5687
6	6	2531	1.8	0	0	Cebus_AluSc_NW_016107360_12890948_12892452_pos	1	286	-18	+	AluTa10	AluTa10	2	287	0	5774	Platyrrhini			2531	1.8	0	0	Cebus_AluSc_NW_016107360_12890948_12892452_pos	1	286	-18	+	AluTa10	SINE/Alu	2	287	0	5774		cebLS2p_602F_0161073600_12890948	AGgCCATGGgAAAGATAATGC	cebLS2p_602R_0161073600_12890948	ACCATATGCAAGCTGGATTCG	827	510	511	514
7	7	2510	1.8	0.3	0	Cebus_AluSc_NW_016107523_2884268_2885773__	1	286	-19	+	AluTa10	AluTa10	1	287	0	6454	Platyrrhini			2510	1.8	0.3	0	Cebus_AluSc_NW_016107523_2884268_2885773__	1	286	-19	+	AluTa10	SINE/Alu	1	287	0	6454
8	8	2507	1.8	0.3	0	Cebus_AluSc_NW_016107660_155827_157323_pos	1	284	-12	+	AluTa10	AluTa10	3	287	0	6734	Platyrrhini			2507	1.8	0.3	0	Cebus_AluSc_NW_016107660_155827_157323_pos	1	284	-12	+	AluTa10	SINE/Alu	3	287	0	6734
9	9	2523	1.8	0	0	Cebus_AluSc_NW_016107673_2222284_2223786_pos	1	286	-16	+	AluTa10	AluTa10	2	287	0	6767	Platyrrhini	CR_4	unfixed	2523	1.8	0	0	Cebus_AluSc_NW_016107673_2222284_2223786_pos	1	286	-16	+	AluTa10	SINE/Alu	2	287	0	6767
10	10	2533	1.8	0	0	Cebus_AluSc_NW_016107965_186568_188077_pos	1	286	-23	+	AluTa10	AluTa10	2	287	0	7009	Platyrrhini	CR_5	unfixed	2533	1.8	0	0	Cebus_AluSc_NW_016107965_186568_188077_pos	1	286	-23	+	AluTa10	SINE/Alu	2	287	0	7009
11	1	2635	0	0	0	Cebus_AluSc8_NW_016107890_950813_952357__	1	288	-56	+	AluTa15	AluTa15	1	288	0	5064	Platyrrhini	CR_6	unfixed	2635	0	0	0	Cebus_AluSc8_NW_016107890_950813_952357__	1	288	-56	+	AluTa15	SINE/Alu	1	288	0	5064
12	2	2612	0.3	0	0	Cebus_AluSc8_NW_016107596_1293729_1295229__	1	288	-12	+	AluTa15	AluTa15	1	288	0	3910	Platyrrhini			2612	0.3	0	0	Cebus_AluSc8_NW_016107596_1293729_1295229__	1	288	-12	+	AluTa15	SINE/Alu	1	288	0	3910		cebLS2p_4F_0161075960_1293729	AtTGGAAGGAGCCTGGGAAAC	cebLS2p_4R_0161075960_1293729	GGcTAGTTGGTTGGTCACTTG	858	544	545	547
13	3	2543	0.3	0.3	1	Cebus_AluSc8_NW_016107693_738365_739865__	1	290	-10	+	AluTa15	AluTa15	1	288	0	4429	Platyrrhini			2543	0.3	0.3	1	Cebus_AluSc8_NW_016107693_738365_739865__	1	290	-10	+	AluTa15	SINE/Alu	1	288	0	4429
14	4	2624	0.3	0	0	Cebus_AluSc8_NW_016107963_424542_426048__	1	288	-18	+	AluTa15	AluTa15	1	288	0	5184	Platyrrhini			2624	0.3	0	0	Cebus_AluSc8_NW_016107963_424542_426048__	1	288	-18	+	AluTa15	SINE/Alu	1	288	0	5184		cebLS2p_9F_0161079630_424542	GTGACGTGAAAAGGAgGAGTC	cebLS2p_9R_0161079630_424542	ACTACCAACCtCCCAAGTGG	877	555	557	556
15	5	2588	0.7	0	0	Cebus_AluSc8_NW_016107394_1449172_1450668__	1	288	-8	+	AluTa15	AluTa15	1	288	0	1887	Platyrrhini			2588	0.7	0	0	Cebus_AluSc8_NW_016107394_1449172_1450668__	1	288	-8	+	AluTa15	SINE/Alu	1	288	0	1887
16	6	2581	0.7	0	0	Cebus_AluSc8_NW_016107590_2043521_2045021__	1	288	-12	+	AluTa15	AluTa15	1	288	0	3883	Platyrrhini			2581	0.7	0	0	Cebus_AluSc8_NW_016107590_2043521_2045021__	1	288	-12	+	AluTa15	SINE/Alu	1	288	0	3883
17	7	2597	0.7	0	0	Cebus_AluSc8_NW_016107606_2861912_2863415__	1	288	-15	+	AluTa15	AluTa15	1	288	0	3977	Platyrrhini			2597	0.7	0	0	Cebus_AluSc8_NW_016107606_2861912_2863415__	1	288	-15	+	AluTa15	SINE/Alu	1	288	0	3977
18	8	2602	0.7	0	0	Cebus_AluSc8_NW_016107706_982425_983934__	1	288	-21	+	AluTa15	AluTa15	1	288	0	4493	Platyrrhini			2602	0.7	0	0	Cebus_AluSc8_NW_016107706_982425_983934__	1	288	-21	+	AluTa15	SINE/Alu	1	288	0	4493
19	9	2591	1	0	0	Cebus_AluSc_NW_016107366_10479655_10481158__	1	288	-15	+	AluTa15	AluTa15	1	288	0	5818	Platyrrhini			2565	1	0	0	Cebus_AluSc_NW_016107366_10479655_10481158__	1	288	-15	+	AluTa15	SINE/Alu	1	288	0	5818		cebLS2p_67F_0161073660_10479655	TGCTTCACAATCTGTCCACTG	cebLS2p_67R_0161073660_10479655	GTTAGTGAGcAGTGGAACCAG	818	503	502	503
20	10	2590	1	0	0	Cebus_AluSc_NW_016107674_98859_100399__	1	288	-52	+	AluTa15	AluTa15	1	288	0	6773	Platyrrhini			2591	1	0	0	Cebus_AluSc_NW_016107674_98859_100399__	1	288	-52	+	AluTa15	SINE/Alu	1	288	0	6773
21	11	2565	1	0	0	Cebus_AluSc8_NW_016107333_3290011_3291511__	1	288	-12	+	AluTa15	AluTa15	1	288	0	554	Platyrrhini			2591	1	0	0	Cebus_AluSc8_NW_016107333_3290011_3291511__	1	288	-12	+	AluTa15	SINE/Alu	1	288	0	554		cebLS2p_41F_0161073330_3290011	ATCACTGTGAGGCTGGGTTAG	cebLS2p_41R_0161073330_3290011	ACACTGAAAAGCTGCCACTATC	785	475	475	474
22	12	2591	1	0	0	Cebus_AluSc8_NW_016107353_3974865_3976369__	1	288	-16	+	AluTa15	AluTa15	1	288	0	1019	Platyrrhini			2564	1	0	0	Cebus_AluSc8_NW_016107353_3974865_3976369__	1	288	-16	+	AluTa15	SINE/Alu	1	288	0	1019		cebLS2p_43F_0161073530_3974865	GCCTTCAGTGTTATCCCCTTTC	cebLS2p_43R_0161073530_3974865	AGTTTGTGAGCAtGTGGAACC	856	536	540	536
23	13	2564	1	0	0	Cebus_AluSc8_NW_016107375_12198406_12199907__	1	288	-13	+	AluTa15	AluTa15	1	288	0	1537	Platyrrhini			2551	1	0	0	Cebus_AluSc8_NW_016107375_12198406_12199907__	1	288	-13	+	AluTa15	SINE/Alu	1	288	0	1537
24	14	2551	1	0	1	Cebus_AluSc8_NW_016107379_4890839_4892344__	1	291	-14	+	AluTa15	AluTa15	1	288	0	1613	Platyrrhini			2587	1	0	1	Cebus_AluSc8_NW_016107379_4890839_4892344__	1	291	-14	+	AluTa15	SINE/Alu	1	288	0	1613
25	15	2587	1	0	0	Cebus_AluSc8_NW_016107383_6229229_6230727__	1	288	-10	+	AluTa15	AluTa15	1	288	0	1693	Platyrrhini			2595	1	0	0	Cebus_AluSc8_NW_016107383_6229229_6230727__	1	288	-10	+	AluTa15	SINE/Alu	1	288	0	1693		cebLS2p_46F_0161073830_6229229	AGCAGTATCAGCAAGAGAAGTC	cebLS2p_46R_0161073830_6229229	AGCCTTTCTAAtGCGTGTTCC	829	520	517	536
26	16	2595	1	0	0	Cebus_AluSc8_NW_016107397_8322749_8324247__	1	288	-10	+	AluTa15	AluTa15	1	288	0	1950	Platyrrhini			2572	1	0	0	Cebus_AluSc8_NW_016107397_8322749_8324247__	1	288	-10	+	AluTa15	SINE/Alu	1	288	0	1950		cebLS2p_49F_0161073970_8322749	TTTGCACAGAGATGCACACAC	cebLS2p_49R_0161073970_8322749	TGTACAGCAGGGGTATGGATG	815	506	578	509
27	17	2572	1	0	0	Cebus_AluSc8_NW_016107416_3957536_3959030__	1	288	-6	+	AluTa15	AluTa15	1	288	0	2256	Platyrrhini			2606	1	0	0	Cebus_AluSc8_NW_016107416_3957536_3959030__	1	288	-6	+	AluTa15	SINE/Alu	1	288	0	2256		cebLS2p_50F_0161074160_3957536	AGGcTTGGATGTTGACCTAAG	cebLS2p_50R_0161074160_3957536	ACAACATTCTCTCCAGGATGAG	813	508	508	508
28	18	2606	1	0	0	Cebus_AluSc8_NW_016107465_3790505_3792016__	1	288	-23	+	AluTa15	AluTa15	1	288	0	2846	Platyrrhini			2522	1	0	0	Cebus_AluSc8_NW_016107465_3790505_3792016__	1	288	-23	+	AluTa15	SINE/Alu	1	288	0	2846		cebLS2p_56F_0161074650_3790505	ATGTGCAcACCGTTATCTCAC	cebLS2p_56R_0161074650_3790505	TGCTTCACCACCATCTTTCAG	771	449	445	445
29	19	2522	1	0	1.4	Cebus_AluSc8_NW_016107530_2220222_2221737__	1	292	-23	+	AluTa15	AluTa15	1	288	0	3412	Platyrrhini			2586	1	0	1.4	Cebus_AluSc8_NW_016107530_2220222_2221737__	1	292	-23	+	AluTa15	SINE/Alu	1	288	0	3412		cebLS2p_58F_0161075300_2220222	GAGATTTGCTGCCACTTGATG	cebLS2p_58R_0161075300_2220222	GCTGCTATGTTGCTTTCTCTTC	886	570	570	567
30	20	2595	1	0	0	Cebus_AluSc8_NW_016107569_2401602_2403105__	1	288	-15	+	AluTa15	AluTa15	1	288	0	3687	Platyrrhini			2595	1	0	0	Cebus_AluSc8_NW_016107569_2401602_2403105__	1	288	-15	+	AluTa15	SINE/Alu	1	288	0	3687		cebLS2p_59F_0161075690_2401602	ATCTGCAGCTCTGGAAGTTTC	cebLS2p_59R_0161075690_2401602	ATTGCTAGGCCTCTCTGACAC	839	525	503	522
31	21	2591	1	0	0	Cebus_AluSc8_NW_016107754_897805_899304__	1	288	-11	+	AluTa15	AluTa15	1	288	0	4696	Platyrrhini			2590	1	0	0	Cebus_AluSc8_NW_016107754_897805_899304__	1	288	-11	+	AluTa15	SINE/Alu	1	288	0	4696		cebLS2p_63F_0161077540_897805	GATTCTTCAGCTCATCCTCAGAG	cebLS2p_63R_0161077540_897805	TGGTGGGTCATTGTGTCATTG	883	575	577	575
32	22	2593	1	0	0	Cebus_AluSc8_NW_016107785_1140730_1142228__	1	288	-10	+	AluTa15	AluTa15	1	288	0	4782	Platyrrhini			2591	1	0	0	Cebus_AluSc8_NW_016107785_1140730_1142228__	1	288	-10	+	AluTa15	SINE/Alu	1	288	0	4782
33	23	2593	1	0	0	Cebus_AluSc8_NW_016107909_444463_445966__	1	288	-15	+	AluTa15	AluTa15	1	288	0	5097	Platyrrhini			2593	1	0	0	Cebus_AluSc8_NW_016107909_444463_445966__	1	288	-15	+	AluTa15	SINE/Alu	1	288	0	5097
34	24	2539	1	0	0.3	Cebus_AluSc8_NW_016107996_159012_160516__	1	289	-15	+	AluTa15	AluTa15	1	288	0	5233	Platyrrhini			2593	1	0	0.3	Cebus_AluSc8_NW_016107996_159012_160516__	1	289	-15	+	AluTa15	SINE/Alu	1	288	0	5233		cebLS2p_66F_0161079960_159012	ATTTACAGGCCAAGCGAGATG	cebLS2p_66R_0161079960_159012	TGTAGCTAGGGTCGAGAATCC	847	553	537	537
35	25	2586	1	0	0	Cebus_AluSx3_NW_016107561_960260_961763__	1	288	-15	+	AluTa15	AluTa15	1	288	0	8250	Platyrrhini			2539	1	0	0	Cebus_AluSx3_NW_016107561_960260_961763__	1	288	-15	+	AluTa15	SINE/Alu	1	288	0	8250		cebLS2p_75F_0161075610_960260	GAtCAAcGACCCAGATGTTCC	cebLS2p_75R_0161075610_960260	GTCACTcGGAGTTTGGTGATC	869	556	553	556
36	26	2535	1.1	0.3	0	Cebus_AluSc_NW_016107353_8490954_8492464__	1	287	-23	+	AluTa15	AluTa15	1	288	0	5740	Platyrrhini			2535	1.1	0.3	0	Cebus_AluSc_NW_016107353_8490954_8492464__	1	287	-23	+	AluTa15	SINE/Alu	1	288	0	5740		cebLS2p_135F_0161073530_8490954	TGCTCCTATGACTGGACAAGG	cebLS2p_135R_0161073530_8490954	GAGGTTTGATGTAGTGGaGAAGG	805	482	482	470
37	27	2522	1.1	0.3	0	Cebus_AluSc_NW_016107460_599763_601293__	1	287	-43	+	AluTa15	AluTa15	1	288	0	6275	Platyrrhini			2530	1.1	0.3	0	Cebus_AluSc_NW_016107460_599763_601293__	1	287	-43	+	AluTa15	SINE/Alu	1	288	0	6275		cebLS2p_138F_0161074600_599763	AACACCCaGTACCCTAATTGC	cebLS2p_138R_0161074600_599763	CAAAGGCTGGGGTTCTCTTAC	855	523	526	525
38	28	2530	1.1	0	0	Cebus_AluSc8_NW_016107357_3581318_3582801__	1	283	0	+	AluTa15	AluTa15	1	283	-5	1145	Platyrrhini			2482	1.1	0	0	Cebus_AluSc8_NW_016107357_3581318_3582801__	1	283	0	+	AluTa15	SINE/Alu	1	283	-5	1145
39	29	2482	1.1	0	3.5	Cebus_AluSc8_NW_016107363_8487541_8489044__	1	298	-5	+	AluTa15	AluTa15	1	288	0	1316	Platyrrhini			2522	1.1	0	3.5	Cebus_AluSc8_NW_016107363_8487541_8489044__	1	298	-5	+	AluTa15	SINE/Alu	1	288	0	1316		cebLS2p_85F_0161073630_8487541	AGTACGCTCTCCTTTAGTTCCC	cebLS2p_85R_0161073630_8487541	ACTGCCACCTTGAACTCCTG	895	571	567	568
40	30	2479	1.1	0.3	0.7	Cebus_AluSc8_NW_016107747_1582867_1584370__	1	289	-14	+	AluTa15	AluTa15	1	288	0	4661	Platyrrhini			2479	1.1	0.3	0.7	Cebus_AluSc8_NW_016107747_1582867_1584370__	1	289	-14	+	AluTa15	SINE/Alu	1	288	0	4661		cebLS2p_123F_0161077470_1582867	CTTTGGACACGTTGGAGGTAC	cebLS2p_123R_0161077470_1582867	AACTCCTGGaTCTCACCTACC	720	410	411	411
41	31	2558	1.1	0	0	Cebus_AluSc8_NW_016107814_126115_127598__	1	283	0	+	AluTa15	AluTa15	1	283	-5	4859	Platyrrhini			2558	1.1	0	0	Cebus_AluSc8_NW_016107814_126115_127598__	1	283	0	+	AluTa15	SINE/Alu	1	283	-5	4859		cebLS2p_126F_0161078140_126115	CAGCTGCCTCACTGTATTTAAC	cebLS2p_126R_0161078140_126115	GAgCAGCATGGGGTAAACTG	852	536	535	535
42	32	2494	1.4	0.7	0	Cebus_AluSc_NW_016107358_2568623_2570125__	1	286	-16	+	AluTa15	AluTa15	1	288	0	5768	Platyrrhini			2595	1.4	0.7	0	Cebus_AluSc_NW_016107358_2568623_2570125__	1	286	-16	+	AluTa15	SINE/Alu	1	288	0	5768
43	33	2581	1.4	0	0	Cebus_AluSc_NW_016107430_4225926_4227428__	1	288	-14	+	AluTa15	AluTa15	1	288	0	6170	Platyrrhini			2541	1.4	0	0	Cebus_AluSc_NW_016107430_4225926_4227428__	1	288	-14	+	AluTa15	SINE/Alu	1	288	0	6170
44	34	2481	1.4	0.7	0.7	Cebus_AluSc_NW_016107436_4062160_4063658__	1	288	-10	+	AluTa15	AluTa15	1	288	0	6199	Platyrrhini			2554	1.4	0.7	0.7	Cebus_AluSc_NW_016107436_4062160_4063658__	1	288	-10	+	AluTa15	SINE/Alu	1	288	0	6199		cebLS2p_303F_0161074360_4062160	CAGTAAGTTGCAGGGATGAGG	cebLS2p_303R_0161074360_4062160	TgCTCATCAAAGTAGGAGGTG	787	485	471	479
45	35	2412	1.4	2.1	0.7	Cebus_AluSc_NW_016107621_430472_431967__	1	284	-11	+	AluTa15	AluTa15	1	288	0	6667	Platyrrhini			2551	1.4	2.1	0.7	Cebus_AluSc_NW_016107621_430472_431967__	1	284	-11	+	AluTa15	SINE/Alu	1	288	0	6667		cebLS2p_311F_0161076210_430472	CTACCTGCTGTGTCCAAGATG	cebLS2p_311R_0161076210_430472	TGATCCTGGCCCTAAATCTCC	798	513	509	491
46	36	2441	1.4	2.1	0	Cebus_AluSc_NW_016107829_1241499_1242997__	1	282	-16	+	AluTa15	AluTa15	1	288	0	6926	Platyrrhini			2543	1.4	2.1	0	Cebus_AluSc_NW_016107829_1241499_1242997__	1	282	-16	+	AluTa15	SINE/Alu	1	288	0	6926
47	37	2595	1.4	0	0	Cebus_AluSc8_NW_016107317_12725656_12727153__	1	288	-9	+	AluTa15	AluTa15	1	288	0	114	Platyrrhini			2517	1.4	0	0	Cebus_AluSc8_NW_016107317_12725656_12727153__	1	288	-9	+	AluTa15	SINE/Alu	1	288	0	114		cebLS2p_152F_0161073170_12725656	CTGGCTAAGTGGAGTCTAAACC	cebLS2p_152R_0161073170_12725656	GCTGCCAGGATCTATGATTTGC	837	528	528	524
48	38	2551	1.4	0	0	Cebus_AluSc8_NW_016107325_12546506_12548009__	1	288	-15	+	AluTa15	AluTa15	1	288	0	330	Platyrrhini			2582	1.4	0	0	Cebus_AluSc8_NW_016107325_12546506_12548009__	1	288	-15	+	AluTa15	SINE/Alu	1	288	0	330
49	39	2541	1.4	0	0	Cebus_AluSc8_NW_016107325_3854168_3855667__	1	288	-11	+	AluTa15	AluTa15	1	288	0	356	Platyrrhini			2587	1.4	0	0	Cebus_AluSc8_NW_016107325_3854168_3855667__	1	288	-11	+	AluTa15	SINE/Alu	1	288	0	356		cebLS2p_155F_0161073250_3854168	AGAGGCTTGCTTCATTGATCTG	cebLS2p_155R_0161073250_3854168	CAGGCTCTATATGCAGAAAGTGG	841	509	522	530
50	40	2554	1.4	0	0	Cebus_AluSc8_NW_016107325_6889087_6890596__	1	288	-21	+	AluTa15	AluTa15	1	288	0	367	Platyrrhini			2484	1.4	0	0	Cebus_AluSc8_NW_016107325_6889087_6890596__	1	288	-21	+	AluTa15	SINE/Alu	1	288	0	367		cebLS2p_156F_0161073250_6889087	GGAGACATAGCTGAAGACTGAAG	cebLS2p_156R_0161073250_6889087	AATGTGAGCAAGTGtCAGGAC	863	577	567	579
51	41	2543	1.4	0	0	Cebus_AluSc8_NW_016107334_7199400_7200935__	1	288	-47	+	AluTa15	AluTa15	1	288	0	590	Platyrrhini			2587	1.4	0	0	Cebus_AluSc8_NW_016107334_7199400_7200935__	1	288	-47	+	AluTa15	SINE/Alu	1	288	0	590		cebLS2p_160F_0161073340_7199400	CTATGTGCCAGGGACCTTAC	cebLS2p_160R_0161073340_7199400	TCTCATCTTGCTCACCTCCTG	872	471	527	516
52	42	2517	1.4	1.1	0	Cebus_AluSc8_NW_016107336_8635577_8637077__	1	285	-15	+	AluTa15	AluTa15	1	288	0	625	Platyrrhini			2494	1.4	1.1	0	Cebus_AluSc8_NW_016107336_8635577_8637077__	1	285	-15	+	AluTa15	SINE/Alu	1	288	0	625		cebLS2p_161F_0161073360_8635577	AAGAGGTCAGGAAGTGCAACC	cebLS2p_161R_0161073360_8635577	GCGGAACAAGTGGAGATGAAG	786	470	467	473
53	43	2484	1.4	0	1.1	Cebus_AluSc8_NW_016107345_3344089_3345577__	1	288	0	+	AluTa15	AluTa15	1	285	-3	838	Platyrrhini			2579	1.4	0	1.1	Cebus_AluSc8_NW_016107345_3344089_3345577__	1	288	0	+	AluTa15	SINE/Alu	1	285	-3	838		cebLS2p_168F_0161073450_3344089	GGAGcGTGTAGAAaTTGAAGAG	cebLS2p_168R_0161073450_3344089	AGCCCTCgTATTCCATCTCTG	709	411	413	413
54	44	2587	1.4	0	0	Cebus_AluSc8_NW_016107357_15169798_15171305__	1	288	-19	+	AluTa15	AluTa15	1	288	0	1134	Platyrrhini			2558	1.4	0	0	Cebus_AluSc8_NW_016107357_15169798_15171305__	1	288	-19	+	AluTa15	SINE/Alu	1	288	0	1134
55	45	2579	1.4	0	0	Cebus_AluSc8_NW_016107360_14099469_14100971__	1	288	-14	+	AluTa15	AluTa15	1	288	0	1219	Platyrrhini			2506	1.4	0	0	Cebus_AluSc8_NW_016107360_14099469_14100971__	1	288	-14	+	AluTa15	SINE/Alu	1	288	0	1219
56	46	2506	1.4	0.7	0	Cebus_AluSc8_NW_016107361_3834599_3836108__	1	286	-23	+	AluTa15	AluTa15	1	288	0	1267	Platyrrhini			2588	1.4	0.7	0	Cebus_AluSc8_NW_016107361_3834599_3836108__	1	286	-23	+	AluTa15	SINE/Alu	1	288	0	1267		cebLS2p_180F_0161073610_3834599	GGTGGTAAAGAGGTAGATCACTC	cebLS2p_180R_0161073610_3834599	TCACACTTTCCtAGGGCATCC	858	543	542	536
57	47	2558	1.4	0	0	Cebus_AluSc8_NW_016107361_906865_908365__	1	288	-12	+	AluTa15	AluTa15	1	288	0	1281	Platyrrhini			2583	1.4	0	0	Cebus_AluSc8_NW_016107361_906865_908365__	1	288	-12	+	AluTa15	SINE/Alu	1	288	0	1281
58	48	2583	1.4	0	0	Cebus_AluSc8_NW_016107394_6688279_6689787__	1	288	-20	+	AluTa15	AluTa15	1	288	0	1912	Platyrrhini			2554	1.4	0	0	Cebus_AluSc8_NW_016107394_6688279_6689787__	1	288	-20	+	AluTa15	SINE/Alu	1	288	0	1912
59	49	2554	1.4	0	0	Cebus_AluSc8_NW_016107398_4045446_4046944__	1	288	-10	+	AluTa15	AluTa15	1	288	0	1964	Platyrrhini			2554	1.4	0	0	Cebus_AluSc8_NW_016107398_4045446_4046944__	1	288	-10	+	AluTa15	SINE/Alu	1	288	0	1964		cebLS2p_200F_0161073980_4045446	AATAAAGGGCCTGCTGTCAAG	cebLS2p_200R_0161073980_4045446	AACCGATGCCTTGACACTAAC	718	406	407	405
60	50	2554	1.4	0	0	Cebus_AluSc8_NW_016107399_778305_779809__	1	288	-16	+	AluTa15	AluTa15	1	288	0	2007	Platyrrhini			2546	1.4	0	0	Cebus_AluSc8_NW_016107399_778305_779809__	1	288	-16	+	AluTa15	SINE/Alu	1	288	0	2007		cebLS2p_204F_0161073990_778305	GGACCCCTGTTTTCTTTCTGG	cebLS2p_204R_0161073990_778305	CCTAGCCAAGTCAAAGCCTTC	865	550	546	552
61	51	2546	1.4	0	0	Cebus_AluSc8_NW_016107404_4306090_4307582__	1	288	-4	+	AluTa15	AluTa15	1	288	0	2083	Platyrrhini			2405	1.4	0	0	Cebus_AluSc8_NW_016107404_4306090_4307582__	1	288	-4	+	AluTa15	SINE/Alu	1	288	0	2083		cebLS2p_206F_0161074040_4306090	GGAGTTATGCCTTACgGTTTCC	cebLS2p_206R_0161074040_4306090	TGCTGACTCTGTGCTATTCAG	832	512	512	511
62	52	2559	1.4	0	0	Cebus_AluSc8_NW_016107424_1610278_1611772__	1	288	-6	+	AluTa15	AluTa15	1	288	0	2352	Platyrrhini			2559	1.4	0	0	Cebus_AluSc8_NW_016107424_1610278_1611772__	1	288	-6	+	AluTa15	SINE/Alu	1	288	0	2352
63	53	2540	1.4	0	0	Cebus_AluSc8_NW_016107425_1395836_1397359__	1	288	-35	+	AluTa15	AluTa15	1	288	0	2372	Platyrrhini			2540	1.4	0	0	Cebus_AluSc8_NW_016107425_1395836_1397359__	1	288	-35	+	AluTa15	SINE/Alu	1	288	0	2372		cebLS2p_214F_0161074250_1395836	TAGACAGTGGGAAGTGGGATG	cebLS2p_214R_0161074250_1395836	CACAATTTCCACAGGGCTTTG	826	453	488	490
64	54	2570	1.4	0	0	Cebus_AluSc8_NW_016107425_2847766_2849269__	1	288	-15	+	AluTa15	AluTa15	1	288	0	2376	Platyrrhini			2570	1.4	0	0	Cebus_AluSc8_NW_016107425_2847766_2849269__	1	288	-15	+	AluTa15	SINE/Alu	1	288	0	2376		cebLS2p_215F_0161074250_2847766	ACACAGGCTACCTCATTTAAGC	cebLS2p_215R_0161074250_2847766	GTCACaCTTCCAACgACTCTG	871	549	571	568
65	55	2567	1.4	0	0	Cebus_AluSc8_NW_016107438_4839300_4840806__	1	288	-18	+	AluTa15	AluTa15	1	288	0	2547	Platyrrhini			2581	1.4	0	0	Cebus_AluSc8_NW_016107438_4839300_4840806__	1	288	-18	+	AluTa15	SINE/Alu	1	288	0	2547
66	56	2520	1.4	0	0.3	Cebus_AluSc8_NW_016107442_3862033_3863565__	1	289	-43	+	AluTa15	AluTa15	1	288	0	2589	Platyrrhini			2318	1.4	0	0.3	Cebus_AluSc8_NW_016107442_3862033_3863565__	1	289	-43	+	AluTa15	SINE/Alu	1	288	0	2589
67	57	2579	1.4	0	0	Cebus_AluSc8_NW_016107450_3583273_3584782__	1	288	-21	+	AluTa15	AluTa15	1	288	0	2675	Platyrrhini			2481	1.4	0	0	Cebus_AluSc8_NW_016107450_3583273_3584782__	1	288	-21	+	AluTa15	SINE/Alu	1	288	0	2675		cebLS2p_226F_0161074500_3583273	TCTTCAGCAAGGCAATGTATGG	cebLS2p_226R_0161074500_3583273	TCtTCAGGCATCTTTCTACCC	892	574	574	574
68	58	2509	1.4	0	1	Cebus_AluSc8_NW_016107473_3431612_3433107__	1	291	-4	+	AluTa15	AluTa15	1	288	0	2913	Platyrrhini			2567	1.4	0	1	Cebus_AluSc8_NW_016107473_3431612_3433107__	1	291	-4	+	AluTa15	SINE/Alu	1	288	0	2913
69	59	2542	1.4	0.3	0	Cebus_AluSc8_NW_016107516_2004238_2005775__	1	287	-50	+	AluTa15	AluTa15	1	288	0	3290	Platyrrhini			2520	1.4	0.3	0	Cebus_AluSc8_NW_016107516_2004238_2005775__	1	287	-50	+	AluTa15	SINE/Alu	1	288	0	3290		cebLS2p_239F_0161075160_2004238	AAGCTGAGTGGTGGGAATATG	cebLS2p_239R_0161075160_2004238	GCGAGTAAAcAGGGAGGTTG	856	483	485	482
70	60	2574	1.4	0	0	Cebus_AluSc8_NW_016107610_1769814_1771325__	1	288	-23	+	AluTa15	AluTa15	1	288	0	4004	Platyrrhini			2579	1.4	0	0	Cebus_AluSc8_NW_016107610_1769814_1771325__	1	288	-23	+	AluTa15	SINE/Alu	1	288	0	4004		cebLS2p_257F_0161076100_1769814	GCTTCTTCTCGGCTACATCTC	cebLS2p_257R_0161076100_1769814	GGATTGTGCAGGGCTTTAGAG	859	530	522	535
71	61	2531	1.4	0.3	0	Cebus_AluSc8_NW_016107613_1325274_1326774__	1	287	-13	+	AluTa15	AluTa15	1	288	0	4030	Platyrrhini			2509	1.4	0.3	0	Cebus_AluSc8_NW_016107613_1325274_1326774__	1	287	-13	+	AluTa15	SINE/Alu	1	288	0	4030
72	62	2536	1.4	0	0.7	Cebus_AluSc8_NW_016107647_1546720_1548229__	1	290	-19	+	AluTa15	AluTa15	1	288	0	4196	Platyrrhini			2542	1.4	0	0.7	Cebus_AluSc8_NW_016107647_1546720_1548229__	1	290	-19	+	AluTa15	SINE/Alu	1	288	0	4196
73	63	2579	1.4	0	0	Cebus_AluSc8_NW_016107666_622034_623545__	1	288	-23	+	AluTa15	AluTa15	1	288	0	4302	Platyrrhini			2574	1.4	0	0	Cebus_AluSc8_NW_016107666_622034_623545__	1	288	-23	+	AluTa15	SINE/Alu	1	288	0	4302
74	64	2531	1.4	0	0.3	Cebus_AluSc8_NW_016107670_453601_455102__	1	289	-12	+	AluTa15	AluTa15	1	288	0	4332	Platyrrhini			2531	1.4	0	0.3	Cebus_AluSc8_NW_016107670_453601_455102__	1	289	-12	+	AluTa15	SINE/Alu	1	288	0	4332		cebLS2p_266F_0161076700_453601	GCAGTGCATACATAGCTCCTG	cebLS2p_266R_0161076700_453601	TCCTTTCTTGTTTCTGCACCTG	893	578	581	581
75	65	2573	1.4	0	0	Cebus_AluSc8_NW_016107685_292010_293518__	1	288	-20	+	AluTa15	AluTa15	1	288	0	4403	Platyrrhini			2412	1.4	0	0	Cebus_AluSc8_NW_016107685_292010_293518__	1	288	-20	+	AluTa15	SINE/Alu	1	288	0	4403
76	66	2399	1.4	3.2	0.7	Cebus_AluSc8_NW_016107767_1266918_1268400__	1	281	-1	+	AluTa15	AluTa15	1	288	0	4720	Platyrrhini			2536	1.4	3.2	0.7	Cebus_AluSc8_NW_016107767_1266918_1268400__	1	281	-1	+	AluTa15	SINE/Alu	1	288	0	4720
77	67	2543	1.4	0	0	Cebus_AluSc8_NW_016107847_862168_863671__	1	288	-15	+	AluTa15	AluTa15	1	288	0	4931	Platyrrhini			2579	1.4	0	0	Cebus_AluSc8_NW_016107847_862168_863671__	1	288	-15	+	AluTa15	SINE/Alu	1	288	0	4931
78	68	2540	1.4	0.7	0	Cebus_AluSc8_NW_016107912_953086_954592__	1	286	-20	+	AluTa15	AluTa15	1	288	0	5101	Platyrrhini			2531	1.4	0.7	0	Cebus_AluSc8_NW_016107912_953086_954592__	1	286	-20	+	AluTa15	SINE/Alu	1	288	0	5101
79	69	2534	1.4	0	0.3	Cebus_AluSc8_NW_016107959_20452_21964__	1	289	-23	+	AluTa15	AluTa15	1	288	0	5171	Platyrrhini			2573	1.4	0	0.3	Cebus_AluSc8_NW_016107959_20452_21964__	1	289	-23	+	AluTa15	SINE/Alu	1	288	0	5171
80	70	2533	1.4	0	1	Cebus_AluSc8_NW_016107962_85422_86931__	1	291	-18	+	AluTa15	AluTa15	1	288	0	5182	Platyrrhini			2399	1.4	0	1	Cebus_AluSc8_NW_016107962_85422_86931__	1	291	-18	+	AluTa15	SINE/Alu	1	288	0	5182
81	71	2573	1.4	0	0	Cebus_AluSc8_NW_016108271_87577_89080__	1	288	-15	+	AluTa15	AluTa15	1	288	0	5388	Platyrrhini			2441	1.4	0	0	Cebus_AluSc8_NW_016108271_87577_89080__	1	288	-15	+	AluTa15	SINE/Alu	1	288	0	5388
82	72	2540	1.4	0	0.3	Cebus_AluSc8_NW_016108486_26544_28036__	1	289	-3	+	AluTa15	AluTa15	1	288	0	5394	Platyrrhini			2543	1.4	0	0.3	Cebus_AluSc8_NW_016108486_26544_28036__	1	289	-3	+	AluTa15	SINE/Alu	1	288	0	5394
83	73	2582	1.4	0	0	Cebus_AluSx3_NW_016107338_8964584_8966094__	1	288	-22	+	AluTa15	AluTa15	1	288	0	7398	Platyrrhini			2540	1.4	0	0	Cebus_AluSx3_NW_016107338_8964584_8966094__	1	288	-22	+	AluTa15	SINE/Alu	1	288	0	7398
84	74	2587	1.4	0	0	Cebus_AluSx3_NW_016107339_1509146_1510663__	1	288	-29	+	AluTa15	AluTa15	1	288	0	7404	Platyrrhini			2534	1.4	0	0	Cebus_AluSx3_NW_016107339_1509146_1510663__	1	288	-29	+	AluTa15	SINE/Alu	1	288	0	7404
85	75	2588	1.4	0	0	Cebus_AluSx3_NW_016107376_9163206_9164702__	1	288	-8	+	AluTa15	AluTa15	1	288	0	7632	Platyrrhini			2533	1.4	0	0	Cebus_AluSx3_NW_016107376_9163206_9164702__	1	288	-8	+	AluTa15	SINE/Alu	1	288	0	7632		cebLS2p_322F_0161073760_9163206	AGGACATAAGAGGAATGGGATG	cebLS2p_322R_0161073760_9163206	AcGGGAGGCTTCAATTTTCTC	702	404	388	419
86	76	2405	1.4	2.9	0	Cebus_AluSx3_NW_016107414_527708_529197__	1	280	-9	+	AluTa15	AluTa15	1	288	0	7833	Platyrrhini			2573	1.4	2.9	0	Cebus_AluSx3_NW_016107414_527708_529197__	1	280	-9	+	AluTa15	SINE/Alu	1	288	0	7833
87	77	2318	1.4	2.8	1.4	Cebus_AluSx3_NW_016107433_2697143_2698665__	1	284	-38	+	AluTa15	AluTa15	1	288	0	7898	Platyrrhini			2540	1.4	2.8	1.4	Cebus_AluSx3_NW_016107433_2697143_2698665__	1	284	-38	+	AluTa15	SINE/Alu	1	288	0	7898
88	78	2336	1.5	5.1	0	Cebus_AluSc8_NW_016107352_6332016_6333499__	1	274	-9	+	AluTa15	AluTa15	1	288	0	996	Platyrrhini			2336	1.5	5.1	0	Cebus_AluSc8_NW_016107352_6332016_6333499__	1	274	-9	+	AluTa15	SINE/Alu	1	288	0	996
89	79	2569	1.7	0	0	Cebus_AluSc_NW_016107323_12505917_12507415__	1	288	-10	+	AluTa15	AluTa15	1	288	0	5480	Platyrrhini			2560	1.7	0	0	Cebus_AluSc_NW_016107323_12505917_12507415__	1	288	-10	+	AluTa15	SINE/Alu	1	288	0	5480
90	80	2538	1.7	0	0	Cebus_AluSc_NW_016107323_4709944_4711442__	1	288	-10	+	AluTa15	AluTa15	1	288	0	5489	Platyrrhini			2538	1.7	0	0	Cebus_AluSc_NW_016107323_4709944_4711442__	1	288	-10	+	AluTa15	SINE/Alu	1	288	0	5489
91	81	2486	1.7	0.3	0	Cebus_AluSc_NW_016107333_677790_679288__	1	287	-11	+	AluTa15	AluTa15	1	288	0	5568	Platyrrhini	CR_8	no	2569	1.7	0.3	0	Cebus_AluSc_NW_016107333_677790_679288__	1	287	-11	+	AluTa15	SINE/Alu	1	288	0	5568		cebLS2p_469F_0161073330_677790	GGtCTCTCAAACCCAGAACTC	cebLS2p_469R_0161073330_677790	GGCACCCAATTAGAGACCAAG	733	416	422	422
92	82	2572	1.7	0	0	Cebus_AluSc_NW_016107338_2561639_2563143__	1	288	-16	+	AluTa15	AluTa15	1	288	0	5597	Platyrrhini			2546	1.7	0	0	Cebus_AluSc_NW_016107338_2561639_2563143__	1	288	-16	+	AluTa15	SINE/Alu	1	288	0	5597		cebLS2p_470F_0161073380_2561639	TCAAGAACCTCTGGCATGTAG	cebLS2p_470R_0161073380_2561639	CCAGCCTAGACAACACAGTAAG	855	441	487	454
93	83	2491	1.7	0	0.7	Cebus_AluSc_NW_016107352_170322_171831__	1	290	-19	+	AluTa15	AluTa15	1	288	0	5721	Platyrrhini			2486	1.7	0	0.7	Cebus_AluSc_NW_016107352_170322_171831__	1	290	-19	+	AluTa15	SINE/Alu	1	288	0	5721
94	84	2506	1.7	0.3	0	Cebus_AluSc_NW_016107352_2091540_2093042__	1	287	-15	+	AluTa15	AluTa15	1	288	0	5723	Platyrrhini			2543	1.7	0.3	0	Cebus_AluSc_NW_016107352_2091540_2093042__	1	287	-15	+	AluTa15	SINE/Alu	1	288	0	5723
95	85	2540	1.7	0	0	Cebus_AluSc_NW_016107394_1887356_1888856__	1	288	-12	+	AluTa15	AluTa15	1	288	0	6001	Platyrrhini			2572	1.7	0	0	Cebus_AluSc_NW_016107394_1887356_1888856__	1	288	-12	+	AluTa15	SINE/Alu	1	288	0	6001
96	86	2489	1.7	0.3	1.4	Cebus_AluSc_NW_016107425_2641085_2642588__	1	291	-12	+	AluTa15	AluTa15	1	288	0	6154	Platyrrhini			2572	1.7	0.3	1.4	Cebus_AluSc_NW_016107425_2641085_2642588__	1	291	-12	+	AluTa15	SINE/Alu	1	288	0	6154
97	87	2477	1.7	0	1	Cebus_AluSc_NW_016107443_3066014_3067538__	1	291	-33	+	AluTa15	AluTa15	1	288	0	6228	Platyrrhini			2491	1.7	0	1	Cebus_AluSc_NW_016107443_3066014_3067538__	1	291	-33	+	AluTa15	SINE/Alu	1	288	0	6228		cebLS2p_478F_0161074430_3066014	TATCTTTGCTCTCCCCAGACC	cebLS2p_478R_0161074430_3066014	TCCCTCAGATTAGCAGCCTAG	811	475	477	475
98	88	2562	1.7	0	0	Cebus_AluSc_NW_016107458_2312473_2313988__	1	288	-27	+	AluTa15	AluTa15	1	288	0	6271	Platyrrhini			2506	1.7	0	0	Cebus_AluSc_NW_016107458_2312473_2313988__	1	288	-27	+	AluTa15	SINE/Alu	1	288	0	6271
99	89	2476	1.7	0.3	0	Cebus_AluSc_NW_016107466_3193643_3195137__	1	287	-7	+	AluTa15	AluTa15	1	288	0	6296	Platyrrhini			2538	1.7	0.3	0	Cebus_AluSc_NW_016107466_3193643_3195137__	1	287	-7	+	AluTa15	SINE/Alu	1	288	0	6296		cebLS2p_480F_0161074660_3193643	GGTGAGTTTGGGTGGGAATTC	cebLS2p_480R_0161074660_3193643	AGAGCCCATTGATTGCATGTG	859	552	552	551
100	90	2563	1.7	0	0	Cebus_AluSc_NW_016107480_3857036_3858531__	1	288	-7	+	AluTa15	AluTa15	1	288	0	6329	Platyrrhini			2559	1.7	0	0	Cebus_AluSc_NW_016107480_3857036_3858531__	1	288	-7	+	AluTa15	SINE/Alu	1	288	0	6329		cebLS2p_481F_0161074800_3857036	AGCAATTCAGAAGGCAGAGATG	cebLS2p_481R_0161074800_3857036	GCACTGGATTCTGAAGGGAAG	822	510	511	513
101	91	2489	1.7	0.3	0	Cebus_AluSc_NW_016107548_2924947_2926487__	1	287	-53	+	AluTa15	AluTa15	1	288	0	6512	Platyrrhini			2569	1.7	0.3	0	Cebus_AluSc_NW_016107548_2924947_2926487__	1	287	-53	+	AluTa15	SINE/Alu	1	288	0	6512
102	92	2536	1.7	0	0.7	Cebus_AluSc_NW_016107566_386441_387940__	1	290	-9	+	AluTa15	AluTa15	1	288	0	6546	Platyrrhini			2541	1.7	0	0.7	Cebus_AluSc_NW_016107566_386441_387940__	1	290	-9	+	AluTa15	SINE/Alu	1	288	0	6546		cebLS2p_485F_0161075660_386441	GAGTTTCACTGAGCAGGAGAG	cebLS2p_485R_0161075660_386441	CACGTGCTGTTTTCTCTCAAG	810	502	505	505
103	93	2537	1.7	0.3	0	Cebus_AluSc_NW_016107586_500649_502156__	1	287	-20	+	AluTa15	AluTa15	1	288	0	6604	Platyrrhini			2546	1.7	0.3	0	Cebus_AluSc_NW_016107586_500649_502156__	1	287	-20	+	AluTa15	SINE/Alu	1	288	0	6604
104	94	2513	1.7	0	1	Cebus_AluSc_NW_016107669_289487_290984__	1	291	-6	+	AluTa15	AluTa15	1	288	0	6757	Platyrrhini			2539	1.7	0	1	Cebus_AluSc_NW_016107669_289487_290984__	1	291	-6	+	AluTa15	SINE/Alu	1	288	0	6757
105	95	2571	1.7	0	0	Cebus_AluSc_NW_016107857_155251_156748__	1	288	-9	+	AluTa15	AluTa15	1	288	0	6948	Platyrrhini			2500	1.7	0	0	Cebus_AluSc_NW_016107857_155251_156748__	1	288	-9	+	AluTa15	SINE/Alu	1	288	0	6948
106	96	2560	1.7	0	0	Cebus_AluSc8_NW_016107315_9400188_9401685__	1	288	-9	+	AluTa15	AluTa15	1	288	0	56	Platyrrhini			2575	1.7	0	0	Cebus_AluSc8_NW_016107315_9400188_9401685__	1	288	-9	+	AluTa15	SINE/Alu	1	288	0	56		cebLS2p_11F_0161073150_8565115	AGGTGGGATAATGCCAGGAAG	cebLS2p_11R_0161073150_8565115	ACTCCCgACCTTTAGCCTTG	857	514	532	529
107	97	2546	1.7	0	0	Cebus_AluSc8_NW_016107326_4811855_4813347__	1	288	-4	+	AluTa15	AluTa15	1	288	0	389	Platyrrhini			2545	1.7	0	0	Cebus_AluSc8_NW_016107326_4811855_4813347__	1	288	-4	+	AluTa15	SINE/Alu	1	288	0	389		cebLS2p_342F_0161073260_4811855	CCTCTTCCCTCACTCTCTTGTC	cebLS2p_342R_0161073260_4811855	GACAGGATCTCGCTATGTCAC	835	522	530	524
108	98	2543	1.7	0.3	0	Cebus_AluSc8_NW_016107333_7303959_7305457__	1	287	-11	+	AluTa15	AluTa15	1	288	0	562	Platyrrhini			2527	1.7	0.3	0	Cebus_AluSc8_NW_016107333_7303959_7305457__	1	287	-11	+	AluTa15	SINE/Alu	1	288	0	562
109	99	2572	1.7	0	0	Cebus_AluSc8_NW_016107338_9063446_9064946__	1	288	-12	+	AluTa15	AluTa15	1	288	0	680	Platyrrhini			2546	1.7	0	0	Cebus_AluSc8_NW_016107338_9063446_9064946__	1	288	-12	+	AluTa15	SINE/Alu	1	288	0	680		cebLS2p_354F_0161073380_9063446	GTtATGGAGCTGGCAAGAGTG	cebLS2p_354R_0161073380_9063446	GGCTCTATCAACTGCATGGAG	844	532	517	529
110	100	2538	1.7	0	0	Cebus_AluSc8_NW_016107357_14257629_14259120__	1	288	-3	+	AluTa15	AluTa15	1	288	0	1126	Platyrrhini			2540	1.7	0	0	Cebus_AluSc8_NW_016107357_14257629_14259120__	1	288	-3	+	AluTa15	SINE/Alu	1	288	0	1126
111	101	2559	1.7	0	0	Cebus_AluSc8_NW_016107360_6390366_6391862__	1	288	-8	+	AluTa15	AluTa15	1	288	0	1242	Platyrrhini			2576	1.7	0	0	Cebus_AluSc8_NW_016107360_6390366_6391862__	1	288	-8	+	AluTa15	SINE/Alu	1	288	0	1242		cebLS2p_369F_0161073600_6390366	TtGATGTGGGGCTGtTCATTC	cebLS2p_369R_0161073600_6390366	AAAGGTCGTGTGGGTAGAATG	870	562	566	567
112	102	2541	1.7	0	0	Cebus_AluSc8_NW_016107362_401671_403179__	1	288	-20	+	AluTa15	AluTa15	1	288	0	1288	Platyrrhini			2529	1.7	0	0	Cebus_AluSc8_NW_016107362_401671_403179__	1	288	-20	+	AluTa15	SINE/Alu	1	288	0	1288		cebLS2p_370F_0161073620_401671	TGTCCATTTCCCAGGTGTTAC	cebLS2p_370R_0161073620_401671	ACAAAAcTTAGCTGGCGATGG	766	445	748	766
113	103	2546	1.7	0	0	Cebus_AluSc8_NW_016107365_3407852_3409356__	1	288	-16	+	AluTa15	AluTa15	1	288	0	1333	Platyrrhini			2562	1.7	0	0	Cebus_AluSc8_NW_016107365_3407852_3409356__	1	288	-16	+	AluTa15	SINE/Alu	1	288	0	1333		cebLS2p_371F_0161073650_3407852	CACCTATAAGCTTTGCCTTTGG	cebLS2p_371R_0161073650_3407852	CCACAGATGTCACAGCATTTC	701	385	387	382
114	104	2539	1.7	0	0.7	Cebus_AluSc8_NW_016107366_5981109_5982613__	1	290	-14	+	AluTa15	AluTa15	1	288	0	1369	Platyrrhini			2489	1.7	0	0.7	Cebus_AluSc8_NW_016107366_5981109_5982613__	1	290	-14	+	AluTa15	SINE/Alu	1	288	0	1369		cebLS2p_374F_0161073660_5981109	AGATTCTTGGGCCAGCTGTAC	cebLS2p_374R_0161073660_5981109	TCAGGTGAAAGCCCaGAGATG	889	572	568	574
115	105	2500	1.7	0	0.7	Cebus_AluSc8_NW_016107382_5437480_5438980__	1	290	-10	+	AluTa15	AluTa15	1	288	0	1674	Platyrrhini			2552	1.7	0	0.7	Cebus_AluSc8_NW_016107382_5437480_5438980__	1	290	-10	+	AluTa15	SINE/Alu	1	288	0	1674		cebLS2p_389F_0161073820_5437480	GCTCAGGGATCTTCTTGCTTC	cebLS2p_389R_0161073820_5437480	AGAAGCGGCAGAAAATGGAAG	857	548	558	557
116	106	2575	1.7	0	0	Cebus_AluSc8_NW_016107384_6409094_6410594__	1	288	-12	+	AluTa15	AluTa15	1	288	0	1713	Platyrrhini			2556	1.7	0	0	Cebus_AluSc8_NW_016107384_6409094_6410594__	1	288	-12	+	AluTa15	SINE/Alu	1	288	0	1713		cebLS2p_392F_0161073840_6409094	GATACTTACCAGCCcGTCAAG	cebLS2p_392R_0161073840_6409094	CTACTTGaGAAGCTGAGATGGG	848	527	523	536
117	107	2545	1.7	0	0.3	Cebus_AluSc8_NW_016107391_862625_864128__	1	289	-14	+	AluTa15	AluTa15	1	288	0	1837	Platyrrhini			2477	1.7	0	0.3	Cebus_AluSc8_NW_016107391_862625_864128__	1	289	-14	+	AluTa15	SINE/Alu	1	288	0	1837		cebLS2p_396F_0161073910_862625	ATCCATGGGCTTGAAGGAAAC	cebLS2p_396R_0161073910_862625	CTTAAGTCTGCTGcCTCCATC	767	465	457	455
118	108	2527	1.7	0	0.3	Cebus_AluSc8_NW_016107392_6853867_6855369__	1	289	-13	+	AluTa15	AluTa15	1	288	0	1861	Platyrrhini			2551	1.7	0	0.3	Cebus_AluSc8_NW_016107392_6853867_6855369__	1	289	-13	+	AluTa15	SINE/Alu	1	288	0	1861		cebLS2p_397F_0161073920_6853867	TGAGAGCCAAGGAGAGGAATC	cebLS2p_397R_0161073920_6853867	CAAGTGTGGGGCTCTTCTAAC	791	477	466	463
119	109	2546	1.7	0	0	Cebus_AluSc8_NW_016107393_2143317_2144815__	1	288	-10	+	AluTa15	AluTa15	1	288	0	1868	Platyrrhini			2562	1.7	0	0	Cebus_AluSc8_NW_016107393_2143317_2144815__	1	288	-10	+	AluTa15	SINE/Alu	1	288	0	1868		cebLS2p_399F_0161073930_2143317	TGGTCATGTGTTCTTACTTCCC	cebLS2p_399R_0161073930_2143317	ACTACAAAcGGGCATCAATAGC	868	560	547	559
120	110	2529	1.7	0	0.3	Cebus_AluSc8_NW_016107398_5457162_5458657__	1	289	-6	+	AluTa15	AluTa15	1	288	0	1970	Platyrrhini			2575	1.7	0	0.3	Cebus_AluSc8_NW_016107398_5457162_5458657__	1	289	-6	+	AluTa15	SINE/Alu	1	288	0	1970		cebLS2p_401F_0161073980_5457162	AAAAGATCAGGTTCCCAGGTC	cebLS2p_401R_0161073980_5457162	CTTTGGGAAGTTCAGGTGGAG	873	567	566	576
121	111	2562	1.7	0	0	Cebus_AluSc8_NW_016107402_4202488_4203986__	1	288	-10	+	AluTa15	AluTa15	1	288	0	2041	Platyrrhini			2476	1.7	0	0	Cebus_AluSc8_NW_016107402_4202488_4203986__	1	288	-10	+	AluTa15	SINE/Alu	1	288	0	2041		cebLS2p_404F_0161074020_4202488	GCgGCAAGAAAGGTCCTATTC	cebLS2p_404R_0161074020_4202488	AAGGCTTTGCAGGTCAGTTAG	882	572	570	574
122	112	2552	1.7	0	0	Cebus_AluSc8_NW_016107429_3847630_3849121__	1	288	-3	+	AluTa15	AluTa15	1	288	0	2434	Platyrrhini			2564	1.7	0	0	Cebus_AluSc8_NW_016107429_3847630_3849121__	1	288	-3	+	AluTa15	SINE/Alu	1	288	0	2434		cebLS2p_414F_0161074290_3847630	CTCACAGTCTCaTGTGGTTCG	cebLS2p_414R_0161074290_3847630	CCTCAGAGTACCTAGAGTTGTTC	794	499	494	467
123	113	2556	1.7	0	0	Cebus_AluSc8_NW_016107436_1071642_1073141__	1	288	-11	+	AluTa15	AluTa15	1	288	0	2504	Platyrrhini			2540	1.7	0	0	Cebus_AluSc8_NW_016107436_1071642_1073141__	1	288	-11	+	AluTa15	SINE/Alu	1	288	0	2504
124	114	2540	1.7	0	0	Cebus_AluSc8_NW_016107469_4664506_4666007__	1	288	-13	+	AluTa15	AluTa15	1	288	0	2878	Platyrrhini			2563	1.7	0	0	Cebus_AluSc8_NW_016107469_4664506_4666007__	1	288	-13	+	AluTa15	SINE/Alu	1	288	0	2878
125	115	2574	1.7	0	0	Cebus_AluSc8_NW_016107498_3909434_3910933__	1	288	-11	+	AluTa15	AluTa15	1	288	0	3127	Platyrrhini			2574	1.7	0	0	Cebus_AluSc8_NW_016107498_3909434_3910933__	1	288	-11	+	AluTa15	SINE/Alu	1	288	0	3127		cebLS2p_428F_0161074980_3909434	CCTCAGGTTTcGTTCACACTG	cebLS2p_428R_0161074980_3909434	ACTTGCTCTCCCATACACCTG	781	478	452	473
126	116	2497	1.7	0	1	Cebus_AluSc8_NW_016107515_56588_58100__	1	291	-21	+	AluTa15	AluTa15	1	288	0	3283	Platyrrhini	CR_7	no	2497	1.7	0	1	Cebus_AluSc8_NW_016107515_56588_58100__	1	291	-21	+	AluTa15	SINE/Alu	1	288	0	3283
127	117	2528	1.7	0	0	Cebus_AluSc8_NW_016107539_3362272_3363775__	1	288	-15	+	AluTa15	AluTa15	1	288	0	3480	Platyrrhini			2528	1.7	0	0	Cebus_AluSc8_NW_016107539_3362272_3363775__	1	288	-15	+	AluTa15	SINE/Alu	1	288	0	3480
128	118	2560	1.7	0	0	Cebus_AluSc8_NW_016107542_1251875_1253373__	1	288	-10	+	AluTa15	AluTa15	1	288	0	3487	Platyrrhini			2560	1.7	0	0	Cebus_AluSc8_NW_016107542_1251875_1253373__	1	288	-10	+	AluTa15	SINE/Alu	1	288	0	3487		cebLS2p_433F_0161075420_1251875	GTCCCCTAACTTCCCCAAATG	cebLS2p_433R_0161075420_1251875	AGTCTGTTGTCAAGCATCTGG	844	545	545	542
129	119	2560	1.7	0	0	Cebus_AluSc8_NW_016107568_3090551_3092051__	1	288	-12	+	AluTa15	AluTa15	1	288	0	3680	Platyrrhini			2489	1.7	0	0	Cebus_AluSc8_NW_016107568_3090551_3092051__	1	288	-12	+	AluTa15	SINE/Alu	1	288	0	3680		cebLS2p_439F_0161075680_3090551	CTTGAGCCCATGGACTAAACC	cebLS2p_439R_0161075680_3090551	CCAAGCAATTCCTACCCTGTG	759	446	446	447
130	120	2542	1.7	0	0	Cebus_AluSc8_NW_016107571_82208_83711__	1	288	-15	+	AluTa15	AluTa15	1	288	0	3718	Platyrrhini			2536	1.7	0	0	Cebus_AluSc8_NW_016107571_82208_83711__	1	288	-15	+	AluTa15	SINE/Alu	1	288	0	3718
131	121	2514	1.7	0	1	Cebus_AluSc8_NW_016107580_129804_131309__	1	291	-14	+	AluTa15	AluTa15	1	288	0	3805	Platyrrhini			2560	1.7	0	1	Cebus_AluSc8_NW_016107580_129804_131309__	1	291	-14	+	AluTa15	SINE/Alu	1	288	0	3805
132	122	2561	1.7	0	0	Cebus_AluSc8_NW_016107655_723302_724810__	1	288	-20	+	AluTa15	AluTa15	1	288	0	4234	Platyrrhini			2542	1.7	0	0	Cebus_AluSc8_NW_016107655_723302_724810__	1	288	-20	+	AluTa15	SINE/Alu	1	288	0	4234
133	123	2567	1.7	0	0	Cebus_AluSc8_NW_016107729_708525_710032__	1	288	-19	+	AluTa15	AluTa15	1	288	0	4576	Platyrrhini			2514	1.7	0	0	Cebus_AluSc8_NW_016107729_708525_710032__	1	288	-19	+	AluTa15	SINE/Alu	1	288	0	4576
134	124	2572	1.7	0	0	Cebus_AluSc8_NW_016107743_637532_639040__	1	288	-20	+	AluTa15	AluTa15	1	288	0	4646	Platyrrhini			2537	1.7	0	0	Cebus_AluSc8_NW_016107743_637532_639040__	1	288	-20	+	AluTa15	SINE/Alu	1	288	0	4646
135	125	2542	1.7	0	0	Cebus_AluSc8_NW_016107746_700171_701699__	1	288	-40	+	AluTa15	AluTa15	1	288	0	4659	Platyrrhini			2561	1.7	0	0	Cebus_AluSc8_NW_016107746_700171_701699__	1	288	-40	+	AluTa15	SINE/Alu	1	288	0	4659
136	126	2546	1.7	0	0	Cebus_AluSc8_NW_016107773_1057583_1059080__	1	288	-9	+	AluTa15	AluTa15	1	288	0	4741	Platyrrhini			2513	1.7	0	0	Cebus_AluSc8_NW_016107773_1057583_1059080__	1	288	-9	+	AluTa15	SINE/Alu	1	288	0	4741		cebLS2p_454F_0161077730_1057583	AAATGCAGTtCTGTCCTCCTG	cebLS2p_454R_0161077730_1057583	GATGAGGGCTGGAAGTTGTTG	736	423	429	425
137	127	2529	1.7	0	0	Cebus_AluSc8_NW_016107773_316566_318066__	1	288	-12	+	AluTa15	AluTa15	1	288	0	4743	Platyrrhini			2567	1.7	0	0	Cebus_AluSc8_NW_016107773_316566_318066__	1	288	-12	+	AluTa15	SINE/Alu	1	288	0	4743
138	128	2524	1.7	0	0	Cebus_AluSc8_NW_016107800_254927_256423__	1	288	-8	+	AluTa15	AluTa15	1	288	0	4825	Platyrrhini			2572	1.7	0	0	Cebus_AluSc8_NW_016107800_254927_256423__	1	288	-8	+	AluTa15	SINE/Alu	1	288	0	4825
139	129	2544	1.7	0	0	Cebus_AluSc8_NW_016107819_704393_705890__	1	288	-9	+	AluTa15	AluTa15	1	288	0	4869	Platyrrhini			2542	1.7	0	0	Cebus_AluSc8_NW_016107819_704393_705890__	1	288	-9	+	AluTa15	SINE/Alu	1	288	0	4869
140	130	2562	1.7	0	0	Cebus_AluSc8_NW_016107822_1270790_1272301__	1	288	-23	+	AluTa15	AluTa15	1	288	0	4878	Platyrrhini			2560	1.7	0	0	Cebus_AluSc8_NW_016107822_1270790_1272301__	1	288	-23	+	AluTa15	SINE/Alu	1	288	0	4878
141	131	2569	1.7	0	0	Cebus_AluSc8_NW_016108139_107331_108835__	1	288	-16	+	AluTa15	AluTa15	1	288	0	5348	Platyrrhini			2529	1.7	0	0	Cebus_AluSc8_NW_016108139_107331_108835__	1	288	-16	+	AluTa15	SINE/Alu	1	288	0	5348
142	132	2569	1.7	0	0	Cebus_AluSx3_NW_016107361_5800779_5802279__	1	288	-12	+	AluTa15	AluTa15	1	288	0	7547	Platyrrhini			2546	1.7	0	0	Cebus_AluSx3_NW_016107361_5800779_5802279__	1	288	-12	+	AluTa15	SINE/Alu	1	288	0	7547
143	133	2576	1.7	0	0	Cebus_AluSx3_NW_016107396_985352_986852__	1	288	-12	+	AluTa15	AluTa15	1	288	0	7759	Platyrrhini	CR_9	yes; sapajus	2524	1.7	0	0	Cebus_AluSx3_NW_016107396_985352_986852__	1	288	-12	+	AluTa15	SINE/Alu	1	288	0	7759
144	134	2551	1.7	0	0	Cebus_AluSx3_NW_016107457_4767841_4769348__	1	288	-19	+	AluTa15	AluTa15	1	288	0	7989	Platyrrhini			2544	1.7	0	0	Cebus_AluSx3_NW_016107457_4767841_4769348__	1	288	-19	+	AluTa15	SINE/Alu	1	288	0	7989		cebLS2p_515F_0161074570_4767841	CTCcGAAATTCCTGGCTTGG	cebLS2p_515R_0161074570_4767841	AACACAGTtTCGTGGCCTTC	890	576	573	567
145	135	2575	1.7	0	0	Cebus_AluSx3_NW_016107463_3459374_3460862__	1	288	0	+	AluTa15	AluTa15	1	288	0	8007	Platyrrhini			2562	1.7	0	0	Cebus_AluSx3_NW_016107463_3459374_3460862__	1	288	0	+	AluTa15	SINE/Alu	1	288	0	8007
146	136	2564	1.7	0	0	Cebus_AluSx3_NW_016107466_5634019_5635520__	1	288	-13	+	AluTa15	AluTa15	1	288	0	8017	Platyrrhini			2571	1.7	0	0	Cebus_AluSx3_NW_016107466_5634019_5635520__	1	288	-13	+	AluTa15	SINE/Alu	1	288	0	8017		cebLS2p_517F_0161074660_5634019	GTAGGTGTGATGGAGCATGTG	cebLS2p_517R_0161074660_5634019	ATGTGCAACAAACTGGGTGAC	862	543	555	532
147	137	2560	1.7	0	0	Cebus_AluSx3_NW_016107754_1037616_1039112__	1	288	-8	+	AluTa15	AluTa15	1	288	0	8507	Platyrrhini			2495	1.7	0	0	Cebus_AluSx3_NW_016107754_1037616_1039112__	1	288	-8	+	AluTa15	SINE/Alu	1	288	0	8507
148	138	2495	1.7	0	1.7	Cebus_AluSx3_NW_016107904_32552_34067__	1	293	-22	+	AluTa15	AluTa15	1	288	0	8617	Platyrrhini			2576	1.7	0	1.7	Cebus_AluSx3_NW_016107904_32552_34067__	1	293	-22	+	AluTa15	SINE/Alu	1	288	0	8617		cebLS2p_528F_0161079040_32552	GGACCAGATTTACCCTCCTACC	cebLS2p_528R_0161079040_32552	CTCCAAGAACGTTTCCACCTG	814	491	484	485
149	139	2576	1.7	0	0	Cebus_AluSx3_NW_016107970_131186_132680__	1	288	-6	+	AluTa15	AluTa15	1	288	0	8656	Platyrrhini			2569	1.7	0	0	Cebus_AluSx3_NW_016107970_131186_132680__	1	288	-6	+	AluTa15	SINE/Alu	1	288	0	8656
150	140	2452	1.8	1.8	0	Cebus_AluSc_NW_016107325_2322329_2323835__	1	283	-23	+	AluTa15	AluTa15	1	288	0	5506	Platyrrhini			2506	1.8	1.8	0	Cebus_AluSc_NW_016107325_2322329_2323835__	1	283	-23	+	AluTa15	SINE/Alu	1	288	0	5506
151	141	2511	1.8	0	0	Cebus_AluSc_NW_016107476_322063_323546__	1	283	0	+	AluTa15	AluTa15	1	283	-5	6319	Platyrrhini			2452	1.8	0	0	Cebus_AluSc_NW_016107476_322063_323546__	1	283	0	+	AluTa15	SINE/Alu	1	283	-5	6319
152	142	2382	1.8	3.2	0	Cebus_AluSc_NW_016107772_1273235_1274734__	1	278	-21	+	AluTa15	AluTa15	1	287	-1	6891	Platyrrhini			2463	1.8	3.2	0	Cebus_AluSc_NW_016107772_1273235_1274734__	1	278	-21	+	AluTa15	SINE/Alu	1	287	-1	6891
153	143	2463	1.8	1.1	0	Cebus_AluSc8_NW_016107333_3271657_3273154__	1	285	-12	+	AluTa15	AluTa15	1	288	0	553	Platyrrhini	JS_351	unfixed	2460	1.8	1.1	0	Cebus_AluSc8_NW_016107333_3271657_3273154__	1	285	-12	+	AluTa15	SINE/Alu	1	288	0	553		Cebus_351F_016107333_3271657	CTCTGGGGTTTGACAAGTGTG	Cebus_351R_016107333_3271657	TGCACACCTTGGTATTTTCCC	776	470	470	470
154	144	2533	1.8	0	0	Cebus_AluSc8_NW_016107366_5546516_5548025__	1	286	-23	+	AluTa15	AluTa15	1	286	-2	1365	Platyrrhini			2533	1.8	0	0	Cebus_AluSc8_NW_016107366_5546516_5548025__	1	286	-23	+	AluTa15	SINE/Alu	1	286	-2	1365
155	145	2460	1.8	0.7	0.7	Cebus_AluSc8_NW_016107366_679554_681064__	1	288	-22	+	AluTa15	AluTa15	1	288	0	1377	Platyrrhini			2511	1.8	0.7	0.7	Cebus_AluSc8_NW_016107366_679554_681064__	1	288	-22	+	AluTa15	SINE/Alu	1	288	0	1377
156	146	2501	1.8	0.3	0	Cebus_AluSc8_NW_016107520_1791512_1793021__	1	286	-23	+	AluTa15	AluTa15	1	287	-1	3324	Platyrrhini			2501	1.8	0.3	0	Cebus_AluSc8_NW_016107520_1791512_1793021__	1	286	-23	+	AluTa15	SINE/Alu	1	287	-1	3324
157	147	2464	1.8	1.4	0	Cebus_AluSc8_NW_016107552_964498_965993__	1	284	-11	+	AluTa15	AluTa15	1	288	0	3578	Platyrrhini			2464	1.8	1.4	0	Cebus_AluSc8_NW_016107552_964498_965993__	1	284	-11	+	AluTa15	SINE/Alu	1	288	0	3578
158	148	2515	1.8	0.7	0	Cebus_AluSc8_NW_016108078_195456_196945__	1	286	-3	+	AluTa15	AluTa15	1	288	0	5314	Platyrrhini			2382	1.8	0.7	0	Cebus_AluSc8_NW_016108078_195456_196945__	1	286	-3	+	AluTa15	SINE/Alu	1	288	0	5314		cebLS2p_597F_0161080780_195456	GAGGGACACACTTCACAAACC	cebLS2p_597R_0161080780_195456	ACTTCATGGGGTTTTCAGTGAG	874	554	566	553
159	149	2506	1.8	0	0	Cebus_AluSx3_NW_016107323_1396327_1397810__	1	283	0	+	AluTa15	AluTa15	1	283	-5	7292	Platyrrhini	CR_10	no	2515	1.8	0	0	Cebus_AluSx3_NW_016107323_1396327_1397810__	1	283	0	+	AluTa15	SINE/Alu	1	283	-5	7292		cebLS2p_616F_0161073230_1396327	TtTTCCCTAGTGCCTCTGGAG	cebLS2p_616R_0161073230_1396327	GCcGAGTATGTGGAATGTCAG	790	465	471	469
160	1	2598	1	0	0	Cebus_AluSc8_NW_016107463_4108613_4110120__	1	288	-19	+	sf36	AluTa15	1	288	0	2807	marmoset			2590	1	0	0	Cebus_AluSc8_NW_016107463_4108613_4110120__	1	288	-19	+	sf36	Unspecified	1	288	0	2807
161	2	2590	1	0	0	Cebus_AluSx3_NW_016107389_586491_588011__	1	288	-32	+	sf36	AluTa15	1	288	0	7699	marmoset			2590	1	0	0	Cebus_AluSx3_NW_016107389_586491_588011__	1	288	-32	+	sf36	Unspecified	1	288	0	7699
162	3	2590	1	0	0	Cebus_AluSx3_NW_016107403_1803663_1805169__	1	288	-18	+	sf36	AluTa15	1	288	0	7794	marmoset			2598	1	0	0	Cebus_AluSx3_NW_016107403_1803663_1805169__	1	288	-18	+	sf36	Unspecified	1	288	0	7794		cebLS2p_70F_0161074030_1803663	ACTAGAATTCAGGCTCAGTGTG	cebLS2p_70R_0161074030_1803663	CATGGTGGCTTGAGTGTGTAG	882	563	554	563
163	4	2567	1.1	0	0	Cebus_AluSc8_NW_016107345_1886425_1887935__	1	287	-23	+	sf36	AluTa15	2	288	0	837	marmoset			2567	1.1	0	0	Cebus_AluSc8_NW_016107345_1886425_1887935__	1	287	-23	+	sf36	Unspecified	2	288	0	837
164	5	2563	1.1	0	0	Cebus_AluSc8_NW_016107372_1759988_1761493_pos	1	287	-18	+	sf36	AluTa15	2	288	0	1486	marmoset			2563	1.1	0	0	Cebus_AluSc8_NW_016107372_1759988_1761493_pos	1	287	-18	+	sf36	Unspecified	2	288	0	1486
165	6	2579	1.1	0	0	Cebus_AluSc8_NW_016107904_455815_457316_pos	1	287	-14	+	sf36	AluTa15	2	288	0	5083	marmoset			2579	1.1	0	0	Cebus_AluSc8_NW_016107904_455815_457316_pos	1	287	-14	+	sf36	Unspecified	2	288	0	5083
166	7	2562	1.4	0	0	Cebus_AluSc8_NW_016107334_3201707_3203214_pos	1	286	-21	+	sf36	AluTa15	3	288	0	581	marmoset			2562	1.4	0	0	Cebus_AluSc8_NW_016107334_3201707_3203214_pos	1	286	-21	+	sf36	Unspecified	3	288	0	581		cebLS2p_158F_0161073340_3201707	CTgGATGGGAAAGTGGCAAAG	cebLS2p_158R_0161073340_3201707	ACACTCCTATGGCCTGATCAG	791	483	483	495
167	8	2539	1.4	0	0.3	Cebus_AluSc8_NW_016107357_11312710_11314220__	1	288	-22	+	sf36	AluTa15	2	288	0	1113	marmoset			2539	1.4	0	0.3	Cebus_AluSc8_NW_016107357_11312710_11314220__	1	288	-22	+	sf36	Unspecified	2	288	0	1113
168	9	2574	1.4	0	0	Cebus_AluSc8_NW_016107463_985123_986622_pos	1	287	-12	+	sf36	AluTa15	2	288	0	2811	marmoset			2574	1.4	0	0	Cebus_AluSc8_NW_016107463_985123_986622_pos	1	287	-12	+	sf36	Unspecified	2	288	0	2811
169	10	2531	1.4	0	0	Cebus_AluSc8_NW_016107643_1958617_1960113__	1	287	-9	+	sf36	AluTa15	2	288	0	4177	marmoset			2408	1.4	0	0	Cebus_AluSc8_NW_016107643_1958617_1960113__	1	287	-9	+	sf36	Unspecified	2	288	0	4177
170	11	2524	1.4	0	0.3	Cebus_AluSc8_NW_016107812_1139015_1140514_pos	1	287	-12	+	sf36	AluTa15	3	288	0	4857	marmoset			2518	1.4	0	0.3	Cebus_AluSc8_NW_016107812_1139015_1140514_pos	1	287	-12	+	sf36	Unspecified	3	288	0	4857
171	12	2408	1.4	0.7	3.1	Cebus_AluSq2_NW_016107507_1183654_1185162_pos	1	293	-15	+	sf36	AluTa15	3	288	0	7180	marmoset			2531	1.4	0.7	3.1	Cebus_AluSq2_NW_016107507_1183654_1185162_pos	1	293	-15	+	sf36	Unspecified	3	288	0	7180		cebLS2p_314F_0161075070_1183654	GcACACACGGTAGTAACTCTG	cebLS2p_314R_0161075070_1183654	ATGCTGGTCTGaAACTCTTGG	785	469	469	465
172	13	2518	1.4	0	1.4	Cebus_AluSq2_NW_016107589_634349_635868__	1	292	-27	+	sf36	AluTa15	1	288	0	7194	marmoset			2524	1.4	0	1.4	Cebus_AluSq2_NW_016107589_634349_635868__	1	292	-27	+	sf36	Unspecified	1	288	0	7194
173	14	2512	1.7	0	1	Cebus_AluSc_NW_016107519_1582595_1584101__	1	291	-15	+	sf36	AluTa15	1	288	0	6441	marmoset			2543	1.7	0	1	Cebus_AluSc_NW_016107519_1582595_1584101__	1	291	-15	+	sf36	Unspecified	1	288	0	6441
174	15	2543	1.7	0	0	Cebus_AluSc8_NW_016107321_12979355_12980858__	1	287	-16	+	sf36	AluTa15	2	288	0	220	marmoset			2538	1.7	0	0	Cebus_AluSc8_NW_016107321_12979355_12980858__	1	287	-16	+	sf36	Unspecified	2	288	0	220
175	16	2555	1.7	0	0	Cebus_AluSc8_NW_016107369_6258386_6259881__	1	288	-7	+	sf36	AluTa15	1	288	0	1448	marmoset	CR_11	unfixed	2555	1.7	0	0	Cebus_AluSc8_NW_016107369_6258386_6259881__	1	288	-7	+	sf36	Unspecified	1	288	0	1448		cebLS2p_379F_0161073690_6258386	CACCATGGCTGAATCTTAGCC	cebLS2p_379R_0161073690_6258386	TGCATGTTGGAAGGAAGACAC	866	557	557	560
176	17	2550	1.7	0	0	Cebus_AluSc8_NW_016107379_4858149_4859659__	1	288	-22	+	sf36	AluTa15	1	288	0	1611	marmoset			2550	1.7	0	0	Cebus_AluSc8_NW_016107379_4858149_4859659__	1	288	-22	+	sf36	Unspecified	1	288	0	1611		cebLS2p_386F_0161073790_4858149	GCATGAGGGGTTTCACTGAAG	cebLS2p_386R_0161073790_4858149	CCATTCTCACCTGACAGCTTC	847	527	528	510
177	18	2518	1.7	0	0	Cebus_AluSc8_NW_016107496_1165963_1167474_pos	1	287	-24	+	sf36	AluTa15	2	288	0	3099	marmoset			2518	1.7	0	0	Cebus_AluSc8_NW_016107496_1165963_1167474_pos	1	287	-24	+	sf36	Unspecified	2	288	0	3099
178	19	2544	1.7	0	0	Cebus_AluSc8_NW_016107869_322648_324143__	1	288	-7	+	sf36	AluTa15	1	288	0	5009	marmoset			2512	1.7	0	0	Cebus_AluSc8_NW_016107869_322648_324143__	1	288	-7	+	sf36	Unspecified	1	288	0	5009
179	20	2530	1.7	0.3	0	Cebus_AluSc8_NW_016107971_480607_482108__	1	287	-14	+	sf36	AluTa15	1	288	0	5203	marmoset			2544	1.7	0.3	0	Cebus_AluSc8_NW_016107971_480607_482108__	1	287	-14	+	sf36	Unspecified	1	288	0	5203		cebLS2p_465F_0161079710_480607	GCTGGaATGAGGTGCTTGAC	cebLS2p_465R_0161079710_480607	CCTTTTAGCTCCTGGGTGAAC	829	519	528	521
180	21	2500	1.7	0	0.7	Cebus_AluSc8_NW_016108008_563390_564901_pos	1	289	-22	+	sf36	AluTa15	2	288	0	5250	marmoset			2530	1.7	0	0.7	Cebus_AluSc8_NW_016108008_563390_564901_pos	1	289	-22	+	sf36	Unspecified	2	288	0	5250
181	22	2538	1.7	0	0	Cebus_AluSx3_NW_016107323_10330746_10332248_pos	1	287	-15	+	sf36	AluTa15	2	288	0	7290	marmoset	yes	no	2500	1.7	0	0	Cebus_AluSx3_NW_016107323_10330746_10332248_pos	1	287	-15	+	sf36	Unspecified	2	288	0	7290		cebLS2p_498F_0161073230_10330746	GGAATGCAGGGTTGGTTTAATG	cebLS2p_498R_0161073230_10330746	CCTTAcGGCACTGTTTAGAACC	893	575	579	579
182	23	2553	1.8	0	0	Cebus_AluSc8_NW_016107419_5236364_5237850_pos	1	286	0	+	sf36	AluTa15	3	288	0	2305	marmoset			2553	1.8	0	0	Cebus_AluSc8_NW_016107419_5236364_5237850_pos	1	286	0	+	sf36	Unspecified	3	288	0	2305
183	24	2532	1.8	0	0	Cebus_AluSc8_NW_016107424_649155_650656_pos	1	286	-15	+	sf36	AluTa15	3	288	0	2366	marmoset	JS_1494	yes cebus	2532	1.8	0	0	Cebus_AluSc8_NW_016107424_649155_650656_pos	1	286	-15	+	sf36	Unspecified	3	288	0	2366		Cebus_1494F_016107424_649155	CCgGCTTTGCATATTTTCTGTG	Cebus_1494R_016107424_649155	CTCCaAGGCCTGTAGACATTC	856	547	551	540
184	25	2506	1.8	0	0.3	Cebus_AluSc8_NW_016107490_3593757_3595259_pos	1	288	-14	+	sf36	AluTa15	2	288	0	3058	marmoset	CR_12	yes cebus	2506	1.8	0	0.3	Cebus_AluSc8_NW_016107490_3593757_3595259_pos	1	288	-14	+	sf36	Unspecified	2	288	0	3058
185	1	2629	0.3	0	0	Cebus_AluSc8_NW_016107332_2850389_2851896__	1	288	-19	+	sf37	AluTa15	1	288	0	509	marmoset			2629	0.3	0	0	Cebus_AluSc8_NW_016107332_2850389_2851896__	1	288	-19	+	sf37	Unspecified	1	288	0	509		cebLS2p_2F_0161073320_2850389	TGAGAGATGCCCAGAGAGATG	cebLS2p_2R_0161073320_2850389	TACCAATGCAGTTCCAGTTCC	879	567	562	564
186	2	2428	0.7	0.3	4.9	Cebus_AluSc_NW_016107555_695052_696574_pos	1	300	-22	+	sf37	AluTa15	2	288	0	6527	marmoset			2428	0.7	0.3	4.9	Cebus_AluSc_NW_016107555_695052_696574_pos	1	300	-22	+	sf37	Unspecified	2	288	0	6527
187	3	2610	1	0	0	Cebus_AluSx3_NW_016107393_1238715_1240224__	1	288	-21	+	sf37	AluTa15	1	288	0	7730	marmoset			2610	1	0	0	Cebus_AluSx3_NW_016107393_1238715_1240224__	1	288	-21	+	sf37	Unspecified	1	288	0	7730		cebLS2p_69F_0161073930_1238715	CCATCCCTACTCCCATATAAAGG	cebLS2p_69R_0161073930_1238715	CTTCCAAAGTCACAGTGGGTAG	812	494	491	502
188	4	2460	1.1	0	1.4	Cebus_AluSc8_NW_016107425_4176420_4177918_pos	1	285	-13	+	sf37	AluTa15	2	282	-6	2380	marmoset			2460	1.1	0	1.4	Cebus_AluSc8_NW_016107425_4176420_4177918_pos	1	285	-13	+	sf37	Unspecified	2	282	-6	2380
189	5	2604	1.1	0	0	Cebus_AluSx3_NW_016107627_900061_901560_pos	1	287	-12	+	sf37	AluTa15	2	288	0	8371	marmoset			2604	1.1	0	0	Cebus_AluSx3_NW_016107627_900061_901560_pos	1	287	-12	+	sf37	Unspecified	2	288	0	8371		cebLS2p_147F_0161076270_900061	TCTTCCTTGACCACCCTGTAC	cebLS2p_147R_0161076270_900061	ATTGCTTGAtCCCCgGAAGC	807	496	487	485
190	6	2538	1.4	0	0	Cebus_AluSc8_NW_016107323_2804021_2805515__	1	288	-6	+	sf37	AluTa15	1	288	0	265	marmoset			2538	1.4	0	0	Cebus_AluSc8_NW_016107323_2804021_2805515__	1	288	-6	+	sf37	Unspecified	1	288	0	265
191	7	2584	1.4	0	0	Cebus_AluSc8_NW_016107323_8523691_8525189_pos	1	287	-11	+	sf37	AluTa15	2	288	0	280	marmoset			2584	1.4	0	0	Cebus_AluSc8_NW_016107323_8523691_8525189_pos	1	287	-11	+	sf37	Unspecified	2	288	0	280
192	8	2496	1.4	0.3	0.7	Cebus_AluSc8_NW_016107394_4081031_4082530_pos	1	288	-11	+	sf37	AluTa15	2	288	0	1902	marmoset			2496	1.4	0.3	0.7	Cebus_AluSc8_NW_016107394_4081031_4082530_pos	1	288	-11	+	sf37	Unspecified	2	288	0	1902
193	9	2558	1.4	0	0	Cebus_AluSc8_NW_016107504_467422_468921_pos	1	287	-12	+	sf37	AluTa15	2	288	0	3169	marmoset			2558	1.4	0	0	Cebus_AluSc8_NW_016107504_467422_468921_pos	1	287	-12	+	sf37	Unspecified	2	288	0	3169
194	10	2565	1.4	0	0	Cebus_AluSc8_NW_016107697_863348_864849__	1	287	-14	+	sf37	AluTa15	2	288	0	4449	marmoset			2570	1.4	0	0	Cebus_AluSc8_NW_016107697_863348_864849__	1	287	-14	+	sf37	Unspecified	2	288	0	4449		cebLS2p_269F_0161076970_863348	AtTGATCTGcGGAAACCCATC	cebLS2p_269R_0161076970_863348	CTgTGAGCTATTCCAGTCCATG	835	518	519	534
195	11	2589	1.4	0	0	Cebus_AluSc8_NW_016107856_1467174_1468682__	1	288	-20	+	sf37	AluTa15	1	288	0	4966	marmoset	CR_13	unfixed	2556	1.4	0	0	Cebus_AluSc8_NW_016107856_1467174_1468682__	1	288	-20	+	sf37	Unspecified	1	288	0	4966		cebLS2p_281F_0161078560_1467174	tGTGGAGGaATCAGGATGGG	cebLS2p_281R_0161078560_1467174	TGGGAAGTTGTAaGCCTCCAG	871	545	560	560
196	12	2570	1.4	0	0	Cebus_AluSc8_NW_016107931_777846_779356__	1	288	-22	+	sf37	AluTa15	1	288	0	5121	marmoset			2565	1.4	0	0	Cebus_AluSc8_NW_016107931_777846_779356__	1	288	-22	+	sf37	Unspecified	1	288	0	5121		cebLS2p_287F_0161079310_777846	ATAGAAGGGTGCCATGACAGG	cebLS2p_287R_0161079310_777846	GGGCCTCTGACATGATATCAC	867	530	547	544
197	13	2573	1.4	0	0	Cebus_AluSc8_NW_016107996_197383_198879__	1	288	-8	+	sf37	AluTa15	1	288	0	5234	marmoset			2589	1.4	0	0	Cebus_AluSc8_NW_016107996_197383_198879__	1	288	-8	+	sf37	Unspecified	1	288	0	5234
198	14	2570	1.4	0	0	Cebus_AluSx3_NW_016107573_2732622_2734120_pos	1	286	-12	+	sf37	AluTa15	3	288	0	8269	marmoset			2570	1.4	0	0	Cebus_AluSx3_NW_016107573_2732622_2734120_pos	1	286	-12	+	sf37	Unspecified	3	288	0	8269
199	15	2556	1.4	0	0	Cebus_AluSx3_NW_016107604_1981859_1983361_pos	1	287	-15	+	sf37	AluTa15	2	288	0	8336	marmoset			2573	1.4	0	0	Cebus_AluSx3_NW_016107604_1981859_1983361_pos	1	287	-15	+	sf37	Unspecified	2	288	0	8336
200	16	2525	1.7	0	0	Cebus_AluSc8_NW_016107321_6696203_6697706_pos	1	287	-16	+	sf37	AluTa15	2	288	0	233	marmoset			2525	1.7	0	0	Cebus_AluSc8_NW_016107321_6696203_6697706_pos	1	287	-16	+	sf37	Unspecified	2	288	0	233
201	17	2564	1.7	0	0	Cebus_AluSc8_NW_016107445_4020065_4021566__	1	287	-14	+	sf37	AluTa15	2	288	0	2624	marmoset	CR_14	unfixed	2532	1.7	0	0	Cebus_AluSc8_NW_016107445_4020065_4021566__	1	287	-14	+	sf37	Unspecified	2	288	0	2624
202	18	2508	1.7	0	0.3	Cebus_AluSc8_NW_016107453_3589403_3590901__	1	289	-9	+	sf37	AluTa15	1	288	0	2705	marmoset			2564	1.7	0	0.3	Cebus_AluSc8_NW_016107453_3589403_3590901__	1	289	-9	+	sf37	Unspecified	1	288	0	2705
203	19	2498	1.7	0	0.3	Cebus_AluSc8_NW_016107472_3057253_3058756__	1	289	-14	+	sf37	AluTa15	1	288	0	2898	marmoset			2508	1.7	0	0.3	Cebus_AluSc8_NW_016107472_3057253_3058756__	1	289	-14	+	sf37	Unspecified	1	288	0	2898
204	20	2528	1.7	0	0	Cebus_AluSc8_NW_016107684_31038_32537__	1	288	-11	+	sf37	AluTa15	1	288	0	4394	marmoset			2498	1.7	0	0	Cebus_AluSc8_NW_016107684_31038_32537__	1	288	-11	+	sf37	Unspecified	1	288	0	4394
205	21	2545	1.7	0	0	Cebus_AluSc8_NW_016107698_649517_651027__	1	288	-22	+	sf37	AluTa15	1	288	0	4451	marmoset			2528	1.7	0	0	Cebus_AluSc8_NW_016107698_649517_651027__	1	288	-22	+	sf37	Unspecified	1	288	0	4451
206	22	2549	1.7	0	0	Cebus_AluSc8_NW_016107726_140977_142483__	1	288	-18	+	sf37	AluTa15	1	288	0	4562	marmoset	CR_15	no	2545	1.7	0	0	Cebus_AluSc8_NW_016107726_140977_142483__	1	288	-18	+	sf37	Unspecified	1	288	0	4562		cebLS2p_451F_0161077260_140977	GGTGAAGTGGCTTGATCAGTG	cebLS2p_451R_0161077260_140977	AGAGAAGATTCaGAGcGCAATG	873	563	580	581
207	23	2539	1.7	0	0	Cebus_AluSc8_NW_016107971_714521_716022__	1	288	-13	+	sf37	AluTa15	1	288	0	5204	marmoset			2549	1.7	0	0	Cebus_AluSc8_NW_016107971_714521_716022__	1	288	-13	+	sf37	Unspecified	1	288	0	5204
208	24	2532	1.7	0	0	Cebus_AluSq2_NW_016107385_906127_907627_pos	1	287	-13	+	sf37	AluTa15	2	288	0	7149	marmoset			2470	1.7	0	0	Cebus_AluSq2_NW_016107385_906127_907627_pos	1	287	-13	+	sf37	Unspecified	2	288	0	7149		cebLS2p_494F_0161073850_906127	TGTGAACGATGGAGCTTTTGG	cebLS2p_494R_0161073850_906127	TAGAGGTGCGACTGTTGGTTC	794	473	487	471
209	25	2470	1.7	0	1.4	Cebus_AluSq2_NW_016107875_635815_637319__	1	292	-12	+	sf37	AluTa15	1	288	0	7215	marmoset			2539	1.7	0	1.4	Cebus_AluSq2_NW_016107875_635815_637319__	1	292	-12	+	sf37	Unspecified	1	288	0	7215
210	26	2523	1.8	0.7	0	Cebus_AluSc8_NW_016107532_1066680_1068174__	1	286	-8	+	sf37	AluTa15	1	288	0	3424	marmoset			2562	1.8	0.7	0	Cebus_AluSc8_NW_016107532_1066680_1068174__	1	286	-8	+	sf37	Unspecified	1	288	0	3424
211	27	2555	1.8	0	0	Cebus_AluSc8_NW_016107562_1245155_1246675__	1	286	-34	+	sf37	AluTa15	1	286	-2	3646	marmoset	CR_16	unfixed	2523	1.8	0	0	Cebus_AluSc8_NW_016107562_1245155_1246675__	1	286	-34	+	sf37	Unspecified	1	286	-2	3646		cebLS2p_575F_0161075620_1245155	AGcTGGTGTGAAGTGAATGAAG	cebLS2p_575R_0161075620_1245155	TAAAGCgGGTTGGGATTTTGC	824	493	492	495
212	28	2532	1.8	0	0	Cebus_AluSc8_NW_016107932_434415_435913_pos	1	286	-12	+	sf37	AluTa15	3	288	0	5122	marmoset			2555	1.8	0	0	Cebus_AluSc8_NW_016107932_434415_435913_pos	1	286	-12	+	sf37	Unspecified	3	288	0	5122		cebLS2p_594F_0161079320_434415	CCACCAAAACTGACCCTGAC	cebLS2p_594R_0161079320_434415	GGAATAAAGGTTGCTGGGTTG	863	559	560	556
213	29	2562	1.8	0	0	Cebus_AluSx3_NW_016107479_700750_702246_pos	1	286	-10	+	sf37	AluTa15	3	288	0	8056	marmoset			2532	1.8	0	0	Cebus_AluSx3_NW_016107479_700750_702246_pos	1	286	-10	+	sf37	Unspecified	3	288	0	8056		cebLS2p_622F_0161074790_700750	AGAGTTGGCgTcCCTTAAAAG	cebLS2p_622R_0161074790_700750	CTCCCACTCTGTAGATgGTTAAC	861	557	558	559
214	1	2590	1	0	0	Cebus_AluSc8_NW_016107323_4592943_4594438__	1	288	-7	+	sf38	AluTa15	1	288	0	270	marmoset			2590	1	0	0	Cebus_AluSc8_NW_016107323_4592943_4594438__	1	288	-7	+	sf38	Unspecified	1	288	0	270		cebLS2p_39F_0161073230_4592943	CCTGTTTGCTTCTTTCCAATGC	cebLS2p_39R_0161073230_4592943	AGACTGGATTAGGGCCACTC	835	528	531	558
215	2	2490	1	0	1.4	Cebus_AluSc8_NW_016107360_7005535_7007039_pos	1	290	-14	+	sf38	AluTa15	3	288	0	1247	marmoset	CR_17	no	2490	1	0	1.4	Cebus_AluSc8_NW_016107360_7005535_7007039_pos	1	290	-14	+	sf38	Unspecified	3	288	0	1247
216	3	2542	1	0	0.7	Cebus_AluSc8_NW_016107390_6575762_6577259__	1	290	-7	+	sf38	AluTa15	1	288	0	1817	marmoset			2542	1	0	0.7	Cebus_AluSc8_NW_016107390_6575762_6577259__	1	290	-7	+	sf38	Unspecified	1	288	0	1817		cebLS2p_47F_0161073900_6575762	CTTTGCCTGTAGAAGCTCCTG	cebLS2p_47R_0161073900_6575762	CTTGTGCTCTGACCCAAAGTG	897	582	588	577
217	4	2508	1.1	0	0	Cebus_AluSc8_NW_016107355_7764771_7766255_pos	1	284	0	+	sf38	AluTa15	2	285	-3	1081	marmoset			2508	1.1	0	0	Cebus_AluSc8_NW_016107355_7764771_7766255_pos	1	284	0	+	sf38	Unspecified	2	285	-3	1081
218	5	2467	1.1	0	2.8	Cebus_AluSc8_NW_016107673_406695_408211_pos	1	295	-21	+	sf38	AluTa15	2	288	0	4352	marmoset			2467	1.1	0	2.8	Cebus_AluSc8_NW_016107673_406695_408211_pos	1	295	-21	+	sf38	Unspecified	2	288	0	4352		cebLS2p_115F_0161076730_406695	CACTCTGCTTCCGATCATAGC	cebLS2p_115R_0161076730_406695	CTCAAACTTGGCCCAAATACTC	771	434	440	435
219	6	2525	1.4	0.3	0	Cebus_AluSc_NW_016107711_475152_476643_pos	1	286	-5	+	sf38	AluTa15	2	288	0	6817	marmoset			2577	1.4	0.3	0	Cebus_AluSc_NW_016107711_475152_476643_pos	1	286	-5	+	sf38	Unspecified	2	288	0	6817
220	7	2577	1.4	0	0	Cebus_AluSc8_NW_016107338_1753351_1754848__	1	288	-9	+	sf38	AluTa15	1	288	0	657	marmoset			2573	1.4	0	0	Cebus_AluSc8_NW_016107338_1753351_1754848__	1	288	-9	+	sf38	Unspecified	1	288	0	657
221	8	2573	1.4	0	0	Cebus_AluSc8_NW_016107366_5390472_5391989_pos	1	287	-30	+	sf38	AluTa15	2	288	0	1364	marmoset			2540	1.4	0	0	Cebus_AluSc8_NW_016107366_5390472_5391989_pos	1	287	-30	+	sf38	Unspecified	2	288	0	1364
222	9	2540	1.4	0	0	Cebus_AluSc8_NW_016107447_429556_431067_pos	1	287	-24	+	sf38	AluTa15	2	288	0	2642	marmoset	CR_18	unfixed	2525	1.4	0	0	Cebus_AluSc8_NW_016107447_429556_431067_pos	1	287	-24	+	sf38	Unspecified	2	288	0	2642		cebLS2p_225F_0161074470_429556	CAGTCTGCTTCTCACGTATGG	cebLS2p_225R_0161074470_429556	CAGGGCTTGGCTTtAGAGTTC	870	538	542	546
223	10	2577	1.4	0	0	Cebus_AluSc8_NW_016108035_142799_144312__	1	288	-25	+	sf38	AluTa15	1	288	0	5278	marmoset			2577	1.4	0	0	Cebus_AluSc8_NW_016108035_142799_144312__	1	288	-25	+	sf38	Unspecified	1	288	0	5278
224	11	2511	1.7	0.3	0	Cebus_AluSc_NW_016107637_177057_178552__	1	287	-8	+	sf38	AluTa15	1	288	0	6704	marmoset	CR_20	unfixed	2540	1.7	0.3	0	Cebus_AluSc_NW_016107637_177057_178552__	1	287	-8	+	sf38	Unspecified	1	288	0	6704		cebLS2p_487F_0161076370_177057	ATGtCCCTCTGCACATAAACC	cebLS2p_487R_0161076370_177057	TCTCTTCAAGTGTGCAGGTAG	826	530	529	534
225	12	2540	1.7	0	0	Cebus_AluSc8_NW_016107320_6159238_6160731_pos	1	287	-6	+	sf38	AluTa15	2	288	0	205	marmoset			2566	1.7	0	0	Cebus_AluSc8_NW_016107320_6159238_6160731_pos	1	287	-6	+	sf38	Unspecified	2	288	0	205
226	13	2566	1.7	0	0	Cebus_AluSc8_NW_016107335_8034992_8036491__	1	288	-11	+	sf38	AluTa15	1	288	0	605	marmoset			2520	1.7	0	0	Cebus_AluSc8_NW_016107335_8034992_8036491__	1	288	-11	+	sf38	Unspecified	1	288	0	605		cebLS2p_352F_0161073350_8034992	AGTGGTCTGTAGGCTTCTAGG	cebLS2p_352R_0161073350_8034992	CAGGGTTCTTGTGCCTTCTTG	835	521	522	541
227	14	2520	1.7	0	0	Cebus_AluSc8_NW_016107356_7313123_7314626__	1	288	-15	+	sf38	AluTa15	1	288	0	1097	marmoset	CR_19	no	2538	1.7	0	0	Cebus_AluSc8_NW_016107356_7313123_7314626__	1	288	-15	+	sf38	Unspecified	1	288	0	1097
228	15	2538	1.7	0	0	Cebus_AluSc8_NW_016107383_11227749_11229247__	1	288	-10	+	sf38	AluTa15	1	288	0	1682	marmoset			2511	1.7	0	0	Cebus_AluSc8_NW_016107383_11227749_11229247__	1	288	-10	+	sf38	Unspecified	1	288	0	1682		cebLS2p_390F_0161073830_11227749	CCCCAAATTCTTCTTGCATGG	cebLS2p_390R_0161073830_11227749	GgAGATTCTGAGCCTcTTTTGTG	845	527	534	532
229	16	2511	1.7	0	0	Cebus_AluSc8_NW_016107388_1235288_1236800__	1	288	-24	+	sf38	AluTa15	1	288	0	1783	marmoset			2569	1.7	0	0	Cebus_AluSc8_NW_016107388_1235288_1236800__	1	288	-24	+	sf38	Unspecified	1	288	0	1783
230	17	2569	1.7	0	0	Cebus_AluSc8_NW_016107423_1015921_1017424__	1	288	-15	+	sf38	AluTa15	1	288	0	2338	marmoset			2559	1.7	0	0	Cebus_AluSc8_NW_016107423_1015921_1017424__	1	288	-15	+	sf38	Unspecified	1	288	0	2338		cebLS2p_413F_0161074230_1015921	GCCTCACCCAAATCACTGATC	cebLS2p_413R_0161074230_1015921	TTTGGTAGACACAGGATCTCAC	846	505	505	512
231	18	2550	1.7	0	0	Cebus_AluSc8_NW_016107748_523786_525285_pos	1	287	-12	+	sf38	AluTa15	2	288	0	4668	marmoset			2511	1.7	0	0	Cebus_AluSc8_NW_016107748_523786_525285_pos	1	287	-12	+	sf38	Unspecified	2	288	0	4668
232	19	2559	1.7	0	0	Cebus_AluSx3_NW_016107551_2510392_2511911__	1	288	-31	+	sf38	AluTa15	1	288	0	8227	marmoset			2550	1.7	0	0	Cebus_AluSx3_NW_016107551_2510392_2511911__	1	288	-31	+	sf38	Unspecified	1	288	0	8227
233	20	2491	1.8	0	0.3	Cebus_AluSc8_NW_016107363_8568590_8570078__	1	288	0	+	sf38	AluTa15	1	287	-1	1317	marmoset			2491	1.8	0	0.3	Cebus_AluSc8_NW_016107363_8568590_8570078__	1	288	0	+	sf38	Unspecified	1	287	-1	1317
234	21	2343	1.8	0.7	0	Cebus_AluSc8_NW_016107399_760172_761644__	1	272	0	+	sf38	AluTa15	1	274	-14	2006	marmoset	CR_21	no	2343	1.8	0.7	0	Cebus_AluSc8_NW_016107399_760172_761644__	1	272	0	+	sf38	Unspecified	1	274	-14	2006
235	22	2560	1.1	0	0	Cebus_AluSc_NW_016107896_745804_747305_pos	1	286	-15	+	sf42	AluTa15	3	288	0	6975	marmoset	CR_22	unfixed	2591	1.1	0	0	Cebus_AluSc_NW_016107896_745804_747305_pos	1	286	-15	+	sf42	Unspecified	3	288	0	6975
236	1	2591	1.1	0	0	Cebus_AluSc8_NW_016107576_540022_541517_pos	1	287	-8	+	sf42	AluTa15	2	288	0	3780	marmoset			2560	1.1	0	0	Cebus_AluSc8_NW_016107576_540022_541517_pos	1	287	-8	+	sf42	Unspecified	2	288	0	3780
237	2	2567	1.4	0	0	Cebus_AluSc8_NW_016107358_6612738_6614235_pos	1	287	-10	+	sf42	AluTa15	2	288	0	1172	marmoset			2567	1.4	0	0	Cebus_AluSc8_NW_016107358_6612738_6614235_pos	1	287	-10	+	sf42	Unspecified	2	288	0	1172
238	3	2579	1.4	0	0	Cebus_AluSc8_NW_016108073_270969_272471__	1	288	-14	+	sf42	AluTa15	1	288	0	5307	marmoset			2579	1.4	0	0	Cebus_AluSc8_NW_016108073_270969_272471__	1	288	-14	+	sf42	Unspecified	1	288	0	5307
239	4	2541	1.7	0	0	Cebus_AluSc8_NW_016107375_1157271_1158763__	1	287	-5	+	sf42	AluTa15	2	288	0	1535	marmoset			2541	1.7	0	0	Cebus_AluSc8_NW_016107375_1157271_1158763__	1	287	-5	+	sf42	Unspecified	2	288	0	1535		cebLS2p_381F_0161073750_1157271	CAGAAGCAGATCCCCAGAATC	cebLS2p_381R_0161073750_1157271	TCCCTTCCCTCACACCAATTC	784	463	463	468
240	5	2548	1.7	0	0	Cebus_AluSc8_NW_016107394_3419108_3420605__	1	288	-9	+	sf42	AluTa15	1	288	0	1898	marmoset	CR_23	unfixed	2548	1.7	0	0	Cebus_AluSc8_NW_016107394_3419108_3420605__	1	288	-9	+	sf42	Unspecified	1	288	0	1898
241	6	2540	1.7	0	0	Cebus_AluSc8_NW_016107425_741320_742819_pos	1	287	-12	+	sf42	AluTa15	2	288	0	2387	marmoset			2540	1.7	0	0	Cebus_AluSc8_NW_016107425_741320_742819_pos	1	287	-12	+	sf42	Unspecified	2	288	0	2387
242	7	2503	1.7	0.3	0	Cebus_AluSc8_NW_016107477_1602749_1604252__	1	287	-16	+	sf42	AluTa15	1	288	0	2942	marmoset	CR_24	no	2503	1.7	0.3	0	Cebus_AluSc8_NW_016107477_1602749_1604252__	1	287	-16	+	sf42	Unspecified	1	288	0	2942		cebLS2p_424F_0161074770_1602749	TCAGTCATTCATTCgTcGAACC	cebLS2p_424R_0161074770_1602749	GGAAGCTACCAGGGAAATCTTC	882	565	557	569
243	8	2518	1.7	0	1	Cebus_AluSc8_NW_016107782_652557_654084__	1	291	-36	+	sf42	AluTa15	1	288	0	4777	marmoset			2540	1.7	0	1	Cebus_AluSc8_NW_016107782_652557_654084__	1	291	-36	+	sf42	Unspecified	1	288	0	4777		cebLS2p_456F_0161077820_652557	ACACCAAGCCCCAGACTTAC	cebLS2p_456R_0161077820_652557	CCACCCCTCTTTTCTgTACAG	892	548	556	550
244	9	2540	1.7	0	0	Cebus_AluSx3_NW_016107502_2445124_2446635_pos	1	287	-24	+	sf42	AluTa15	2	288	0	8110	marmoset	CR_25	no	2560	1.7	0	0	Cebus_AluSx3_NW_016107502_2445124_2446635_pos	1	287	-24	+	sf42	Unspecified	2	288	0	8110		cebLS2p_518F_0161075020_2445124	GGACCCTGAGCCAATATGTTC	cebLS2p_518R_0161075020_2445124	GGGTGGCACTGGTTATACATG	890	563	564	563
245	10	2560	1.7	0	0	Cebus_AluSx3_NW_016107714_540353_541861__	1	288	-20	+	sf42	AluTa15	1	288	0	8464	marmoset			2518	1.7	0	0	Cebus_AluSx3_NW_016107714_540353_541861__	1	288	-20	+	sf42	Unspecified	1	288	0	8464		cebLS2p_525F_0161077140_540353	CTCATTGGTAGCAGTGGTCAG	cebLS2p_525R_0161077140_540353	GCAGGAaGGGTTGATGTTTTG	743	425	426	421
246	11	2382	1.8	2.9	0.7	Cebus_AluSx3_NW_016107903_83909_85404_pos	1	280	-15	+	sf42	AluTa15	3	288	0	8616	marmoset	CR_26	no	2382	1.8	2.9	0.7	Cebus_AluSx3_NW_016107903_83909_85404_pos	1	280	-15	+	sf42	Unspecified	3	288	0	8616		cebLS2p_629F_0161079030_83909	CACCACCATGCCCTGAATAG	cebLS2p_629R_0161079030_83909	TGCAGACTaTAGGAGACCAGTG	862	539	554	554
247	1	2568	0.3	0	0.7	Cebus_AluSc8_NW_016107319_3381555_3383066_pos	1	287	-24	+	sf44	AluTa15	4	288	0	178	marmoset			2568	0.3	0	0.7	Cebus_AluSc8_NW_016107319_3381555_3383066_pos	1	287	-24	+	sf44	Unspecified	4	288	0	178
248	2	2607	0.3	0	0	Cebus_AluSc8_NW_016107347_2703075_2704579_pos	1	287	-17	+	sf44	AluTa15	2	288	0	890	marmoset			2607	0.3	0	0	Cebus_AluSc8_NW_016107347_2703075_2704579_pos	1	287	-17	+	sf44	Unspecified	2	288	0	890
249	3	2610	0.3	0	0	Cebus_AluSc8_NW_016107481_1878024_1879528_pos	1	286	-18	+	sf44	AluTa15	3	288	0	2975	marmoset			2610	0.3	0	0	Cebus_AluSc8_NW_016107481_1878024_1879528_pos	1	286	-18	+	sf44	Unspecified	3	288	0	2975
250	4	2617	0.3	0	0	Cebus_AluSc8_NW_016107508_1072826_1074337_pos	1	287	-24	+	sf44	AluTa15	2	288	0	3195	marmoset			2617	0.3	0	0	Cebus_AluSc8_NW_016107508_1072826_1074337_pos	1	287	-24	+	sf44	Unspecified	2	288	0	3195
251	5	2617	0.3	0	0	Cebus_AluSc8_NW_016107570_179546_181045_pos	1	287	-12	+	sf44	AluTa15	2	288	0	3695	marmoset			2617	0.3	0	0	Cebus_AluSc8_NW_016107570_179546_181045_pos	1	287	-12	+	sf44	Unspecified	2	288	0	3695
252	6	2587	0.3	0	0.3	Cebus_AluSc8_NW_016107749_1423033_1424536_pos	1	288	-15	+	sf44	AluTa15	2	288	0	4675	marmoset			2587	0.3	0	0.3	Cebus_AluSc8_NW_016107749_1423033_1424536_pos	1	288	-15	+	sf44	Unspecified	2	288	0	4675
253	7	2619	0.3	0	0	Cebus_AluSc8_NW_016107940_599644_601153_pos	1	287	-22	+	sf44	AluTa15	2	288	0	5137	marmoset			2619	0.3	0	0	Cebus_AluSc8_NW_016107940_599644_601153_pos	1	287	-22	+	sf44	Unspecified	2	288	0	5137
254	8	2540	0.7	0.3	0	Cebus_AluSc_NW_016107378_3353176_3354685__	1	286	-23	+	sf44	AluTa15	2	288	0	5909	marmoset			2598	0.7	0.3	0	Cebus_AluSc_NW_016107378_3353176_3354685__	1	286	-23	+	sf44	Unspecified	2	288	0	5909		cebLS2p_33F_0161073780_3353176	CAGAACAGGTAGACTCAGACAG	cebLS2p_33R_0161073780_3353176	CAGGCATGGTTCTAGCTTCTG	868	550	565	560
255	9	2313	0.7	6.3	0	Cebus_AluSc8_NW_016107339_1345400_1346881__	1	270	-11	+	sf44	AluTa15	2	288	0	701	marmoset			2313	0.7	6.3	0	Cebus_AluSc8_NW_016107339_1345400_1346881__	1	270	-11	+	sf44	Unspecified	2	288	0	701
256	10	2593	0.7	0	0	Cebus_AluSc8_NW_016107352_422175_423684_pos	1	287	-22	+	sf44	AluTa15	2	288	0	993	marmoset			2593	0.7	0	0	Cebus_AluSc8_NW_016107352_422175_423684_pos	1	287	-22	+	sf44	Unspecified	2	288	0	993		cebLS2p_14F_0161073520_422175	GAGGAAAGGAAAGAGCAGGAG	cebLS2p_14R_0161073520_422175	AGCCTaGGACCAGATAAACCAG	892	564	568	568
257	11	2501	0.7	0	3.1	Cebus_AluSc8_NW_016107409_5385625_5387138_pos	1	295	-18	+	sf44	AluTa15	3	288	0	2157	marmoset			2540	0.7	0	3.1	Cebus_AluSc8_NW_016107409_5385625_5387138_pos	1	295	-18	+	sf44	Unspecified	3	288	0	2157		cebLS2p_18F_0161074090_5385625	TACCATTTCCCCAGTGGCTAG	cebLS2p_18R_0161074090_5385625	GGGCAGTGTTCCAAGGATTATC	720	378	379	375
258	12	2603	0.7	0	0	Cebus_AluSc8_NW_016107461_2294020_2295523_pos	1	286	-17	+	sf44	AluTa15	3	288	0	2783	marmoset			2501	0.7	0	0	Cebus_AluSc8_NW_016107461_2294020_2295523_pos	1	286	-17	+	sf44	Unspecified	3	288	0	2783
259	13	2609	0.7	0	0	Cebus_AluSc8_NW_016107502_348019_349530_pos	1	287	-24	+	sf44	AluTa15	2	288	0	3149	marmoset			2603	0.7	0	0	Cebus_AluSc8_NW_016107502_348019_349530_pos	1	287	-24	+	sf44	Unspecified	2	288	0	3149
260	14	2593	0.7	0	0	Cebus_AluSc8_NW_016107517_2686656_2688165_pos	1	287	-22	+	sf44	AluTa15	2	288	0	3297	marmoset			2609	0.7	0	0	Cebus_AluSc8_NW_016107517_2686656_2688165_pos	1	287	-22	+	sf44	Unspecified	2	288	0	3297
261	15	2552	0.7	0	0.3	Cebus_AluSc8_NW_016107528_2770725_2772221_pos	1	288	-8	+	sf44	AluTa15	2	288	0	3395	marmoset			2593	0.7	0	0.3	Cebus_AluSc8_NW_016107528_2770725_2772221_pos	1	288	-8	+	sf44	Unspecified	2	288	0	3395
262	16	2571	0.7	0	0	Cebus_AluSc8_NW_016107576_2039230_2040729_pos	1	286	-13	+	sf44	AluTa15	3	288	0	3771	marmoset			2552	0.7	0	0	Cebus_AluSc8_NW_016107576_2039230_2040729_pos	1	286	-13	+	sf44	Unspecified	3	288	0	3771
263	17	2591	0.7	0	0	Cebus_AluSc8_NW_016107579_2093549_2095051__	1	287	-15	+	sf44	AluTa15	2	288	0	3796	marmoset			2571	0.7	0	0	Cebus_AluSc8_NW_016107579_2093549_2095051__	1	287	-15	+	sf44	Unspecified	2	288	0	3796		cebLS2p_24F_0161075790_2093549	CTCCAAGAGCCAGCTTCATTG	cebLS2p_24R_0161075790_2093549	ACTCCtTCCTAGAGCCACAG	871	557	559	542
264	18	2551	0.7	0	0.3	Cebus_AluSc8_NW_016107582_3218221_3219725_pos	1	288	-16	+	sf44	AluTa15	2	288	0	3834	marmoset			2591	0.7	0	0.3	Cebus_AluSc8_NW_016107582_3218221_3219725_pos	1	288	-16	+	sf44	Unspecified	2	288	0	3834
265	19	2598	0.7	0	0	Cebus_AluSx3_NW_016107315_20681381_20682876_pos	1	287	-8	+	sf44	AluTa15	2	288	0	7232	marmoset			2551	0.7	0	0	Cebus_AluSx3_NW_016107315_20681381_20682876_pos	1	287	-8	+	sf44	Unspecified	2	288	0	7232		cebLS2p_35F_0161073150_20681381	GAACCAAAGGCACAGGGAAG	cebLS2p_35R_0161073150_20681381	GATCAAGaCCCCAGTGTTCAG	827	506	521	517
266	20	2609	0.7	0	0	Cebus_AluSx3_NW_016107718_228322_229823_pos	1	287	-14	+	sf44	AluTa15	2	288	0	8472	marmoset			2609	0.7	0	0	Cebus_AluSx3_NW_016107718_228322_229823_pos	1	287	-14	+	sf44	Unspecified	2	288	0	8472		cebLS2p_37F_0161077180_228322	GAGAGGCTTTTCTGTGGAGAG	cebLS2p_37R_0161077180_228322	GTGTGATCATATGAGGGGCTTAG	852	536	538	539
267	21	2532	1	0	1.1	Cebus_AluSc8_NW_016107339_7963735_7965233_pos	1	290	-8	+	sf44	AluTa15	2	288	0	720	marmoset			2532	1	0	1.1	Cebus_AluSc8_NW_016107339_7963735_7965233_pos	1	290	-8	+	sf44	Unspecified	2	288	0	720		cebLS2p_42F_0161073390_7963735	CTCCTTAGCGCTTGGTTGTC	cebLS2p_42R_0161073390_7963735	AGCCAGAGACCTACCACAAAG	866	560	556	556
268	22	2537	1	0	0.3	Cebus_AluSc8_NW_016107348_4379453_4380965_pos	1	288	-24	+	sf44	AluTa15	2	288	0	932	marmoset			2537	1	0	0.3	Cebus_AluSc8_NW_016107348_4379453_4380965_pos	1	288	-24	+	sf44	Unspecified	2	288	0	932
269	23	2524	1	0	1.1	Cebus_AluSc8_NW_016107356_1610270_1611775_pos	1	290	-15	+	sf44	AluTa15	2	288	0	1089	marmoset			2524	1	0	1.1	Cebus_AluSc8_NW_016107356_1610270_1611775_pos	1	290	-15	+	sf44	Unspecified	2	288	0	1089
270	24	2558	1	0	0.3	Cebus_AluSc8_NW_016107697_588991_590500_pos	1	288	-21	+	sf44	AluTa15	2	288	0	4447	marmoset			2570	1	0	0.3	Cebus_AluSc8_NW_016107697_588991_590500_pos	1	288	-21	+	sf44	Unspecified	2	288	0	4447
271	25	2570	1	0	0.3	Cebus_AluSx3_NW_016107360_16066990_16068500_pos	1	288	-22	+	sf44	AluTa15	2	288	0	7540	marmoset			2558	1	0	0.3	Cebus_AluSx3_NW_016107360_16066990_16068500_pos	1	288	-22	+	sf44	Unspecified	2	288	0	7540
272	26	2511	1.1	0.3	0.3	Cebus_AluSc_NW_016107348_2568690_2570196__	1	287	-19	+	sf44	AluTa15	2	288	0	5697	marmoset			2528	1.1	0.3	0.3	Cebus_AluSc_NW_016107348_2568690_2570196__	1	287	-19	+	sf44	Unspecified	2	288	0	5697
273	27	2561	1.1	0	0	Cebus_AluSc_NW_016107393_5220306_5221805_pos	1	287	-12	+	sf44	AluTa15	2	288	0	5997	marmoset			2480	1.1	0	0	Cebus_AluSc_NW_016107393_5220306_5221805_pos	1	287	-12	+	sf44	Unspecified	2	288	0	5997		cebLS2p_136F_0161073930_5220306	AACCAGCGTTCCTCATAGTTC	cebLS2p_136R_0161073930_5220306	CTGATTAGAGAGTGGTAGAGGTG	778	478	473	484
274	28	2564	1.1	0	0	Cebus_AluSc_NW_016107447_3062798_3064294_pos	1	287	-9	+	sf44	AluTa15	2	288	0	6241	marmoset			2586	1.1	0	0	Cebus_AluSc_NW_016107447_3062798_3064294_pos	1	287	-9	+	sf44	Unspecified	2	288	0	6241
275	29	2574	1.1	0	0	Cebus_AluSc_NW_016107521_3138222_3139761__	1	287	-52	+	sf44	AluTa15	2	288	0	6450	marmoset			2566	1.1	0	0	Cebus_AluSc_NW_016107521_3138222_3139761__	1	287	-52	+	sf44	Unspecified	2	288	0	6450		cebLS2p_139F_0161075210_3138222	GCCAGACAGATGACTCACTTG	cebLS2p_139R_0161075210_3138222	CCTTTCTGTCCTCTCTGTCCTC	882	505	527	525
276	30	2548	1.1	0.3	0	Cebus_AluSc_NW_016107561_2948582_2950082__	1	286	-14	+	sf44	AluTa15	2	288	0	6538	marmoset			2587	1.1	0.3	0	Cebus_AluSc_NW_016107561_2948582_2950082__	1	286	-14	+	sf44	Unspecified	2	288	0	6538
277	31	2559	1.1	0.3	0	Cebus_AluSc_NW_016107607_1344049_1345545_pos	1	286	-10	+	sf44	AluTa15	2	288	0	6646	marmoset			2533	1.1	0.3	0	Cebus_AluSc_NW_016107607_1344049_1345545_pos	1	286	-10	+	sf44	Unspecified	2	288	0	6646
278	32	2480	1.1	0.7	0.7	Cebus_AluSc8_NW_016107319_12822881_12824372_pos	1	287	-4	+	sf44	AluTa15	2	288	0	166	marmoset			2415	1.1	0.7	0.7	Cebus_AluSc8_NW_016107319_12822881_12824372_pos	1	287	-4	+	sf44	Unspecified	2	288	0	166		cebLS2p_76F_0161073190_12822881	TCCTTTACACTTTGCCCCATG	cebLS2p_76R_0161073190_12822881	CgTCAAGACTCACTGCAACC	843	528	531	541
279	33	2586	1.1	0	0	Cebus_AluSc8_NW_016107324_372444_373945_pos	1	287	-14	+	sf44	AluTa15	2	288	0	306	marmoset			2511	1.1	0	0	Cebus_AluSc8_NW_016107324_372444_373945_pos	1	287	-14	+	sf44	Unspecified	2	288	0	306
280	34	2566	1.1	0	0	Cebus_AluSc8_NW_016107327_10403535_10405038_pos	1	287	-16	+	sf44	AluTa15	2	288	0	403	marmoset			2577	1.1	0	0	Cebus_AluSc8_NW_016107327_10403535_10405038_pos	1	287	-16	+	sf44	Unspecified	2	288	0	403		cebLS2p_77F_0161073270_10403535	TGAGATGGGTAGTCTCAATGC	cebLS2p_77R_0161073270_10403535	TGCCTGCTTTCTGATACACTG	895	559	580	563
281	35	2533	1.1	0.3	0	Cebus_AluSc8_NW_016107343_9075810_9077305_pos	1	286	-9	+	sf44	AluTa15	2	288	0	808	marmoset			2585	1.1	0.3	0	Cebus_AluSc8_NW_016107343_9075810_9077305_pos	1	286	-9	+	sf44	Unspecified	2	288	0	808		cebLS2p_81F_0161073430_9075810	AGcACAATTGTTCCTCACCTC	cebLS2p_81R_0161073430_9075810	tTGCAAAACAGGGAGCAAGAC	782	473	476	477
282	36	2415	1.1	2.5	0	Cebus_AluSc8_NW_016107347_1346614_1348105_pos	1	280	-11	+	sf44	AluTa15	2	288	0	886	marmoset			2584	1.1	2.5	0	Cebus_AluSc8_NW_016107347_1346614_1348105_pos	1	280	-11	+	sf44	Unspecified	2	288	0	886
283	37	2577	1.1	0	0	Cebus_AluSc8_NW_016107352_8616100_8617599__	1	287	-12	+	sf44	AluTa15	2	288	0	999	marmoset			2581	1.1	0	0	Cebus_AluSc8_NW_016107352_8616100_8617599__	1	287	-12	+	sf44	Unspecified	2	288	0	999
284	38	2585	1.1	0	0	Cebus_AluSc8_NW_016107362_6981844_6983332__	1	286	-2	+	sf44	AluTa15	3	288	0	1290	marmoset			2561	1.1	0	0	Cebus_AluSc8_NW_016107362_6981844_6983332__	1	286	-2	+	sf44	Unspecified	3	288	0	1290
285	39	2584	1.1	0	0	Cebus_AluSc8_NW_016107377_4522631_4524133_pos	1	287	-15	+	sf44	AluTa15	2	288	0	1582	marmoset			2571	1.1	0	0	Cebus_AluSc8_NW_016107377_4522631_4524133_pos	1	287	-15	+	sf44	Unspecified	2	288	0	1582
286	40	2571	1.1	0	0	Cebus_AluSc8_NW_016107394_5436185_5437695__	1	287	-23	+	sf44	AluTa15	2	288	0	1908	marmoset			2389	1.1	0	0	Cebus_AluSc8_NW_016107394_5436185_5437695__	1	287	-23	+	sf44	Unspecified	2	288	0	1908
287	41	2389	1.1	4	0	Cebus_AluSc8_NW_016107403_5611686_5613184_pos	1	275	-23	+	sf44	AluTa15	3	288	0	2063	marmoset			2600	1.1	4	0	Cebus_AluSc8_NW_016107403_5611686_5613184_pos	1	275	-23	+	sf44	Unspecified	3	288	0	2063		cebLS2p_90F_0161074030_5611686	AGGTGTGCAGTGTAGGTAGAG	cebLS2p_90R_0161074030_5611686	CTTGTCCACTTGAAGcGTGTG	794	489	481	481
288	42	2600	1.1	0	0	Cebus_AluSc8_NW_016107404_6278969_6280477_pos	1	287	-21	+	sf44	AluTa15	2	288	0	2087	marmoset			2564	1.1	0	0	Cebus_AluSc8_NW_016107404_6278969_6280477_pos	1	287	-21	+	sf44	Unspecified	2	288	0	2087
289	43	2564	1.1	0	0	Cebus_AluSc8_NW_016107411_2657315_2658824_pos	1	286	-23	+	sf44	AluTa15	3	288	0	2180	marmoset			2564	1.1	0	0	Cebus_AluSc8_NW_016107411_2657315_2658824_pos	1	286	-23	+	sf44	Unspecified	3	288	0	2180
290	44	2564	1.1	0	0	Cebus_AluSc8_NW_016107439_3758486_3759996_pos	1	285	-25	+	sf44	AluTa15	2	286	-2	2558	marmoset			2564	1.1	0	0	Cebus_AluSc8_NW_016107439_3758486_3759996_pos	1	285	-25	+	sf44	Unspecified	2	286	-2	2558
291	45	2598	1.1	0	0	Cebus_AluSc8_NW_016107450_3134638_3136146_pos	1	287	-21	+	sf44	AluTa15	2	288	0	2673	marmoset			2598	1.1	0	0	Cebus_AluSc8_NW_016107450_3134638_3136146_pos	1	287	-21	+	sf44	Unspecified	2	288	0	2673
292	46	2526	1.1	0	0	Cebus_AluSc8_NW_016107475_3661004_3662486_pos	1	282	0	+	sf44	AluTa15	3	284	-4	2931	marmoset			2526	1.1	0	0	Cebus_AluSc8_NW_016107475_3661004_3662486_pos	1	282	0	+	sf44	Unspecified	3	284	-4	2931
293	47	2563	1.1	0	0	Cebus_AluSc8_NW_016107495_1814367_1815861_pos	1	287	-7	+	sf44	AluTa15	2	288	0	3089	marmoset			2563	1.1	0	0	Cebus_AluSc8_NW_016107495_1814367_1815861_pos	1	287	-7	+	sf44	Unspecified	2	288	0	3089
294	48	2587	1.1	0	0	Cebus_AluSc8_NW_016107501_2002863_2004373_pos	1	286	-24	+	sf44	AluTa15	2	287	-1	3141	marmoset			2587	1.1	0	0	Cebus_AluSc8_NW_016107501_2002863_2004373_pos	1	286	-24	+	sf44	Unspecified	2	287	-1	3141		cebLS2p_100F_0161075010_2002863	ACAATGGTTAGAAGGCACGATG	cebLS2p_100R_0161075010_2002863	TCTTTGCTACaCTGCCTTCTC	846	527	526	527
295	49	2586	1.1	0	0	Cebus_AluSc8_NW_016107504_3856823_3858331__	1	287	-21	+	sf44	AluTa15	2	288	0	3168	marmoset			2586	1.1	0	0	Cebus_AluSc8_NW_016107504_3856823_3858331__	1	287	-21	+	sf44	Unspecified	2	288	0	3168
296	50	2574	1.1	0	0	Cebus_AluSc8_NW_016107508_2854826_2856335_pos	1	287	-22	+	sf44	AluTa15	2	288	0	3202	marmoset	CR_27	unfixed	2574	1.1	0	0	Cebus_AluSc8_NW_016107508_2854826_2856335_pos	1	287	-22	+	sf44	Unspecified	2	288	0	3202
297	51	2541	1.1	0	0	Cebus_AluSc8_NW_016107520_1868045_1869554_pos	1	287	-22	+	sf44	AluTa15	2	288	0	3326	marmoset			2541	1.1	0	0	Cebus_AluSc8_NW_016107520_1868045_1869554_pos	1	287	-22	+	sf44	Unspecified	2	288	0	3326		cebLS2p_102F_0161075200_1868045	ATGTAGGTGAgCTTGGGTTTG	cebLS2p_102R_0161075200_1868045	TCtCACCCTTGCCAGaATTTG	749	438	438	431
298	52	2559	1.1	0	0.7	Cebus_AluSc8_NW_016107529_3147367_3148877_pos	1	288	-22	+	sf44	AluTa15	3	288	0	3405	marmoset			2574	1.1	0	0.7	Cebus_AluSc8_NW_016107529_3147367_3148877_pos	1	288	-22	+	sf44	Unspecified	3	288	0	3405		cebLS2p_104F_0161075290_3147367	CGTGGcGGCCTAGATAtCTATC	cebLS2p_104R_0161075290_3147367	TGAGCCAGCTTTCTCCAGAG	881	556	556	552
299	53	2586	1.1	0	0	Cebus_AluSc8_NW_016107536_3385717_3387225_pos	1	287	-21	+	sf44	AluTa15	2	288	0	3457	marmoset			2559	1.1	0	0	Cebus_AluSc8_NW_016107536_3385717_3387225_pos	1	287	-21	+	sf44	Unspecified	2	288	0	3457		cebLS2p_107F_0161075360_3385717	CCCCAGCAACATgACAAAAGG	cebLS2p_107R_0161075360_3385717	TCATTGTCGCTATGCCTTTGG	826	496	518	513
300	54	2539	1.1	0.7	0	Cebus_AluSc8_NW_016107561_628116_629625_pos	1	285	-24	+	sf44	AluTa15	2	288	0	3642	marmoset			2586	1.1	0.7	0	Cebus_AluSc8_NW_016107561_628116_629625_pos	1	285	-24	+	sf44	Unspecified	2	288	0	3642
301	55	2543	1.1	0	0.7	Cebus_AluSc8_NW_016107627_335888_337386_pos	1	289	-9	+	sf44	AluTa15	2	288	0	4095	marmoset			2539	1.1	0	0.7	Cebus_AluSc8_NW_016107627_335888_337386_pos	1	289	-9	+	sf44	Unspecified	2	288	0	4095		cebLS2p_112F_0161076270_335888	GCTCAGAAGTCAGCCAATTCC	cebLS2p_112R_0161076270_335888	GGAGCAGTGTTAGAATAcGACAG	842	540	540	529
302	56	2565	1.1	0	0	Cebus_AluSc8_NW_016107684_1938213_1939724_pos	1	287	-24	+	sf44	AluTa15	2	288	0	4393	marmoset			2548	1.1	0	0	Cebus_AluSc8_NW_016107684_1938213_1939724_pos	1	287	-24	+	sf44	Unspecified	2	288	0	4393
303	57	2531	1.1	0.7	0	Cebus_AluSc8_NW_016107701_888161_889656__	1	285	-10	+	sf44	AluTa15	2	288	0	4474	marmoset			2559	1.1	0.7	0	Cebus_AluSc8_NW_016107701_888161_889656__	1	285	-10	+	sf44	Unspecified	2	288	0	4474
304	58	2547	1.1	0	0	Cebus_AluSc8_NW_016107763_611077_612577_pos	2	287	-13	+	sf44	AluTa15	3	288	0	4717	marmoset			2543	1.1	0	0	Cebus_AluSc8_NW_016107763_611077_612577_pos	2	287	-13	+	sf44	Unspecified	3	288	0	4717
305	59	2588	1.1	0	0	Cebus_AluSc8_NW_016107842_376134_377645_pos	1	287	-24	+	sf44	AluTa15	2	288	0	4917	marmoset			2565	1.1	0	0	Cebus_AluSc8_NW_016107842_376134_377645_pos	1	287	-24	+	sf44	Unspecified	2	288	0	4917
306	60	2531	1.1	0.7	0	Cebus_AluSc8_NW_016107883_839871_841378_pos	1	285	-22	+	sf44	AluTa15	2	288	0	5048	marmoset			2531	1.1	0.7	0	Cebus_AluSc8_NW_016107883_839871_841378_pos	1	285	-22	+	sf44	Unspecified	2	288	0	5048
307	61	2586	1.1	0	0	Cebus_AluSc8_NW_016108007_343776_345276_pos	1	287	-13	+	sf44	AluTa15	2	288	0	5246	marmoset			2547	1.1	0	0	Cebus_AluSc8_NW_016108007_343776_345276_pos	1	287	-13	+	sf44	Unspecified	2	288	0	5246
308	62	2577	1.1	0	0	Cebus_AluSc8_NW_016108066_179648_181134_pos	1	286	0	+	sf44	AluTa15	2	287	-1	5304	marmoset			2588	1.1	0	0	Cebus_AluSc8_NW_016108066_179648_181134_pos	1	286	0	+	sf44	Unspecified	2	287	-1	5304		cebLS2p_130F_0161080660_179648	GTAAGGtGCAAGGGATTATGGG	cebLS2p_130R_0161080660_179648	AGGAAAGAAGGGGAAGGAGTG	889	548	548	547
309	63	2528	1.1	0.7	0	Cebus_AluSx3_NW_016107316_10328771_10330273_pos	1	285	-17	+	sf44	AluTa15	2	288	0	7238	marmoset			2602	1.1	0.7	0	Cebus_AluSx3_NW_016107316_10328771_10330273_pos	1	285	-17	+	sf44	Unspecified	2	288	0	7238
310	64	2587	1.1	0	0	Cebus_AluSx3_NW_016107332_4203091_4204586_pos	1	287	-8	+	sf44	AluTa15	2	288	0	7355	marmoset			2531	1.1	0	0	Cebus_AluSx3_NW_016107332_4203091_4204586_pos	1	287	-8	+	sf44	Unspecified	2	288	0	7355
311	65	2581	1.1	0	0	Cebus_AluSx3_NW_016107379_7278315_7279818_pos	1	287	-16	+	sf44	AluTa15	2	288	0	7648	marmoset			2586	1.1	0	0	Cebus_AluSx3_NW_016107379_7278315_7279818_pos	1	287	-16	+	sf44	Unspecified	2	288	0	7648
312	66	2602	1.1	0	0	Cebus_AluSx3_NW_016107877_791482_792978_pos	1	287	-9	+	sf44	AluTa15	2	288	0	8608	marmoset			2577	1.1	0	0	Cebus_AluSx3_NW_016107877_791482_792978_pos	1	287	-9	+	sf44	Unspecified	2	288	0	8608
313	67	2550	1.4	0.3	0	Cebus_AluSc_NW_016107344_8315590_8317096__	1	286	-20	+	sf44	AluTa15	2	288	0	5661	marmoset			2578	1.4	0.3	0	Cebus_AluSc_NW_016107344_8315590_8317096__	1	286	-20	+	sf44	Unspecified	2	288	0	5661		cebLS2p_292F_0161073440_8315590	CTGACAAGTGGTGCAAGTGAG	cebLS2p_292R_0161073440_8315590	TCTCTATTGCCCTCCTCCATC	855	502	545	544
314	68	2323	1.4	3.6	0.3	Cebus_AluSc_NW_016107360_5716019_5717512_pos	1	277	-16	+	sf44	AluTa15	3	288	0	5787	marmoset			2583	1.4	3.6	0.3	Cebus_AluSc_NW_016107360_5716019_5717512_pos	1	277	-16	+	sf44	Unspecified	3	288	0	5787		cebLS2p_296F_0161073600_5716019	TCACACCTGTCcTTCCAGTAC	cebLS2p_296R_0161073600_5716019	TCCTCCCAtATCCCAAAGTTG	707	396	396	400
315	69	2568	1.4	0	0	Cebus_AluSc_NW_016107366_1251927_1253437_pos	1	286	-24	+	sf44	AluTa15	3	288	0	5821	marmoset			2516	1.4	0	0	Cebus_AluSc_NW_016107366_1251927_1253437_pos	1	286	-24	+	sf44	Unspecified	3	288	0	5821		cebLS2p_297F_0161073660_1251927	AGGTGTGGATGGAAGAGGATG	cebLS2p_297R_0161073660_1251927	CgTCTTCCCTACTGCAGTAAAG	882	560	563	568
316	70	2531	1.4	0	0.7	Cebus_AluSc_NW_016107379_3489138_3490648_pos	1	289	-21	+	sf44	AluTa15	2	288	0	5915	marmoset			2573	1.4	0	0.7	Cebus_AluSc_NW_016107379_3489138_3490648_pos	1	289	-21	+	sf44	Unspecified	2	288	0	5915		cebLS2p_298F_0161073790_3489138	TGGAAGAGGGAGGTGATGAG	cebLS2p_298R_0161073790_3489138	CCAGATTCAAAGTGCCCAGTG	814	507	510	512
317	71	2521	1.4	0.3	0	Cebus_AluSc_NW_016107390_3870474_3871984_pos	1	286	-24	+	sf44	AluTa15	2	288	0	5977	marmoset			2566	1.4	0.3	0	Cebus_AluSc_NW_016107390_3870474_3871984_pos	1	286	-24	+	sf44	Unspecified	2	288	0	5977
318	72	2515	1.4	0.3	0	Cebus_AluSc_NW_016107567_3229964_3231467_pos	1	286	-17	+	sf44	AluTa15	2	288	0	6556	marmoset			2496	1.4	0.3	0	Cebus_AluSc_NW_016107567_3229964_3231467_pos	1	286	-17	+	sf44	Unspecified	2	288	0	6556		cebLS2p_308F_0161075670_3229964	CCCgTCTGACTCTGCATTTG	cebLS2p_308R_0161075670_3229964	ATCCCTTCACTCTGCCTCAG	821	510	510	499
319	73	2517	1.4	0	1.1	Cebus_AluSc_NW_016107586_2327345_2328848__	1	290	-13	+	sf44	AluTa15	2	288	0	6602	marmoset			2550	1.4	0	1.1	Cebus_AluSc_NW_016107586_2327345_2328848__	1	290	-13	+	sf44	Unspecified	2	288	0	6602		cebLS2p_310F_0161075860_2327345	CCCTCCTCATTTCACCAAAGG	cebLS2p_310R_0161075860_2327345	CAGTGTGGCATAGAAGAGTCC	793	476	474	476
320	74	2578	1.4	0	0	Cebus_AluSc8_NW_016107316_3241151_3242661_pos	1	287	-23	+	sf44	AluTa15	2	288	0	89	marmoset			2572	1.4	0	0	Cebus_AluSc8_NW_016107316_3241151_3242661_pos	1	287	-23	+	sf44	Unspecified	2	288	0	89		cebLS2p_151F_0161073160_3241151	TgCAGCACCAACTCCAATTAC	cebLS2p_151R_0161073160_3241151	TTTGTCGCCCTtTCATTGGAG	876	551	551	547
321	75	2583	1.4	0	0	Cebus_AluSc8_NW_016107326_4716558_4718057__	1	287	-12	+	sf44	AluTa15	2	288	0	387	marmoset			2547	1.4	0	0	Cebus_AluSc8_NW_016107326_4716558_4718057__	1	287	-12	+	sf44	Unspecified	2	288	0	387		cebLS2p_157F_0161073260_4716558	AGGTAAGGGGCCAACAGTAAG	cebLS2p_157R_0161073260_4716558	AATGAAGTGAGGCCCTGTCTC	842	519	530	519
322	76	2516	1.4	0	0	Cebus_AluSc8_NW_016107333_17304367_17305848_pos	1	281	0	+	sf44	AluTa15	3	283	-5	542	marmoset			2566	1.4	0	0	Cebus_AluSc8_NW_016107333_17304367_17305848_pos	1	281	0	+	sf44	Unspecified	3	283	-5	542
323	77	2573	1.4	0	0	Cebus_AluSc8_NW_016107339_11897084_11898583__	1	287	-12	+	sf44	AluTa15	2	288	0	692	marmoset			2560	1.4	0	0	Cebus_AluSc8_NW_016107339_11897084_11898583__	1	287	-12	+	sf44	Unspecified	2	288	0	692		cebLS2p_164F_0161073390_11897084	TACAGCCTTTCATTCCACCTG	cebLS2p_164R_0161073390_11897084	TGATCTATCCAGCCACCTCAG	837	545	538	543
324	78	2566	1.4	0	0	Cebus_AluSc8_NW_016107341_4941860_4943358__	1	287	-11	+	sf44	AluTa15	2	288	0	745	marmoset			2440	1.4	0	0	Cebus_AluSc8_NW_016107341_4941860_4943358__	1	287	-11	+	sf44	Unspecified	2	288	0	745
325	79	2547	1.4	0	0	Cebus_AluSc8_NW_016107344_10630977_10632475_pos	1	287	-11	+	sf44	AluTa15	2	288	0	812	marmoset	CR_28	unfixed	2505	1.4	0	0	Cebus_AluSc8_NW_016107344_10630977_10632475_pos	1	287	-11	+	sf44	Unspecified	2	288	0	812		cebLS2p_167F_0161073440_10630977	TCAAACCGGCATTCATGAAGC	cebLS2p_167R_0161073440_10630977	AGCCAATCCTTTGCCTTTGTG	807	497	497	499
326	80	2496	1.4	0	0	Cebus_AluSc8_NW_016107344_1216609_1218089_pos	1	280	0	+	sf44	AluTa15	3	282	-6	816	marmoset			2525	1.4	0	0	Cebus_AluSc8_NW_016107344_1216609_1218089_pos	1	280	0	+	sf44	Unspecified	3	282	-6	816
327	81	2572	1.4	0	0	Cebus_AluSc8_NW_016107344_8400056_8401548_pos	1	285	-7	+	sf44	AluTa15	4	288	0	827	marmoset			2546	1.4	0	0	Cebus_AluSc8_NW_016107344_8400056_8401548_pos	1	285	-7	+	sf44	Unspecified	4	288	0	827
328	82	2566	1.4	0	0	Cebus_AluSc8_NW_016107347_2846415_2847918_pos	1	287	-16	+	sf44	AluTa15	2	288	0	893	marmoset			2323	1.4	0	0	Cebus_AluSc8_NW_016107347_2846415_2847918_pos	1	287	-16	+	sf44	Unspecified	2	288	0	893		cebLS2p_170F_0161073470_2846415	TCTCCCCTCGTTTGACTGTTC	cebLS2p_170R_0161073470_2846415	GCCTTGTGTGTCcCTTGAAG	888	570	574	576
329	83	2560	1.4	0	0	Cebus_AluSc8_NW_016107347_5138377_5139874_pos	1	287	-10	+	sf44	AluTa15	2	288	0	906	marmoset			2519	1.4	0	0	Cebus_AluSc8_NW_016107347_5138377_5139874_pos	1	287	-10	+	sf44	Unspecified	2	288	0	906
330	84	2505	1.4	0.3	0	Cebus_AluSc8_NW_016107352_9951641_9953142_pos	1	286	-15	+	sf44	AluTa15	2	288	0	1002	marmoset			2575	1.4	0.3	0	Cebus_AluSc8_NW_016107352_9951641_9953142_pos	1	286	-15	+	sf44	Unspecified	2	288	0	1002
331	85	2546	1.4	0	0.3	Cebus_AluSc8_NW_016107359_2858708_2860210_pos	1	288	-14	+	sf44	AluTa15	2	288	0	1187	marmoset			2578	1.4	0	0.3	Cebus_AluSc8_NW_016107359_2858708_2860210_pos	1	288	-14	+	sf44	Unspecified	2	288	0	1187		cebLS2p_178F_0161073590_2858708	gGcTAGATCTGGAAGGAAACC	cebLS2p_178R_0161073590_2858708	AaCTGCTGTGAGTGTGAGATG	803	490	498	496
332	86	2519	1.4	0	0.3	Cebus_AluSc8_NW_016107363_2052969_2054481_pos	1	288	-24	+	sf44	AluTa15	2	288	0	1296	marmoset			2568	1.4	0	0.3	Cebus_AluSc8_NW_016107363_2052969_2054481_pos	1	288	-24	+	sf44	Unspecified	2	288	0	1296
333	87	2575	1.4	0	0	Cebus_AluSc8_NW_016107363_7984136_7985647_pos	1	287	-24	+	sf44	AluTa15	2	288	0	1314	marmoset			2544	1.4	0	0	Cebus_AluSc8_NW_016107363_7984136_7985647_pos	1	287	-24	+	sf44	Unspecified	2	288	0	1314
334	88	2578	1.4	0	0	Cebus_AluSc8_NW_016107365_4591367_4592867_pos	1	287	-13	+	sf44	AluTa15	2	288	0	1336	marmoset			2567	1.4	0	0	Cebus_AluSc8_NW_016107365_4591367_4592867_pos	1	287	-13	+	sf44	Unspecified	2	288	0	1336		cebLS2p_181F_0161073650_4591367	tTAGGGAGGGCACAGGAAATC	cebLS2p_181R_0161073650_4591367	CCTCTTCTTTAACTGCCCTCAC	835	515	507	504
335	89	2544	1.4	0	0	Cebus_AluSc8_NW_016107369_1240299_1241798_pos	1	286	-13	+	sf44	AluTa15	3	288	0	1429	marmoset			2531	1.4	0	0	Cebus_AluSc8_NW_016107369_1240299_1241798_pos	1	286	-13	+	sf44	Unspecified	3	288	0	1429
336	90	2567	1.4	0	0	Cebus_AluSc8_NW_016107375_6524003_6525507_pos	1	286	-18	+	sf44	AluTa15	3	288	0	1550	marmoset			2560	1.4	0	0	Cebus_AluSc8_NW_016107375_6524003_6525507_pos	1	286	-18	+	sf44	Unspecified	3	288	0	1550
337	91	2570	1.4	0	0	Cebus_AluSc8_NW_016107380_7167345_7168844__	1	287	-12	+	sf44	AluTa15	2	288	0	1635	marmoset			2570	1.4	0	0	Cebus_AluSc8_NW_016107380_7167345_7168844__	1	287	-12	+	sf44	Unspecified	2	288	0	1635
338	92	2560	1.4	0	0	Cebus_AluSc8_NW_016107380_820930_822433__	1	287	-16	+	sf44	AluTa15	2	288	0	1636	marmoset			2540	1.4	0	0	Cebus_AluSc8_NW_016107380_820930_822433__	1	287	-16	+	sf44	Unspecified	2	288	0	1636
339	93	2540	1.4	0	0.3	Cebus_AluSc8_NW_016107381_309188_310682__	1	288	-6	+	sf44	AluTa15	2	288	0	1642	marmoset			2566	1.4	0	0.3	Cebus_AluSc8_NW_016107381_309188_310682__	1	288	-6	+	sf44	Unspecified	2	288	0	1642
340	94	2566	1.4	0	0	Cebus_AluSc8_NW_016107383_10290708_10292204_pos	1	287	-9	+	sf44	AluTa15	2	288	0	1680	marmoset			2534	1.4	0	0	Cebus_AluSc8_NW_016107383_10290708_10292204_pos	1	287	-9	+	sf44	Unspecified	2	288	0	1680		cebLS2p_194F_0161073830_10290708	CCTCAAACTCCAGTGCAGAAG	cebLS2p_194R_0161073830_10290708	AGATCTCCAAGGGTAAGACAGG	857	552	550	544
341	95	2547	1.4	0	0	Cebus_AluSc8_NW_016107384_5584831_5586371_pos	1	287	-53	+	sf44	AluTa15	2	288	0	1710	marmoset			2547	1.4	0	0	Cebus_AluSc8_NW_016107384_5584831_5586371_pos	1	287	-53	+	sf44	Unspecified	2	288	0	1710
342	96	2534	1.4	0	0.7	Cebus_AluSc8_NW_016107384_654693_656190_pos	1	289	-8	+	sf44	AluTa15	2	288	0	1714	marmoset			2545	1.4	0	0.7	Cebus_AluSc8_NW_016107384_654693_656190_pos	1	289	-8	+	sf44	Unspecified	2	288	0	1714
343	97	2545	1.4	0	0	Cebus_AluSc8_NW_016107385_2302579_2304077_pos	1	287	-11	+	sf44	AluTa15	2	288	0	1721	marmoset			2566	1.4	0	0	Cebus_AluSc8_NW_016107385_2302579_2304077_pos	1	287	-11	+	sf44	Unspecified	2	288	0	1721
344	98	2566	1.4	0	0	Cebus_AluSc8_NW_016107386_7541763_7543266_pos	1	287	-16	+	sf44	AluTa15	2	288	0	1773	marmoset			2521	1.4	0	0	Cebus_AluSc8_NW_016107386_7541763_7543266_pos	1	287	-16	+	sf44	Unspecified	2	288	0	1773		cebLS2p_197F_0161073860_7541763	ACCTACACCACTCAGCAAAAC	cebLS2p_197R_0161073860_7541763	TCTCAGATCCTTCTTGCATGTG	865	544	552	531
345	99	2559	1.4	0	0	Cebus_AluSc8_NW_016107392_2992308_2993806__	1	287	-11	+	sf44	AluTa15	2	288	0	1847	marmoset			2560	1.4	0	0	Cebus_AluSc8_NW_016107392_2992308_2993806__	1	287	-11	+	sf44	Unspecified	2	288	0	1847		cebLS2p_199F_0161073920_2992308	ACCCGCAAAGCAACTACTTAC	cebLS2p_199R_0161073920_2992308	GTGTCCAGTCACgCAAATCTG	857	551	554	553
346	100	2560	1.4	0	0	Cebus_AluSc8_NW_016107392_484449_485951__	1	287	-15	+	sf44	AluTa15	2	288	0	1853	marmoset			2559	1.4	0	0	Cebus_AluSc8_NW_016107392_484449_485951__	1	287	-15	+	sf44	Unspecified	2	288	0	1853
347	101	2518	1.4	0	0.3	Cebus_AluSc8_NW_016107395_6434701_6436202__	1	288	-13	+	sf44	AluTa15	2	288	0	1925	marmoset			2518	1.4	0	0.3	Cebus_AluSc8_NW_016107395_6434701_6436202__	1	288	-13	+	sf44	Unspecified	2	288	0	1925
348	102	2562	1.4	0	0	Cebus_AluSc8_NW_016107398_6125148_6126648_pos	1	287	-13	+	sf44	AluTa15	2	288	0	1977	marmoset			2562	1.4	0	0	Cebus_AluSc8_NW_016107398_6125148_6126648_pos	1	287	-13	+	sf44	Unspecified	2	288	0	1977		cebLS2p_201F_0161073980_6125148	TTTGGGATGAATGGGcACAAC	cebLS2p_201R_0161073980_6125148	GCTACaATCTGACCTGGCTTC	825	509	513	514
349	103	2560	1.4	0	0	Cebus_AluSc8_NW_016107399_6248777_6250287_pos	1	287	-23	+	sf44	AluTa15	2	288	0	2000	marmoset			2560	1.4	0	0	Cebus_AluSc8_NW_016107399_6248777_6250287_pos	1	287	-23	+	sf44	Unspecified	2	288	0	2000		cebLS2p_203F_0161073990_6248777	TGATCATGACCCCTCCTTCAG	cebLS2p_203R_0161073990_6248777	AGAGAATGTGCAGACCAGAAAG	864	500	499	505
350	104	2559	1.4	0	0	Cebus_AluSc8_NW_016107404_2219867_2221355_pos	1	286	-2	+	sf44	AluTa15	3	288	0	2078	marmoset			2559	1.4	0	0	Cebus_AluSc8_NW_016107404_2219867_2221355_pos	1	286	-2	+	sf44	Unspecified	3	288	0	2078
351	105	2527	1.4	0	0.3	Cebus_AluSc8_NW_016107407_5794865_5796367_pos	1	288	-14	+	sf44	AluTa15	2	288	0	2127	marmoset			2567	1.4	0	0.3	Cebus_AluSc8_NW_016107407_5794865_5796367_pos	1	288	-14	+	sf44	Unspecified	2	288	0	2127
352	106	2532	1.4	0.3	0	Cebus_AluSc8_NW_016107410_3183672_3185179__	1	286	-21	+	sf44	AluTa15	2	288	0	2160	marmoset			2527	1.4	0.3	0	Cebus_AluSc8_NW_016107410_3183672_3185179__	1	286	-21	+	sf44	Unspecified	2	288	0	2160
353	107	2403	1.4	2.9	0	Cebus_AluSc8_NW_016107411_1245480_1246981_pos	1	279	-22	+	sf44	AluTa15	2	288	0	2174	marmoset			2532	1.4	2.9	0	Cebus_AluSc8_NW_016107411_1245480_1246981_pos	1	279	-22	+	sf44	Unspecified	2	288	0	2174
354	108	2456	1.4	0.7	1.1	Cebus_AluSc8_NW_016107413_1600153_1601653_pos	1	288	-12	+	sf44	AluTa15	2	288	0	2205	marmoset			2403	1.4	0.7	1.1	Cebus_AluSc8_NW_016107413_1600153_1601653_pos	1	288	-12	+	sf44	Unspecified	2	288	0	2205
355	109	2545	1.4	0	0	Cebus_AluSc8_NW_016107416_1367229_1368737__	1	287	-21	+	sf44	AluTa15	2	288	0	2244	marmoset			2456	1.4	0	0	Cebus_AluSc8_NW_016107416_1367229_1368737__	1	287	-21	+	sf44	Unspecified	2	288	0	2244
356	110	2549	1.4	0	0	Cebus_AluSc8_NW_016107417_5920330_5921828_pos	1	287	-11	+	sf44	AluTa15	2	288	0	2272	marmoset			2545	1.4	0	0	Cebus_AluSc8_NW_016107417_5920330_5921828_pos	1	287	-11	+	sf44	Unspecified	2	288	0	2272		cebLS2p_212F_0161074170_5920330	AATCTTGCCTCTCTTCCAACC	cebLS2p_212R_0161074170_5920330	TGAGAACTTGTTTGGCCTCAC	890	574	575	577
357	111	2522	1.4	0	0.7	Cebus_AluSc8_NW_016107433_3161263_3162765_pos	1	289	-13	+	sf44	AluTa15	2	288	0	2479	marmoset			2549	1.4	0	0.7	Cebus_AluSc8_NW_016107433_3161263_3162765_pos	1	289	-13	+	sf44	Unspecified	2	288	0	2479
358	112	2547	1.4	0	0	Cebus_AluSc8_NW_016107436_4989966_4991467__	1	287	-14	+	sf44	AluTa15	2	288	0	2526	marmoset			2522	1.4	0	0	Cebus_AluSc8_NW_016107436_4989966_4991467__	1	287	-14	+	sf44	Unspecified	2	288	0	2526		cebLS2p_218F_0161074360_4989966	CTTCTGGTATGGTTGCAATGC	cebLS2p_218R_0161074360_4989966	AAGTGtACTAGGAGCCCAAGG	868	558	561	561
359	113	2519	1.4	0.7	0	Cebus_AluSc8_NW_016107438_1391501_1393002_pos	1	285	-16	+	sf44	AluTa15	2	288	0	2533	marmoset			2547	1.4	0.7	0	Cebus_AluSc8_NW_016107438_1391501_1393002_pos	1	285	-16	+	sf44	Unspecified	2	288	0	2533		cebLS2p_219F_0161074380_1391501	ACCCgTCTgTTTGAAAATCCC	cebLS2p_219R_0161074380_1391501	GTGTCTAcAGcGCAGATAAGC	785	464	476	473
360	114	2563	1.4	0	0	Cebus_AluSc8_NW_016107440_1588251_1589752_pos	1	287	-14	+	sf44	AluTa15	2	288	0	2570	marmoset			2519	1.4	0	0	Cebus_AluSc8_NW_016107440_1588251_1589752_pos	1	287	-14	+	sf44	Unspecified	2	288	0	2570		cebLS2p_222F_0161074400_1588251	ATGCAGAAACCAgAACACCAG	cebLS2p_222R_0161074400_1588251	GGCTTAGCAGTGCAtTGAAG	842	533	533	535
361	115	2564	1.4	0	0	Cebus_AluSc8_NW_016107465_4840340_4841826_pos	1	286	0	+	sf44	AluTa15	2	287	-1	2851	marmoset			2563	1.4	0	0	Cebus_AluSc8_NW_016107465_4840340_4841826_pos	1	286	0	+	sf44	Unspecified	2	287	-1	2851
362	116	2560	1.4	0	0	Cebus_AluSc8_NW_016107474_685194_686691_pos	1	287	-10	+	sf44	AluTa15	2	288	0	2920	marmoset			2578	1.4	0	0	Cebus_AluSc8_NW_016107474_685194_686691_pos	1	287	-10	+	sf44	Unspecified	2	288	0	2920		cebLS2p_232F_0161074740_685194	GACATGCCCAGTATCACAGAG	cebLS2p_232R_0161074740_685194	GGGTCCAtAGCAGCTTTCTAAAC	813	506	507	507
363	117	2531	1.4	0	0	Cebus_AluSc8_NW_016107485_1379533_1381032_pos	1	287	-12	+	sf44	AluTa15	2	288	0	2996	marmoset			2564	1.4	0	0	Cebus_AluSc8_NW_016107485_1379533_1381032_pos	1	287	-12	+	sf44	Unspecified	2	288	0	2996
364	118	2545	1.4	0	0	Cebus_AluSc8_NW_016107519_1205294_1206805_pos	2	287	-24	+	sf44	AluTa15	3	288	0	3316	marmoset			2560	1.4	0	0	Cebus_AluSc8_NW_016107519_1205294_1206805_pos	2	287	-24	+	sf44	Unspecified	3	288	0	3316
365	119	2539	1.4	0	0	Cebus_AluSc8_NW_016107556_1173625_1175141_pos	1	287	-29	+	sf44	AluTa15	2	288	0	3608	marmoset			2531	1.4	0	0	Cebus_AluSc8_NW_016107556_1173625_1175141_pos	1	287	-29	+	sf44	Unspecified	2	288	0	3608		cebLS2p_246F_0161075560_1173625	AAGTTGCAGCTTGTGAAGTG	cebLS2p_246R_0161075560_1173625	GAGACCTGTGCTCACCATATTAC	896	556	556	562
366	120	2542	1.4	0	0	Cebus_AluSc8_NW_016107556_1519051_1520562_pos	1	287	-24	+	sf44	AluTa15	2	288	0	3611	marmoset			2545	1.4	0	0	Cebus_AluSc8_NW_016107556_1519051_1520562_pos	1	287	-24	+	sf44	Unspecified	2	288	0	3611
367	121	2548	1.4	0	0	Cebus_AluSc8_NW_016107571_2724649_2726144_pos	1	286	-9	+	sf44	AluTa15	3	288	0	3711	marmoset			2486	1.4	0	0	Cebus_AluSc8_NW_016107571_2724649_2726144_pos	1	286	-9	+	sf44	Unspecified	3	288	0	3711
368	122	2572	1.4	0	0	Cebus_AluSc8_NW_016107572_1676276_1677783__	1	287	-20	+	sf44	AluTa15	2	288	0	3721	marmoset			2539	1.4	0	0	Cebus_AluSc8_NW_016107572_1676276_1677783__	1	287	-20	+	sf44	Unspecified	2	288	0	3721
369	123	2555	1.4	0	0.7	Cebus_AluSc8_NW_016107583_2246800_2248313_pos	1	289	-24	+	sf44	AluTa15	2	288	0	3837	marmoset			2542	1.4	0	0.7	Cebus_AluSc8_NW_016107583_2246800_2248313_pos	1	289	-24	+	sf44	Unspecified	2	288	0	3837		cebLS2p_251F_0161075830_2246800	GCAAAATCTGACCTGGATGTAC	cebLS2p_251R_0161075830_2246800	CTGCTCACATGAAAGAACTGAC	827	779	791	793
370	124	2550	1.4	0	0	Cebus_AluSc8_NW_016107601_2912959_2914462_pos	1	287	-16	+	sf44	AluTa15	2	288	0	3948	marmoset			2515	1.4	0	0	Cebus_AluSc8_NW_016107601_2912959_2914462_pos	1	287	-16	+	sf44	Unspecified	2	288	0	3948		cebLS2p_255F_0161076010_2912959	AAACCCTTCCCAACACAACTC	cebLS2p_255R_0161076010_2912959	GGGTGAAATGTGGTTGGTCTC	885	561	561	561
371	125	2575	1.4	0	0	Cebus_AluSc8_NW_016107612_2111511_2113020_pos	1	287	-22	+	sf44	AluTa15	2	288	0	4019	marmoset			2548	1.4	0	0	Cebus_AluSc8_NW_016107612_2111511_2113020_pos	1	287	-22	+	sf44	Unspecified	2	288	0	4019		cebLS2p_259F_0161076120_2111511	GCATGCCTGATTAAACCACTG	cebLS2p_259R_0161076120_2111511	GGTGAGCCTCTTCCTTGTTTC	860	529	535	541
372	126	2556	1.4	0	0	Cebus_AluSc8_NW_016107631_2160000_2161511_pos	1	287	-24	+	sf44	AluTa15	2	288	0	4124	marmoset			2572	1.4	0	0	Cebus_AluSc8_NW_016107631_2160000_2161511_pos	1	287	-24	+	sf44	Unspecified	2	288	0	4124
373	127	2560	1.4	0	0	Cebus_AluSc8_NW_016107642_1088695_1090195_pos	1	287	-13	+	sf44	AluTa15	2	288	0	4167	marmoset			2583	1.4	0	0	Cebus_AluSc8_NW_016107642_1088695_1090195_pos	1	287	-13	+	sf44	Unspecified	2	288	0	4167		cebLS2p_262F_0161076420_1088695	CAGCAGGAAGAATGACATAGGC	cebLS2p_262R_0161076420_1088695	CCTTTGTGCCCTTACTGTAGC	848	539	538	538
374	128	2561	1.4	0	0	Cebus_AluSc8_NW_016107647_1901561_1903053_pos	1	287	-5	+	sf44	AluTa15	2	288	0	4197	marmoset			2555	1.4	0	0	Cebus_AluSc8_NW_016107647_1901561_1903053_pos	1	287	-5	+	sf44	Unspecified	2	288	0	4197		cebLS2p_263F_0161076470_1901561	AATGAAAAGCAGGCCACAGAC	cebLS2p_263R_0161076470_1901561	TTCCTtGACTCTAGGGCCTGTC	859	553	545	587
375	129	2576	1.4	0	0	Cebus_AluSc8_NW_016107648_513065_514575_pos	1	287	-23	+	sf44	AluTa15	2	288	0	4205	marmoset			2517	1.4	0	0	Cebus_AluSc8_NW_016107648_513065_514575_pos	1	287	-23	+	sf44	Unspecified	2	288	0	4205
376	130	2475	1.4	0	3.5	Cebus_AluSc8_NW_016107721_411656_413162_pos	1	297	-9	+	sf44	AluTa15	2	288	0	4545	marmoset			2550	1.4	0	3.5	Cebus_AluSc8_NW_016107721_411656_413162_pos	1	297	-9	+	sf44	Unspecified	2	288	0	4545
377	131	2566	1.4	0	0	Cebus_AluSc8_NW_016107755_430691_432195__	1	287	-17	+	sf44	AluTa15	2	288	0	4701	marmoset			2575	1.4	0	0	Cebus_AluSc8_NW_016107755_430691_432195__	1	287	-17	+	sf44	Unspecified	2	288	0	4701		cebLS2p_272F_0161077550_430691	CCCACCTCAAAATCCTTTCCC	cebLS2p_272R_0161077550_430691	TAGTTGGGCTCCTTGGAAGTG	876	578	580	579
378	132	2533	1.4	0.3	0	Cebus_AluSc8_NW_016107794_804044_805540__	1	286	-10	+	sf44	AluTa15	2	288	0	4814	marmoset			2591	1.4	0.3	0	Cebus_AluSc8_NW_016107794_804044_805540__	1	286	-10	+	sf44	Unspecified	2	288	0	4814		cebLS2p_276F_0161077940_804044	GGTCTGATGCAACACTTATCTG	cebLS2p_276R_0161077940_804044	TCGCTGCTTGTATTTCACCTC	874	556	562	563
379	133	2542	1.4	0	0	Cebus_AluSc8_NW_016107843_1213965_1215457_pos	1	287	-5	+	sf44	AluTa15	2	288	0	4921	marmoset			2556	1.4	0	0	Cebus_AluSc8_NW_016107843_1213965_1215457_pos	1	287	-5	+	sf44	Unspecified	2	288	0	4921
380	134	2562	1.4	0	0	Cebus_AluSc8_NW_016107858_264353_265861__	1	287	-21	+	sf44	AluTa15	2	288	0	4973	marmoset			2560	1.4	0	0	Cebus_AluSc8_NW_016107858_264353_265861__	1	287	-21	+	sf44	Unspecified	2	288	0	4973
381	135	2507	1.4	0	1.4	Cebus_AluSc8_NW_016107894_438877_440377_pos	1	291	-9	+	sf44	AluTa15	2	288	0	5071	marmoset			2561	1.4	0	1.4	Cebus_AluSc8_NW_016107894_438877_440377_pos	1	291	-9	+	sf44	Unspecified	2	288	0	5071		cebLS2p_286F_0161078940_438877	CAAGTTCCAGGCAGAAGAAGC	cebLS2p_286R_0161078940_438877	ACTACCCTCgCTGTTACTGAC	868	554	548	540
382	136	2567	1.4	0	0	Cebus_AluSc8_NW_016107934_892089_893586_pos	1	287	-10	+	sf44	AluTa15	2	288	0	5129	marmoset			2576	1.4	0	0	Cebus_AluSc8_NW_016107934_892089_893586_pos	1	287	-10	+	sf44	Unspecified	2	288	0	5129
383	137	2537	1.4	0	0.7	Cebus_AluSc8_NW_016107968_501210_502748_pos	1	289	-49	+	sf44	AluTa15	2	288	0	5195	marmoset			2475	1.4	0	0.7	Cebus_AluSc8_NW_016107968_501210_502748_pos	1	289	-49	+	sf44	Unspecified	2	288	0	5195
384	138	2572	1.4	0	0	Cebus_AluSc8_NW_016108128_123163_124659_pos	1	287	-9	+	sf44	AluTa15	2	288	0	5345	marmoset			2566	1.4	0	0	Cebus_AluSc8_NW_016108128_123163_124659_pos	1	287	-9	+	sf44	Unspecified	2	288	0	5345		cebLS2p_291F_0161081280_123163	ATGGGaCCTGAGGCTAAGATC	cebLS2p_291R_0161081280_123163	TGACTTGCCTCGTTCAAACTG	870	560	564	553
385	139	2486	1.4	0	1.1	Cebus_AluSq2_NW_016107556_724845_726355_pos	1	290	-20	+	sf44	AluTa15	2	288	0	7190	marmoset			2533	1.4	0	1.1	Cebus_AluSq2_NW_016107556_724845_726355_pos	1	290	-20	+	sf44	Unspecified	2	288	0	7190
386	140	2440	1.4	1.1	0	Cebus_AluSx3_NW_016107348_3829828_3831336_pos	1	284	-24	+	sf44	AluTa15	2	288	0	7461	marmoset			2542	1.4	1.1	0	Cebus_AluSx3_NW_016107348_3829828_3831336_pos	1	284	-24	+	sf44	Unspecified	2	288	0	7461
387	141	2525	1.4	0.7	0	Cebus_AluSx3_NW_016107357_13865043_13866552_pos	1	285	-24	+	sf44	AluTa15	2	288	0	7506	marmoset			2562	1.4	0.7	0	Cebus_AluSx3_NW_016107357_13865043_13866552_pos	1	285	-24	+	sf44	Unspecified	2	288	0	7506
388	142	2567	1.4	0	0	Cebus_AluSx3_NW_016107405_298096_299596__	1	287	-13	+	sf44	AluTa15	2	288	0	7800	marmoset			2507	1.4	0	0	Cebus_AluSx3_NW_016107405_298096_299596__	1	287	-13	+	sf44	Unspecified	2	288	0	7800
389	143	2578	1.4	0	0	Cebus_AluSx3_NW_016107451_938708_940214__	1	287	-19	+	sf44	AluTa15	2	288	0	7972	marmoset			2567	1.4	0	0	Cebus_AluSx3_NW_016107451_938708_940214__	1	287	-19	+	sf44	Unspecified	2	288	0	7972		cebLS2p_325F_0161074510_938708	TCTCTGATTCCCAAGCTCCAG	cebLS2p_325R_0161074510_938708	GAcTATGGTGGCGCAATCTC	876	567	561	560
390	144	2583	1.4	0	0	Cebus_AluSx3_NW_016107576_4764470_4765973_pos	1	287	-16	+	sf44	AluTa15	2	288	0	8278	marmoset			2537	1.4	0	0	Cebus_AluSx3_NW_016107576_4764470_4765973_pos	1	287	-16	+	sf44	Unspecified	2	288	0	8278
391	145	2591	1.4	0	0	Cebus_AluSx3_NW_016107631_1271805_1273306__	1	287	-14	+	sf44	AluTa15	2	288	0	8378	marmoset			2572	1.4	0	0	Cebus_AluSx3_NW_016107631_1271805_1273306__	1	287	-14	+	sf44	Unspecified	2	288	0	8378		cebLS2p_332F_0161076310_1271805	AGAGTcGGGTGTCTAAAGGTG	cebLS2p_332R_0161076310_1271805	TGGCTCTGTCACCtAGGTTG	894	583	560	580
392	146	2159	1.5	9.5	0	Cebus_AluSc8_NW_016107338_674426_675909_pos	1	262	-21	+	sf44	AluTa15	2	288	0	671	marmoset			2159	1.5	9.5	0	Cebus_AluSc8_NW_016107338_674426_675909_pos	1	262	-21	+	sf44	Unspecified	2	288	0	671		cebLS2p_336F_0161073380_674426	TTCTGGTTGGCTCCTGTAGTC	cebLS2p_336R_0161073380_674426	TCACcGTCTATGAGGTAGTCTTG	863	546	561	560
393	147	2548	1.7	0	0	Cebus_AluSc_NW_016107383_6743088_6744586_pos	1	287	-11	+	sf44	AluTa15	2	288	0	5938	marmoset			2517	1.7	0	0	Cebus_AluSc_NW_016107383_6743088_6744586_pos	1	287	-11	+	sf44	Unspecified	2	288	0	5938		cebLS2p_476F_0161073830_6743088	TGGGTAATAAGTCTGGGGTGAG	cebLS2p_476R_0161073830_6743088	AGTGCTGTCAAAACCTGGAAG	783	475	475	470
394	148	2500	1.7	0	2.4	Cebus_AluSc_NW_016107428_2618273_2619777_pos	1	294	-10	+	sf44	AluTa15	2	288	0	6164	marmoset			2547	1.7	0	2.4	Cebus_AluSc_NW_016107428_2618273_2619777_pos	1	294	-10	+	sf44	Unspecified	2	288	0	6164
395	149	2552	1.7	0	0	Cebus_AluSc_NW_016107455_2811372_2812869_pos	1	287	-10	+	sf44	AluTa15	2	288	0	6256	marmoset			2581	1.7	0	0	Cebus_AluSc_NW_016107455_2811372_2812869_pos	1	287	-10	+	sf44	Unspecified	2	288	0	6256
396	150	2497	1.7	0	0.7	Cebus_AluSc_NW_016107502_2105751_2107249__	1	289	-9	+	sf44	AluTa15	2	288	0	6387	marmoset			2546	1.7	0	0.7	Cebus_AluSc_NW_016107502_2105751_2107249__	1	289	-9	+	sf44	Unspecified	2	288	0	6387		cebLS2p_482F_0161075020_2105751	AAGCAGGAGGACAGtTTGAGG	cebLS2p_482R_0161075020_2105751	CTGCACCACTGAGAGAACATG	868	476	477	477
397	151	2518	1.7	0	0	Cebus_AluSc_NW_016107511_1690991_1692489_pos	1	287	-11	+	sf44	AluTa15	2	288	0	6411	marmoset			2521	1.7	0	0	Cebus_AluSc_NW_016107511_1690991_1692489_pos	1	287	-11	+	sf44	Unspecified	2	288	0	6411
398	152	2526	1.7	0	0	Cebus_AluSc_NW_016107640_670630_672134_pos	1	287	-17	+	sf44	AluTa15	2	288	0	6708	marmoset			2564	1.7	0	0	Cebus_AluSc_NW_016107640_670630_672134_pos	1	287	-17	+	sf44	Unspecified	2	288	0	6708
399	153	2517	1.7	0	0.7	Cebus_AluSc8_NW_016107316_676102_677600_pos	1	289	-9	+	sf44	AluTa15	2	288	0	95	marmoset	CR_29	no	2540	1.7	0	0.7	Cebus_AluSc8_NW_016107316_676102_677600_pos	1	289	-9	+	sf44	Unspecified	2	288	0	95
400	154	2547	1.7	0	0	Cebus_AluSc8_NW_016107318_5735005_5736502_pos	1	287	-10	+	sf44	AluTa15	2	288	0	153	marmoset			2571	1.7	0	0	Cebus_AluSc8_NW_016107318_5735005_5736502_pos	1	287	-10	+	sf44	Unspecified	2	288	0	153		cebLS2p_340F_0161073180_5735005	TTCCTCCCAACAGCTGATAGG	cebLS2p_340R_0161073180_5735005	GGATTTgCTTCCCTGACTGTAG	841	532	533	530
401	155	2581	1.7	0	0	Cebus_AluSc8_NW_016107318_5872044_5873544_pos	1	287	-13	+	sf44	AluTa15	2	288	0	154	marmoset			2536	1.7	0	0	Cebus_AluSc8_NW_016107318_5872044_5873544_pos	1	287	-13	+	sf44	Unspecified	2	288	0	154
402	156	2546	1.7	0	0	Cebus_AluSc8_NW_016107331_1454338_1455839_pos	1	287	-14	+	sf44	AluTa15	2	288	0	489	marmoset			2532	1.7	0	0	Cebus_AluSc8_NW_016107331_1454338_1455839_pos	1	287	-14	+	sf44	Unspecified	2	288	0	489
403	157	2521	1.7	0	0	Cebus_AluSc8_NW_016107333_16687117_16688617_pos	1	287	-13	+	sf44	AluTa15	2	288	0	540	marmoset			2552	1.7	0	0	Cebus_AluSc8_NW_016107333_16687117_16688617_pos	1	287	-13	+	sf44	Unspecified	2	288	0	540
404	158	2564	1.7	0	0	Cebus_AluSc8_NW_016107342_7868263_7869765_pos	1	287	-15	+	sf44	AluTa15	2	288	0	773	marmoset			2577	1.7	0	0	Cebus_AluSc8_NW_016107342_7868263_7869765_pos	1	287	-15	+	sf44	Unspecified	2	288	0	773		cebLS2p_355F_0161073420_7868263	TTGGGCATGTATTACCTCCTAG	cebLS2p_355R_0161073420_7868263	CACTCCTTaTTGCATTGATCCC	884	570	569	571
405	159	2540	1.7	0	0	Cebus_AluSc8_NW_016107349_1638212_1639707_pos	1	287	-8	+	sf44	AluTa15	2	288	0	949	marmoset			2557	1.7	0	0	Cebus_AluSc8_NW_016107349_1638212_1639707_pos	1	287	-8	+	sf44	Unspecified	2	288	0	949
406	160	2571	1.7	0	0	Cebus_AluSc8_NW_016107350_9727226_9728735_pos	1	287	-22	+	sf44	AluTa15	2	288	0	970	marmoset			2548	1.7	0	0	Cebus_AluSc8_NW_016107350_9727226_9728735_pos	1	287	-22	+	sf44	Unspecified	2	288	0	970
407	161	2536	1.7	0	0	Cebus_AluSc8_NW_016107353_9045916_9047410_pos	1	287	-7	+	sf44	AluTa15	2	288	0	1035	marmoset			2561	1.7	0	0	Cebus_AluSc8_NW_016107353_9045916_9047410_pos	1	287	-7	+	sf44	Unspecified	2	288	0	1035		cebLS2p_362F_0161073530_9045916	AATCAGGGCCAAATCTCACAG	cebLS2p_362R_0161073530_9045916	TGTGTAGCTCTGTAGGATGGG	808	514	513	516
408	162	2532	1.7	0	0	Cebus_AluSc8_NW_016107354_5046657_5048153_pos	1	287	-9	+	sf44	AluTa15	2	288	0	1054	marmoset			2545	1.7	0	0	Cebus_AluSc8_NW_016107354_5046657_5048153_pos	1	287	-9	+	sf44	Unspecified	2	288	0	1054		cebLS2p_363F_0161073540_5046657	GTTCAAGGCTGCAGAGGATTG	cebLS2p_363R_0161073540_5046657	CCAAGTCATCCAGCAGAATCC	878	569	569	565
409	163	2552	1.7	0	0	Cebus_AluSc8_NW_016107359_2183666_2185166_pos	1	287	-13	+	sf44	AluTa15	2	288	0	1184	marmoset			2571	1.7	0	0	Cebus_AluSc8_NW_016107359_2183666_2185166_pos	1	287	-13	+	sf44	Unspecified	2	288	0	1184
410	164	2561	1.7	0	0	Cebus_AluSc8_NW_016107392_4699002_4700500__	1	287	-11	+	sf44	AluTa15	2	288	0	1852	marmoset			2493	1.7	0	0	Cebus_AluSc8_NW_016107392_4699002_4700500__	1	287	-11	+	sf44	Unspecified	2	288	0	1852
411	165	2545	1.7	0	0	Cebus_AluSc8_NW_016107393_6178759_6180259__	1	287	-13	+	sf44	AluTa15	2	288	0	1880	marmoset			2465	1.7	0	0	Cebus_AluSc8_NW_016107393_6178759_6180259__	1	287	-13	+	sf44	Unspecified	2	288	0	1880
412	166	2571	1.7	0	0	Cebus_AluSc8_NW_016107395_9757354_9758856_pos	1	287	-15	+	sf44	AluTa15	2	288	0	1931	marmoset			2538	1.7	0	0	Cebus_AluSc8_NW_016107395_9757354_9758856_pos	1	287	-15	+	sf44	Unspecified	2	288	0	1931
413	167	2493	1.7	0	0.7	Cebus_AluSc8_NW_016107402_2110456_2111958_pos	1	289	-13	+	sf44	AluTa15	2	288	0	2032	marmoset			2566	1.7	0	0.7	Cebus_AluSc8_NW_016107402_2110456_2111958_pos	1	289	-13	+	sf44	Unspecified	2	288	0	2032		cebLS2p_403F_0161074020_2110456	TGCAGCAATGGAAAAGCAGTG	cebLS2p_403R_0161074020_2110456	AGCAGtAACGTTCTGGTTGTG	733	428	428	424
414	168	2465	1.7	0	3.1	Cebus_AluSc8_NW_016107402_2475809_2477323__	1	296	-18	+	sf44	AluTa15	2	288	0	2034	marmoset			2544	1.7	0	3.1	Cebus_AluSc8_NW_016107402_2475809_2477323__	1	296	-18	+	sf44	Unspecified	2	288	0	2034
415	169	2538	1.7	0	0	Cebus_AluSc8_NW_016107403_5709041_5710550_pos	1	287	-22	+	sf44	AluTa15	2	288	0	2066	marmoset			2556	1.7	0	0	Cebus_AluSc8_NW_016107403_5709041_5710550_pos	1	287	-22	+	sf44	Unspecified	2	288	0	2066		cebLS2p_405F_0161074030_5709041	TCCTTCCCAGTgTCTTTCATC	cebLS2p_405R_0161074030_5709041	GAATCCACcGTCCAACcTTTAG	883	542	529	540
416	170	2566	1.7	0	0	Cebus_AluSc8_NW_016107413_1061124_1062625_pos	1	287	-14	+	sf44	AluTa15	2	288	0	2200	marmoset	JS_1404	yes cebus	2500	1.7	0	0	Cebus_AluSc8_NW_016107413_1061124_1062625_pos	1	287	-14	+	sf44	Unspecified	2	288	0	2200		cebLS2p_408F_0161074130_1061124	AcATTTCAGGaGTTGGCAGTG	cebLS2p_408R_0161074130_1061124	CTGGATTCCTAGTCCACAATGC	877	590	590	564
417	171	2556	1.7	0	0	Cebus_AluSc8_NW_016107416_1596504_1598000__	1	287	-9	+	sf44	AluTa15	2	288	0	2248	marmoset			2532	1.7	0	0	Cebus_AluSc8_NW_016107416_1596504_1598000__	1	287	-9	+	sf44	Unspecified	2	288	0	2248
418	172	2532	1.7	0	0	Cebus_AluSc8_NW_016107429_2348067_2349574_pos	1	287	-20	+	sf44	AluTa15	2	288	0	2426	marmoset			2539	1.7	0	0	Cebus_AluSc8_NW_016107429_2348067_2349574_pos	1	287	-20	+	sf44	Unspecified	2	288	0	2426
419	173	2539	1.7	0	0	Cebus_AluSc8_NW_016107432_8284189_8285687__	1	287	-11	+	sf44	AluTa15	2	288	0	2467	marmoset			2555	1.7	0	0	Cebus_AluSc8_NW_016107432_8284189_8285687__	1	287	-11	+	sf44	Unspecified	2	288	0	2467
420	174	2555	1.7	0	0	Cebus_AluSc8_NW_016107433_5189925_5191420_pos	1	287	-8	+	sf44	AluTa15	2	288	0	2480	marmoset			2552	1.7	0	0	Cebus_AluSc8_NW_016107433_5189925_5191420_pos	1	287	-8	+	sf44	Unspecified	2	288	0	2480		cebLS2p_416F_0161074330_5189925	GAACTCCCTTTTCTCCaGCTAG	cebLS2p_416R_0161074330_5189925	AGGaTTCGGAGGATTGCAGAG	855	527	540	548
421	175	2552	1.7	0	0	Cebus_AluSc8_NW_016107458_4244643_4246154_pos	1	287	-24	+	sf44	AluTa15	2	288	0	2761	marmoset			2552	1.7	0	0	Cebus_AluSc8_NW_016107458_4244643_4246154_pos	1	287	-24	+	sf44	Unspecified	2	288	0	2761
422	176	2562	1.7	0	0	Cebus_AluSc8_NW_016107459_2225068_2226579_pos	1	287	-24	+	sf44	AluTa15	2	288	0	2767	marmoset			2562	1.7	0	0	Cebus_AluSc8_NW_016107459_2225068_2226579_pos	1	287	-24	+	sf44	Unspecified	2	288	0	2767		cebLS2p_422F_0161074590_2225068	CCAAGAGTGTGtAgCAGAGTG	cebLS2p_422R_0161074590_2225068	GCATCTGGaAGGTAGAGTCC	837	463	474	473
423	177	2577	1.7	0	0	Cebus_AluSc8_NW_016107464_3279714_3281220_pos	1	287	-19	+	sf44	AluTa15	2	288	0	2823	marmoset			2577	1.7	0	0	Cebus_AluSc8_NW_016107464_3279714_3281220_pos	1	287	-19	+	sf44	Unspecified	2	288	0	2823		cebLS2p_423F_0161074640_3279714	AGGGCCcTGAaAGATTGTAGG	cebLS2p_423R_0161074640_3279714	AAACATGCCgTGGAAAGTCTC	858	542	540	540
424	178	2547	1.7	0	0	Cebus_AluSc8_NW_016107490_3969591_3971102_pos	1	287	-24	+	sf44	AluTa15	2	288	0	3059	marmoset			2547	1.7	0	0	Cebus_AluSc8_NW_016107490_3969591_3971102_pos	1	287	-24	+	sf44	Unspecified	2	288	0	3059
425	179	2523	1.7	0	0	Cebus_AluSc8_NW_016107496_1978545_1980035__	1	287	-3	+	sf44	AluTa15	2	288	0	3103	marmoset			2523	1.7	0	0	Cebus_AluSc8_NW_016107496_1978545_1980035__	1	287	-3	+	sf44	Unspecified	2	288	0	3103
426	180	2544	1.7	0	0	Cebus_AluSc8_NW_016107521_1303226_1304730__	1	287	-17	+	sf44	AluTa15	2	288	0	3334	marmoset			2497	1.7	0	0	Cebus_AluSc8_NW_016107521_1303226_1304730__	1	287	-17	+	sf44	Unspecified	2	288	0	3334		cebLS2p_431F_0161075210_1303226	CCCATAGATGCAGGTACCAAG	cebLS2p_431R_0161075210_1303226	TTGATGCTACgTAGGCCAAAC	843	528	526	527
427	181	2539	1.7	0	0	Cebus_AluSc8_NW_016107577_2798607_2800102_pos	1	287	-8	+	sf44	AluTa15	2	288	0	3790	marmoset			2518	1.7	0	0	Cebus_AluSc8_NW_016107577_2798607_2800102_pos	1	287	-8	+	sf44	Unspecified	2	288	0	3790
428	182	2581	1.7	0	0	Cebus_AluSc8_NW_016107586_2238041_2239545_pos	1	287	-17	+	sf44	AluTa15	2	288	0	3851	marmoset			2544	1.7	0	0	Cebus_AluSc8_NW_016107586_2238041_2239545_pos	1	287	-17	+	sf44	Unspecified	2	288	0	3851
429	183	2566	1.7	0	0	Cebus_AluSc8_NW_016107614_1462894_1464395__	1	287	-14	+	sf44	AluTa15	2	288	0	4038	marmoset			2539	1.7	0	0	Cebus_AluSc8_NW_016107614_1462894_1464395__	1	287	-14	+	sf44	Unspecified	2	288	0	4038
430	184	2545	1.7	0	0	Cebus_AluSc8_NW_016107624_1605497_1606997__	1	287	-13	+	sf44	AluTa15	2	288	0	4074	marmoset			2581	1.7	0	0	Cebus_AluSc8_NW_016107624_1605497_1606997__	1	287	-13	+	sf44	Unspecified	2	288	0	4074		cebLS2p_444F_0161076240_1605497	CACAGAAAAGGCGGCATTTG	cebLS2p_444R_0161076240_1605497	GCTgTCtATTGCACAGATGGG	744	461	470	457
431	185	2538	1.7	0	0	Cebus_AluSc8_NW_016107675_1971818_1973319_pos	1	287	-14	+	sf44	AluTa15	2	288	0	4368	marmoset			2566	1.7	0	0	Cebus_AluSc8_NW_016107675_1971818_1973319_pos	1	287	-14	+	sf44	Unspecified	2	288	0	4368		cebLS2p_448F_0161076750_1971818	AGGCCTCACTGCTAAGCTAG	cebLS2p_448R_0161076750_1971818	TGaGAGTTGTCCcATTCACTG	728	419	418	413
432	186	2548	1.7	0	0	Cebus_AluSc8_NW_016107679_1687279_1688779_pos	1	287	-13	+	sf44	AluTa15	2	288	0	4378	marmoset			2545	1.7	0	0	Cebus_AluSc8_NW_016107679_1687279_1688779_pos	1	287	-13	+	sf44	Unspecified	2	288	0	4378
433	187	2546	1.7	0	0	Cebus_AluSc8_NW_016107733_654250_655759_pos	1	287	-22	+	sf44	AluTa15	2	288	0	4590	marmoset			2526	1.7	0	0	Cebus_AluSc8_NW_016107733_654250_655759_pos	1	287	-22	+	sf44	Unspecified	2	288	0	4590
434	188	2536	1.7	0	0	Cebus_AluSc8_NW_016107770_872657_874168_pos	1	287	-24	+	sf44	AluTa15	2	288	0	4733	marmoset			2538	1.7	0	0	Cebus_AluSc8_NW_016107770_872657_874168_pos	1	287	-24	+	sf44	Unspecified	2	288	0	4733
435	189	2555	1.7	0	0	Cebus_AluSc8_NW_016107811_1374200_1375701_pos	1	287	-14	+	sf44	AluTa15	2	288	0	4855	marmoset			2548	1.7	0	0	Cebus_AluSc8_NW_016107811_1374200_1375701_pos	1	287	-14	+	sf44	Unspecified	2	288	0	4855
436	190	2513	1.7	0	1.1	Cebus_AluSc8_NW_016107852_1360590_1362090_pos	1	290	-10	+	sf44	AluTa15	2	288	0	4938	marmoset			2569	1.7	0	1.1	Cebus_AluSc8_NW_016107852_1360590_1362090_pos	1	290	-10	+	sf44	Unspecified	2	288	0	4938		cebLS2p_459F_0161078520_1360590	TGGGGCTGAAGTTTcGAGATC	cebLS2p_459R_0161078520_1360590	TGTTTCCAACCTTTCCACTGG	887	556	577	580
437	191	2559	1.7	0	0	Cebus_AluSc8_NW_016107856_1666855_1668352_pos	1	287	-10	+	sf44	AluTa15	2	288	0	4967	marmoset			2546	1.7	0	0	Cebus_AluSc8_NW_016107856_1666855_1668352_pos	1	287	-10	+	sf44	Unspecified	2	288	0	4967
438	192	2560	1.7	0	0	Cebus_AluSc8_NW_016107924_404227_405726_pos	1	287	-12	+	sf44	AluTa15	2	288	0	5113	marmoset			2536	1.7	0	0	Cebus_AluSc8_NW_016107924_404227_405726_pos	1	287	-12	+	sf44	Unspecified	2	288	0	5113		cebLS2p_463F_0161079240_404227	TGGTTCcATAGCAACTTCCTG	cebLS2p_463R_0161079240_404227	CCTGTTAGTCAAGtGCTCTCC	847	538	530	542
439	193	2512	1.7	0	0	Cebus_AluSc8_NW_016107935_140623_142122_pos	1	287	-12	+	sf44	AluTa15	2	288	0	5131	marmoset			2555	1.7	0	0	Cebus_AluSc8_NW_016107935_140623_142122_pos	1	287	-12	+	sf44	Unspecified	2	288	0	5131
440	194	2581	1.7	0	0	Cebus_AluSc8_NW_016107936_351482_352979__	1	287	-10	+	sf44	AluTa15	2	288	0	5133	marmoset			2513	1.7	0	0	Cebus_AluSc8_NW_016107936_351482_352979__	1	287	-10	+	sf44	Unspecified	2	288	0	5133		cebLS2p_464F_0161079360_351482	AGGGTGTTTCGATCTCTTTGC	cebLS2p_464R_0161079360_351482	CTAAGCGTGATTCAGCCTTCC	815	508	504	503
441	195	2579	1.7	0	0	Cebus_AluSc8_NW_016108078_242625_244124_pos	1	287	-12	+	sf44	AluTa15	2	288	0	5315	marmoset			2559	1.7	0	0	Cebus_AluSc8_NW_016108078_242625_244124_pos	1	287	-12	+	sf44	Unspecified	2	288	0	5315
442	196	2517	1.7	0	1.4	Cebus_AluSc8_NW_016108148_123905_125402_pos	1	291	-6	+	sf44	AluTa15	2	288	0	5353	marmoset			2560	1.7	0	1.4	Cebus_AluSc8_NW_016108148_123905_125402_pos	1	291	-6	+	sf44	Unspecified	2	288	0	5353
443	197	2577	1.7	0	0	Cebus_AluSx3_NW_016107366_4774600_4776111_pos	1	287	-24	+	sf44	AluTa15	2	288	0	7572	marmoset			2512	1.7	0	0	Cebus_AluSx3_NW_016107366_4774600_4776111_pos	1	287	-24	+	sf44	Unspecified	2	288	0	7572		cebLS2p_504F_0161073660_4774600	GTCTGCATTAACGGGACCAAC	cebLS2p_504R_0161073660_4774600	TTGCTCAGAGTTTGCTTCTGG	842	505	505	529
444	198	2557	1.7	0	0	Cebus_AluSx3_NW_016107376_5618046_5619543__	1	287	-10	+	sf44	AluTa15	2	288	0	7630	marmoset			2581	1.7	0	0	Cebus_AluSx3_NW_016107376_5618046_5619543__	1	287	-10	+	sf44	Unspecified	2	288	0	7630
445	199	2544	1.7	0	0	Cebus_AluSx3_NW_016107414_5650594_5652090__	1	287	-9	+	sf44	AluTa15	2	288	0	7837	marmoset			2498	1.7	0	0	Cebus_AluSx3_NW_016107414_5650594_5652090__	1	287	-9	+	sf44	Unspecified	2	288	0	7837
446	200	2569	1.7	0	0	Cebus_AluSx3_NW_016107715_893818_895325_pos	1	287	-20	+	sf44	AluTa15	2	288	0	8467	marmoset			2574	1.7	0	0	Cebus_AluSx3_NW_016107715_893818_895325_pos	1	287	-20	+	sf44	Unspecified	2	288	0	8467
447	201	2498	1.7	0	1.1	Cebus_AluSx3_NW_016107948_159058_160558_pos	1	290	-10	+	sf44	AluTa15	2	288	0	8644	marmoset			2579	1.7	0	1.1	Cebus_AluSx3_NW_016107948_159058_160558_pos	1	290	-10	+	sf44	Unspecified	2	288	0	8644		cebLS2p_529F_0161079480_159058	ACGTCTTTCAAAAcGCACTGG	cebLS2p_529R_0161079480_159058	TGAGcCTTTACAATGTGCAGAG	805	497	501	502
448	202	2574	1.7	0	0	Cebus_AluSx3_NW_016107964_319264_320757__	1	287	-6	+	sf44	AluTa15	2	288	0	8650	marmoset			2517	1.7	0	0	Cebus_AluSx3_NW_016107964_319264_320757__	1	287	-6	+	sf44	Unspecified	2	288	0	8650
449	203	2299	1.8	4.4	0	Cebus_AluSc_NW_016107326_8411367_8412855_pos	1	274	-14	+	sf44	AluTa15	3	288	0	5522	marmoset			2503	1.8	4.4	0	Cebus_AluSc_NW_016107326_8411367_8412855_pos	1	274	-14	+	sf44	Unspecified	3	288	0	5522		cebLS2p_599F_0161073260_8411367	cAAGTGGGCAGATGGACTTC	cebLS2p_599R_0161073260_8411367	TCCCCTACCCTAACTAGTACAC	872	570	572	575
450	204	2493	1.8	0.3	0	Cebus_AluSc_NW_016107423_168519_170015_pos	1	286	-10	+	sf44	AluTa15	2	288	0	6132	marmoset			2488	1.8	0.3	0	Cebus_AluSc_NW_016107423_168519_170015_pos	1	286	-10	+	sf44	Unspecified	2	288	0	6132		cebLS2p_604F_0161074230_168519	TGAGAGTCCCTAATCCATGTCAG	cebLS2p_604R_0161074230_168519	GCATTTACCCTTTTGCCACTG	835	523	487	529
451	205	2276	1.8	4.8	0	Cebus_AluSc_NW_016107740_1112310_1113801_pos	1	273	-18	+	sf44	AluTa15	3	288	0	6855	marmoset			2542	1.8	4.8	0	Cebus_AluSc_NW_016107740_1112310_1113801_pos	1	273	-18	+	sf44	Unspecified	3	288	0	6855
452	206	2490	1.8	0.3	0	Cebus_AluSc_NW_016107749_553991_555532_pos	1	286	-55	+	sf44	AluTa15	2	288	0	6869	marmoset			2299	1.8	0.3	0	Cebus_AluSc_NW_016107749_553991_555532_pos	1	286	-55	+	sf44	Unspecified	2	288	0	6869
453	207	2503	1.8	0	0	Cebus_AluSc8_NW_016107316_16181696_16183202_pos	1	286	-20	+	sf44	AluTa15	3	288	0	73	marmoset			2548	1.8	0	0	Cebus_AluSc8_NW_016107316_16181696_16183202_pos	1	286	-20	+	sf44	Unspecified	3	288	0	73
454	208	2488	1.8	0	0	Cebus_AluSc8_NW_016107320_15385416_15386895__	1	279	0	+	sf44	AluTa15	2	280	-8	194	marmoset			2548	1.8	0	0	Cebus_AluSc8_NW_016107320_15385416_15386895__	1	279	0	+	sf44	Unspecified	2	280	-8	194
455	209	2548	1.8	0	0	Cebus_AluSc8_NW_016107327_11248337_11249836_pos	1	286	-13	+	sf44	AluTa15	3	288	0	406	marmoset			2524	1.8	0	0	Cebus_AluSc8_NW_016107327_11248337_11249836_pos	1	286	-13	+	sf44	Unspecified	3	288	0	406
456	210	2548	1.8	0	0	Cebus_AluSc8_NW_016107338_2576500_2577994_pos	1	286	-8	+	sf44	AluTa15	3	288	0	659	marmoset			2473	1.8	0	0	Cebus_AluSc8_NW_016107338_2576500_2577994_pos	1	286	-8	+	sf44	Unspecified	3	288	0	659
457	211	2473	1.8	1.1	0	Cebus_AluSc8_NW_016107344_325422_326916_pos	1	284	-10	+	sf44	AluTa15	2	288	0	820	marmoset			2502	1.8	1.1	0	Cebus_AluSc8_NW_016107344_325422_326916_pos	1	284	-10	+	sf44	Unspecified	2	288	0	820		cebLS2p_540F_0161073440_325422	AGTATTTCATCTGTGGCTCCTC	cebLS2p_540R_0161073440_325422	AGACTCCTGCATTCCTGTGAG	824	527	528	527
458	212	2502	1.8	0	0.3	Cebus_AluSc8_NW_016107355_9322424_9323926_pos	1	288	-14	+	sf44	AluTa15	2	288	0	1085	marmoset	CR_30	unfixed	2433	1.8	0	0.3	Cebus_AluSc8_NW_016107355_9322424_9323926_pos	1	288	-14	+	sf44	Unspecified	2	288	0	1085		cebLS2p_542F_0161073550_9322424	TAAAACACCCCAGCCATACAC	cebLS2p_542R_0161073550_9322424	TCTGGCATAGGACTTCAGAATC	811	492	500	487
459	213	2433	1.8	1.1	0	Cebus_AluSc8_NW_016107357_14103497_14104987_pos	1	284	-6	+	sf44	AluTa15	2	288	0	1125	marmoset			2502	1.8	1.1	0	Cebus_AluSc8_NW_016107357_14103497_14104987_pos	1	284	-6	+	sf44	Unspecified	2	288	0	1125
460	214	2502	1.8	0	0.3	Cebus_AluSc8_NW_016107368_828257_829759_pos	1	286	-16	+	sf44	AluTa15	2	286	-2	1426	marmoset			2529	1.8	0	0.3	Cebus_AluSc8_NW_016107368_828257_829759_pos	1	286	-16	+	sf44	Unspecified	2	286	-2	1426
461	215	2529	1.8	0	0	Cebus_AluSc8_NW_016107371_7295147_7296654_pos	1	286	-21	+	sf44	AluTa15	2	287	-1	1481	marmoset			2546	1.8	0	0	Cebus_AluSc8_NW_016107371_7295147_7296654_pos	1	286	-21	+	sf44	Unspecified	2	287	-1	1481
462	216	2546	1.8	0	0	Cebus_AluSc8_NW_016107375_2347274_2348782_pos	1	286	-22	+	sf44	AluTa15	3	288	0	1541	marmoset			2417	1.8	0	0	Cebus_AluSc8_NW_016107375_2347274_2348782_pos	1	286	-22	+	sf44	Unspecified	3	288	0	1541
463	217	2417	1.8	1.4	0	Cebus_AluSc8_NW_016107380_1085276_1086752_pos	1	276	0	+	sf44	AluTa15	3	282	-6	1619	marmoset			2497	1.8	1.4	0	Cebus_AluSc8_NW_016107380_1085276_1086752_pos	1	276	0	+	sf44	Unspecified	3	282	-6	1619
464	218	2497	1.8	0.7	0	Cebus_AluSc8_NW_016107407_11264811_11266318_pos	1	285	-22	+	sf44	AluTa15	2	288	0	2117	marmoset			2488	1.8	0.7	0	Cebus_AluSc8_NW_016107407_11264811_11266318_pos	1	285	-22	+	sf44	Unspecified	2	288	0	2117		cebLS2p_555F_0161074070_11264811	TGGGTGTGTGCCATAAAACTG	cebLS2p_555R_0161074070_11264811	TTGAGGGCAGGTCATTGTTG	870	543	549	544
465	219	2488	1.8	0	0.7	Cebus_AluSc8_NW_016107410_4853213_4854712__	1	288	-11	+	sf44	AluTa15	3	288	0	2163	marmoset			2510	1.8	0	0.7	Cebus_AluSc8_NW_016107410_4853213_4854712__	1	288	-11	+	sf44	Unspecified	3	288	0	2163
466	220	2510	1.8	0.7	0	Cebus_AluSc8_NW_016107418_4750774_4752261__	1	285	-2	+	sf44	AluTa15	2	288	0	2292	marmoset			2493	1.8	0.7	0	Cebus_AluSc8_NW_016107418_4750774_4752261__	1	285	-2	+	sf44	Unspecified	2	288	0	2292
467	221	2514	1.8	0	0	Cebus_AluSc8_NW_016107424_591349_592829__	1	280	0	+	sf44	AluTa15	2	281	-7	2364	marmoset			2514	1.8	0	0	Cebus_AluSc8_NW_016107424_591349_592829__	1	280	0	+	sf44	Unspecified	2	281	-7	2364
468	222	2530	1.8	0	1.1	Cebus_AluSc8_NW_016107429_1881447_1882952_pos	1	289	-16	+	sf44	AluTa15	3	288	0	2425	marmoset			2530	1.8	0	1.1	Cebus_AluSc8_NW_016107429_1881447_1882952_pos	1	289	-16	+	sf44	Unspecified	3	288	0	2425
469	223	2525	1.8	0	0.3	Cebus_AluSc8_NW_016107439_5206069_5207574_pos	1	288	-17	+	sf44	AluTa15	2	288	0	2563	marmoset			2525	1.8	0	0.3	Cebus_AluSc8_NW_016107439_5206069_5207574_pos	1	288	-17	+	sf44	Unspecified	2	288	0	2563		cebLS2p_559F_0161074390_5206069	AAGTGGGAAAGTGAGGGAGAC	cebLS2p_559R_0161074390_5206069	TTCAGCTCTATGTGGCAGGTG	842	506	525	525
470	224	2527	1.8	0	0	Cebus_AluSc8_NW_016107444_2456553_2458063_pos	1	286	-24	+	sf44	AluTa15	3	288	0	2607	marmoset			2527	1.8	0	0	Cebus_AluSc8_NW_016107444_2456553_2458063_pos	1	286	-24	+	sf44	Unspecified	3	288	0	2607		cebLS2p_560F_0161074440_2456553	AGCTGCTTGAAACCTCACTTC	cebLS2p_560R_0161074440_2456553	AGTCACTCCATTCTGCTCAGG	867	549	549	549
471	225	2475	1.8	0.3	0	Cebus_AluSc8_NW_016107450_113155_114648_pos	1	285	-8	+	sf44	AluTa15	3	288	0	2660	marmoset			2475	1.8	0.3	0	Cebus_AluSc8_NW_016107450_113155_114648_pos	1	285	-8	+	sf44	Unspecified	3	288	0	2660		cebLS2p_562F_0161074500_113155	ACACAGTCaACACTCTCCAAG	cebLS2p_562R_0161074500_113155	CTGTTTgTgGCAGTCATGGAG	785	496	499	496
472	226	2542	1.8	0	0	Cebus_AluSc8_NW_016107452_1180532_1182042_pos	1	286	-24	+	sf44	AluTa15	3	288	0	2690	marmoset			2542	1.8	0	0	Cebus_AluSc8_NW_016107452_1180532_1182042_pos	1	286	-24	+	sf44	Unspecified	3	288	0	2690
473	227	2562	1.8	0	0	Cebus_AluSc8_NW_016107458_4306450_4307940_pos	1	286	-4	+	sf44	AluTa15	3	288	0	2762	marmoset			2562	1.8	0	0	Cebus_AluSc8_NW_016107458_4306450_4307940_pos	1	286	-4	+	sf44	Unspecified	3	288	0	2762
474	228	2510	1.8	0.3	0	Cebus_AluSc8_NW_016107464_1771246_1772754_pos	1	286	-22	+	sf44	AluTa15	2	288	0	2818	marmoset			2510	1.8	0.3	0	Cebus_AluSc8_NW_016107464_1771246_1772754_pos	1	286	-22	+	sf44	Unspecified	2	288	0	2818
475	229	2532	1.8	0	0	Cebus_AluSc8_NW_016107508_1301880_1303390_pos	1	286	-24	+	sf44	AluTa15	3	288	0	3196	marmoset			2532	1.8	0	0	Cebus_AluSc8_NW_016107508_1301880_1303390_pos	1	286	-24	+	sf44	Unspecified	3	288	0	3196
476	230	2521	1.8	0	0.3	Cebus_AluSc8_NW_016107528_1946461_1947957_pos	1	288	-8	+	sf44	AluTa15	2	288	0	3391	marmoset			2521	1.8	0	0.3	Cebus_AluSc8_NW_016107528_1946461_1947957_pos	1	288	-8	+	sf44	Unspecified	2	288	0	3391
477	231	2519	1.8	0	0	Cebus_AluSc8_NW_016107552_1344570_1346065__	1	285	-10	+	sf44	AluTa15	2	286	-2	3570	marmoset			2519	1.8	0	0	Cebus_AluSc8_NW_016107552_1344570_1346065__	1	285	-10	+	sf44	Unspecified	2	286	-2	3570
478	232	2512	1.8	0	0.3	Cebus_AluSc8_NW_016107553_357359_358869_pos	1	288	-22	+	sf44	AluTa15	2	288	0	3593	marmoset			2512	1.8	0	0.3	Cebus_AluSc8_NW_016107553_357359_358869_pos	1	288	-22	+	sf44	Unspecified	2	288	0	3593
479	233	2540	1.8	0	0	Cebus_AluSc8_NW_016107576_1238302_1239814_pos	1	286	-26	+	sf44	AluTa15	3	288	0	3765	marmoset			2540	1.8	0	0	Cebus_AluSc8_NW_016107576_1238302_1239814_pos	1	286	-26	+	sf44	Unspecified	3	288	0	3765
480	234	2518	1.8	0	0	Cebus_AluSc8_NW_016107624_871676_873170_pos	1	286	-8	+	sf44	AluTa15	3	288	0	4079	marmoset			2518	1.8	0	0	Cebus_AluSc8_NW_016107624_871676_873170_pos	1	286	-8	+	sf44	Unspecified	3	288	0	4079		cebLS2p_580F_0161076240_871676	GACAAGTGACCAGCAGTATTTG	cebLS2p_580R_0161076240_871676	GGTACGCCCCTATATTTTGAGG	855	589	554	553
481	235	2542	1.8	0.3	0	Cebus_AluSc8_NW_016107669_2046425_2047935_pos	1	286	-24	+	sf44	AluTa15	2	288	0	4321	marmoset			2542	1.8	0.3	0	Cebus_AluSc8_NW_016107669_2046425_2047935_pos	1	286	-24	+	sf44	Unspecified	2	288	0	4321		cebLS2p_583F_0161076690_2046425	GAAGCGATCAGACCTGTATGC	cebLS2p_583R_0161076690_2046425	AAAGcATAGCACCAGACCATG	747	431	433	431
482	236	2508	1.8	0	0	Cebus_AluSc8_NW_016107860_488264_489771_pos	1	285	-22	+	sf44	AluTa15	2	286	-2	4981	marmoset			2276	1.8	0	0	Cebus_AluSc8_NW_016107860_488264_489771_pos	1	285	-22	+	sf44	Unspecified	2	286	-2	4981
483	237	2544	1.8	0	0.3	Cebus_AluSc8_NW_016107947_11006_12505_pos	1	288	-11	+	sf44	AluTa15	2	288	0	5145	marmoset			2490	1.8	0	0.3	Cebus_AluSc8_NW_016107947_11006_12505_pos	1	288	-11	+	sf44	Unspecified	2	288	0	5145
484	238	2492	1.8	0.3	0	Cebus_AluSc8_NW_016108054_211171_212671_pos	1	286	-14	+	sf44	AluTa15	2	288	0	5289	marmoset			2508	1.8	0.3	0	Cebus_AluSc8_NW_016108054_211171_212671_pos	1	286	-14	+	sf44	Unspecified	2	288	0	5289
485	239	2546	1.8	0	0	Cebus_AluSc8_NW_016108260_21849_23348_pos	1	286	-13	+	sf44	AluTa15	3	288	0	5383	marmoset			2544	1.8	0	0	Cebus_AluSc8_NW_016108260_21849_23348_pos	1	286	-13	+	sf44	Unspecified	3	288	0	5383
486	240	2524	1.8	0.3	0	Cebus_AluSq2_NW_016107339_7150939_7152435_pos	1	286	-10	+	sf44	AluTa15	2	288	0	7133	marmoset			2492	1.8	0.3	0	Cebus_AluSq2_NW_016107339_7150939_7152435_pos	1	286	-10	+	sf44	Unspecified	2	288	0	7133
487	241	2542	1.8	0.3	0	Cebus_AluSx3_NW_016107324_10083553_10085063_pos	1	286	-24	+	sf44	AluTa15	2	288	0	7300	marmoset			2546	1.8	0.3	0	Cebus_AluSx3_NW_016107324_10083553_10085063_pos	1	286	-24	+	sf44	Unspecified	2	288	0	7300		cebLS2p_617F_0161073240_10083553	CTGACTTATGCAGCcTCTTGG	cebLS2p_617R_0161073240_10083553	TCCAAGGTAGCTCTGGAACC	802	462	481	476
488	242	2307	1.9	5.5	0	Cebus_AluSc8_NW_016107356_8226327_8227814_pos	1	271	-16	+	sf44	AluTa15	3	288	0	1099	marmoset			2307	1.9	5.5	0	Cebus_AluSc8_NW_016107356_8226327_8227814_pos	1	271	-16	+	sf44	Unspecified	3	288	0	1099
489	243	2245	1.9	6.3	0	Cebus_AluSx3_NW_016107401_3975438_3976922_pos	1	268	-16	+	sf44	AluTa15	2	286	-2	7785	marmoset			2245	1.9	6.3	0	Cebus_AluSx3_NW_016107401_3975438_3976922_pos	1	268	-16	+	sf44	Unspecified	2	286	-2	7785
490	1	2567	1	0.7	0	Cebus_AluSx3_NW_016107344_8864370_8865868__	1	289	-9	+	sf46	AluTa15	1	291	0	7434	marmoset			2567	1	0.7	0	Cebus_AluSx3_NW_016107344_8864370_8865868__	1	289	-9	+	sf46	Unspecified	1	291	0	7434		cebLS2p_68F_0161073440_8864370	AAATTGGGTGAGTGGGATGAG	cebLS2p_68R_0161073440_8864370	TCAGGTGCTATGAGGATCCAG	854	539	538	538
491	2	2567	1	0.3	0	Cebus_AluSx3_NW_016107536_304672_306164__	1	289	-3	+	sf46	AluTa15	2	291	0	8199	marmoset			2567	1	0.3	0	Cebus_AluSx3_NW_016107536_304672_306164__	1	289	-3	+	sf46	Unspecified	2	291	0	8199		cebLS2p_74F_0161075360_304672	GGCAGcTCACaTGAAGTTAGG	cebLS2p_74R_0161075360_304672	AGCACCCTCACAAAATGGTAC	769	405	410	415
492	3	2435	1.1	2.8	0	Cebus_AluSc8_NW_016107962_43265_44759__	1	283	-11	+	sf46	AluTa15	1	291	0	5180	marmoset	CR_31	no	2435	1.1	2.8	0	Cebus_AluSc8_NW_016107962_43265_44759__	1	283	-11	+	sf46	Unspecified	1	291	0	5180		cebLS2p_129F_0161079620_43265	ACACATCCCATTTTCCACAGTC	cebLS2p_129R_0161079620_43265	AGAGCCAGACTAGGGGAATTG	860	545	558	552
493	4	2554	1.4	0	0	Cebus_AluSc_NW_016107584_1532561_1534062_pos	1	289	-12	+	sf46	AluTa15	3	291	0	6599	marmoset			2581	1.4	0	0	Cebus_AluSc_NW_016107584_1532561_1534062_pos	1	289	-12	+	sf46	Unspecified	3	291	0	6599		cebLS2p_309F_0161075840_1532561	tAcCTGACCTTTCCCTCTCTG	cebLS2p_309R_0161075840_1532561	GCACTTAGACTcGGTACTTGTC	737	423	423	414
494	5	2557	1.4	0	0.7	Cebus_AluSc8_NW_016107444_848309_849810__	1	293	-8	+	sf46	AluTa15	1	291	0	2612	marmoset			2557	1.4	0	0.7	Cebus_AluSc8_NW_016107444_848309_849810__	1	293	-8	+	sf46	Unspecified	1	291	0	2612		cebLS2p_223F_0161074440_848309	ACAaGTGGAAGCAGGaTTGTC	cebLS2p_223R_0161074440_848309	AGTGAGCAAGCAAGAGTTTCG	848	555	555	538
495	6	2506	1.4	0	0.7	Cebus_AluSc8_NW_016107447_983694_985191__	1	293	-4	+	sf46	AluTa15	1	291	0	2645	marmoset			2506	1.4	0	0.7	Cebus_AluSc8_NW_016107447_983694_985191__	1	293	-4	+	sf46	Unspecified	1	291	0	2645
496	7	2561	1.4	0.3	0	Cebus_AluSc8_NW_016107468_2890351_2891855__	1	290	-14	+	sf46	AluTa15	1	291	0	2868	marmoset	CR_32	unfixed	2561	1.4	0.3	0	Cebus_AluSc8_NW_016107468_2890351_2891855__	1	290	-14	+	sf46	Unspecified	1	291	0	2868		cebLS2p_231F_0161074680_2890351	CATTCAAGGTCCGGTTCTGTG	cebLS2p_231R_0161074680_2890351	CTGTGCCTGGAATGCTCTTAC	789	469	474	466
497	8	2571	1.4	0.3	0	Cebus_AluSc8_NW_016107671_1816304_1817808__	1	290	-14	+	sf46	AluTa15	1	291	0	4335	marmoset			2554	1.4	0.3	0	Cebus_AluSc8_NW_016107671_1816304_1817808__	1	290	-14	+	sf46	Unspecified	1	291	0	4335
498	9	2584	1.4	0	0	Cebus_AluSc8_NW_016107787_123578_125096__	1	291	-27	+	sf46	AluTa15	1	291	0	4785	marmoset			2571	1.4	0	0	Cebus_AluSc8_NW_016107787_123578_125096__	1	291	-27	+	sf46	Unspecified	1	291	0	4785
499	10	2581	1.4	0	0	Cebus_AluSx3_NW_016107385_6223253_6224761_pos	1	289	-19	+	sf46	AluTa15	3	291	0	7683	marmoset			2584	1.4	0	0	Cebus_AluSx3_NW_016107385_6223253_6224761_pos	1	289	-19	+	sf46	Unspecified	3	291	0	7683
500	11	2532	1.7	0	0.7	Cebus_AluSc_NW_016107566_957743_959249__	1	292	-14	+	sf46	AluTa15	2	291	0	6550	marmoset			2524	1.7	0	0.7	Cebus_AluSc_NW_016107566_957743_959249__	1	292	-14	+	sf46	Unspecified	2	291	0	6550		cebLS2p_486F_0161075660_957743	CCCTAATGTCCAAATGCATCTC	cebLS2p_486R_0161075660_957743	AGTTGTCATTGGcGAGTTACAG	898	553	578	573
501	12	2524	1.7	0.3	0	Cebus_AluSc8_NW_016107339_12251912_12253424_pos	1	288	-24	+	sf46	AluTa15	3	291	0	694	marmoset	CR_33	yes cebus	2544	1.7	0.3	0	Cebus_AluSc8_NW_016107339_12251912_12253424_pos	1	288	-24	+	sf46	Unspecified	3	291	0	694
502	13	2544	1.7	0.3	0	Cebus_AluSc8_NW_016107342_3337293_3338795__	1	290	-12	+	sf46	AluTa15	1	291	0	766	marmoset			2540	1.7	0.3	0	Cebus_AluSc8_NW_016107342_3337293_3338795__	1	290	-12	+	sf46	Unspecified	1	291	0	766
503	14	2551	1.7	0.3	0	Cebus_AluSc8_NW_016107522_3349988_3351487__	1	290	-9	+	sf46	AluTa15	1	291	0	3351	marmoset			2577	1.7	0.3	0	Cebus_AluSc8_NW_016107522_3349988_3351487__	1	290	-9	+	sf46	Unspecified	1	291	0	3351
504	15	2535	1.7	1.1	0	Cebus_AluSc8_NW_016107643_1531078_1532575__	1	287	-10	+	sf46	AluTa15	2	291	0	4174	marmoset	CR_34	unfixed	2551	1.7	1.1	0	Cebus_AluSc8_NW_016107643_1531078_1532575__	1	287	-10	+	sf46	Unspecified	2	291	0	4174
505	16	2549	1.7	0.7	0	Cebus_AluSc8_NW_016107860_950631_952121__	1	289	-1	+	sf46	AluTa15	1	291	0	4982	marmoset			2532	1.7	0.7	0	Cebus_AluSc8_NW_016107860_950631_952121__	1	289	-1	+	sf46	Unspecified	1	291	0	4982		cebLS2p_462F_0161078600_950631	GAGGTGCTGTACTTACTGTTAGG	cebLS2p_462R_0161078600_950631	CTgCAAACCATACTTCACACTG	856	551	550	548
506	17	2540	1.7	0.7	0	Cebus_AluSx3_NW_016107392_6261170_6262675_pos	1	288	-17	+	sf46	AluTa15	2	291	0	7728	marmoset			2535	1.7	0.7	0	Cebus_AluSx3_NW_016107392_6261170_6262675_pos	1	288	-17	+	sf46	Unspecified	2	291	0	7728
507	18	2577	1.7	0	0	Cebus_AluSx3_NW_016107418_2904436_2905950_pos	1	290	-24	+	sf46	AluTa15	2	291	0	7850	marmoset	JS_5205	unfixed	2549	1.7	0	0	Cebus_AluSx3_NW_016107418_2904436_2905950_pos	1	290	-24	+	sf46	Unspecified	2	291	0	7850		cebLS2p_511F_0161074180_2904436	TTTTGACCCTCCTCTGATCCC	cebLS2p_511R_0161074180_2904436	ACCCAGTGCAGTTTTATGTCAG	831	472	467	468
508	19	2530	1.7	0.3	0	Cebus_AluSx3_NW_016107997_142348_143859_pos	1	289	-22	+	sf46	AluTa15	2	291	0	8671	marmoset			2530	1.7	0.3	0	Cebus_AluSx3_NW_016107997_142348_143859_pos	1	289	-22	+	sf46	Unspecified	2	291	0	8671
509	20	2252	1.8	5.8	0.3	Cebus_AluSc8_NW_016107481_2233818_2235316__	1	276	-22	+	sf46	AluTa15	1	291	0	2976	marmoset			2252	1.8	5.8	0.3	Cebus_AluSc8_NW_016107481_2233818_2235316__	1	276	-22	+	sf46	Unspecified	1	291	0	2976
510	21	2488	1.8	0.3	0	Cebus_AluSc8_NW_016107526_275039_276525_pos	1	286	0	+	sf46	AluTa15	2	288	-3	3379	marmoset			2488	1.8	0.3	0	Cebus_AluSc8_NW_016107526_275039_276525_pos	1	286	0	+	sf46	Unspecified	2	288	-3	3379		cebLS2p_570F_0161075260_275039	ACTCCTGGGCTCAAGTGTTC	cebLS2p_570R_0161075260_275039	GCAATATAAAGAGCCGGAGTCC	792	463	456	459
511	22	2521	1.8	0	0	Cebus_AluSc8_NW_016107584_2089067_2090567_pos	1	284	-16	+	sf46	AluTa15	2	285	-6	3842	marmoset			2521	1.8	0	0	Cebus_AluSc8_NW_016107584_2089067_2090567_pos	1	284	-16	+	sf46	Unspecified	2	285	-6	3842
512	1	2292	0.7	1	8.4	Cebus_AluSc8_NW_016107346_292596_294106_pos	1	308	-2	+	sf47	AluTa15	2	288	0	866	marmoset	CR_35	unfixed	2292	0.7	1	8.4	Cebus_AluSc8_NW_016107346_292596_294106_pos	1	308	-2	+	sf47	Unspecified	2	288	0	866
513	2	2569	0.7	0	0.7	Cebus_AluSc8_NW_016107467_1225001_1226506__	1	290	-15	+	sf47	AluTa15	1	288	0	2860	marmoset			2569	0.7	0	0.7	Cebus_AluSc8_NW_016107467_1225001_1226506__	1	290	-15	+	sf47	Unspecified	1	288	0	2860
514	3	2421	1	0	6.9	Cebus_AluSc8_NW_016107352_1282689_1284209__	1	308	-12	+	sf47	AluTa15	1	288	0	986	marmoset			2421	1	0	6.9	Cebus_AluSc8_NW_016107352_1282689_1284209__	1	308	-12	+	sf47	Unspecified	1	288	0	986
515	4	2530	1.1	0.3	0	Cebus_AluSc_NW_016107434_2502173_2503683__	1	287	-23	+	sf47	AluTa15	1	288	0	6185	marmoset			2530	1.1	0.3	0	Cebus_AluSc_NW_016107434_2502173_2503683__	1	287	-23	+	sf47	Unspecified	1	288	0	6185		cebLS2p_137F_0161074340_2502173	AAGCACAGAATCAGCAGCTTC	cebLS2p_137R_0161074340_2502173	GTATGGCTGGGACCTGTTTTAG	814	486	489	489
516	5	2570	1.1	0	0	Cebus_AluSc8_NW_016107521_680475_681973_pos	1	287	-11	+	sf47	AluTa15	2	288	0	3347	marmoset			2570	1.1	0	0	Cebus_AluSc8_NW_016107521_680475_681973_pos	1	287	-11	+	sf47	Unspecified	2	288	0	3347
517	6	2546	1.4	0	0	Cebus_AluSc_NW_016107358_5857158_5858671__	1	288	-25	+	sf47	AluTa15	1	288	0	5770	marmoset			2479	1.4	0	0	Cebus_AluSc_NW_016107358_5857158_5858671__	1	288	-25	+	sf47	Unspecified	1	288	0	5770		cebLS2p_295F_0161073580_5857158	CTATGCAGGCCgATTATCTGG	cebLS2p_295R_0161073580_5857158	ACTAAAcGGCCCAATACACAG	720	395	397	368
518	7	2479	1.4	0.7	0	Cebus_AluSc8_NW_016107336_82245_83754_pos	1	283	-26	+	sf47	AluTa15	2	286	-2	624	marmoset			2565	1.4	0.7	0	Cebus_AluSc8_NW_016107336_82245_83754_pos	1	283	-26	+	sf47	Unspecified	2	286	-2	624
519	8	2565	1.4	0	0	Cebus_AluSc8_NW_016107350_55440_56942__	1	288	-14	+	sf47	AluTa15	1	288	0	963	marmoset			2546	1.4	0	0	Cebus_AluSc8_NW_016107350_55440_56942__	1	288	-14	+	sf47	Unspecified	1	288	0	963
520	9	2538	1.4	0	0	Cebus_AluSc8_NW_016107375_1637742_1639245_pos	1	287	-16	+	sf47	AluTa15	2	288	0	1539	marmoset	CR_36	no	2538	1.4	0	0	Cebus_AluSc8_NW_016107375_1637742_1639245_pos	1	287	-16	+	sf47	Unspecified	2	288	0	1539
521	10	2583	1.4	0	0	Cebus_AluSc8_NW_016107384_4018446_4019957_pos	1	287	-24	+	sf47	AluTa15	2	288	0	1708	marmoset			2583	1.4	0	0	Cebus_AluSc8_NW_016107384_4018446_4019957_pos	1	287	-24	+	sf47	Unspecified	2	288	0	1708		cebLS2p_195F_0161073840_4018446	ACATGTGGCTGCTTATGGTAC	cebLS2p_195R_0161073840_4018446	TGTGCTTGCTTGGGGATATTC	889	569	565	561
522	11	2542	1.4	0	0	Cebus_AluSc8_NW_016107450_213778_215289_pos	1	287	-24	+	sf47	AluTa15	2	288	0	2667	marmoset			2542	1.4	0	0	Cebus_AluSc8_NW_016107450_213778_215289_pos	1	287	-24	+	sf47	Unspecified	2	288	0	2667
523	12	2490	1.4	0.3	0	Cebus_AluSc8_NW_016107465_1102371_1103865_pos	1	286	-8	+	sf47	AluTa15	2	288	0	2833	marmoset			2490	1.4	0.3	0	Cebus_AluSc8_NW_016107465_1102371_1103865_pos	1	286	-8	+	sf47	Unspecified	2	288	0	2833
524	13	2569	1.4	0	0	Cebus_AluSc8_NW_016107521_2158459_2159956_pos	1	287	-10	+	sf47	AluTa15	2	288	0	3336	marmoset			2569	1.4	0	0	Cebus_AluSc8_NW_016107521_2158459_2159956_pos	1	287	-10	+	sf47	Unspecified	2	288	0	3336		cebLS2p_242F_0161075210_2158459	AGtCTTGGCAGTGAaTTCCTC	cebLS2p_242R_0161075210_2158459	GGGGACAAGAAAGCTCAGTTG	832	551	554	551
525	14	2497	1.4	0	3.5	Cebus_AluSc8_NW_016107534_2536787_2538294_pos	1	297	-10	+	sf47	AluTa15	2	288	0	3444	marmoset			2497	1.4	0	3.5	Cebus_AluSc8_NW_016107534_2536787_2538294_pos	1	297	-10	+	sf47	Unspecified	2	288	0	3444
526	15	2551	1.4	0	0	Cebus_AluSc8_NW_016107685_1067380_1068879__	1	288	-11	+	sf47	AluTa15	1	288	0	4396	marmoset			2551	1.4	0	0	Cebus_AluSc8_NW_016107685_1067380_1068879__	1	288	-11	+	sf47	Unspecified	1	288	0	4396
527	16	2442	1.4	2.5	0	Cebus_AluSc8_NW_016107726_49262_50752__	1	281	-9	+	sf47	AluTa15	1	288	0	4566	marmoset			2442	1.4	2.5	0	Cebus_AluSc8_NW_016107726_49262_50752__	1	281	-9	+	sf47	Unspecified	1	288	0	4566
528	17	2437	1.5	0	6.5	Cebus_AluSc8_NW_016107457_758481_760005__	1	317	-7	+	sf47	AluTa15	1	288	0	2750	marmoset			2437	1.5	0	6.5	Cebus_AluSc8_NW_016107457_758481_760005__	1	317	-7	+	sf47	Unspecified	1	288	0	2750		cebLS2p_337F_0161074570_758481	TGCAGACTTTCTTGATCACCTC	cebLS2p_337R_0161074570_758481	ATCCACAATACCCATGCCATC	848	518	512	514
529	18	2529	1.7	0	0	Cebus_AluSc_NW_016107464_3664678_3666178_pos	1	287	-13	+	sf47	AluTa15	2	288	0	6293	marmoset			2528	1.7	0	0	Cebus_AluSc_NW_016107464_3664678_3666178_pos	1	287	-13	+	sf47	Unspecified	2	288	0	6293
530	19	2444	1.7	0	1.7	Cebus_AluSc_NW_016107530_1963944_1965449__	1	293	-12	+	sf47	AluTa15	1	288	0	6470	marmoset			2529	1.7	0	1.7	Cebus_AluSc_NW_016107530_1963944_1965449__	1	293	-12	+	sf47	Unspecified	1	288	0	6470		cebLS2p_483F_0161075300_1963944	GCAGCGAATGGTCACTAGTG	cebLS2p_483R_0161075300_1963944	CAAACTGGTTGCTGGAATTGG	811	496	496	496
531	20	2528	1.7	0	0	Cebus_AluSc8_NW_016107376_4708887_4710385_pos	1	287	-11	+	sf47	AluTa15	2	288	0	1563	marmoset	CR_37	unfixed	2555	1.7	0	0	Cebus_AluSc8_NW_016107376_4708887_4710385_pos	1	287	-11	+	sf47	Unspecified	2	288	0	1563		cebLS2p_384F_0161073760_4708887	ACTGAGCAGCGTACTAAACAC	cebLS2p_384R_0161073760_4708887	TGCTGGCAAGTGTTATTCAGG	870	569	571	569
532	21	2555	1.7	0	0	Cebus_AluSc8_NW_016107523_706595_708107__	1	288	-24	+	sf47	AluTa15	1	288	0	3359	marmoset			2444	1.7	0	0	Cebus_AluSc8_NW_016107523_706595_708107__	1	288	-24	+	sf47	Unspecified	1	288	0	3359
533	22	2466	1.7	0	2.8	Cebus_AluSc8_NW_016107852_1496410_1497920__	1	295	-15	+	sf47	AluTa15	2	288	0	4939	marmoset			2466	1.7	0	2.8	Cebus_AluSc8_NW_016107852_1496410_1497920__	1	295	-15	+	sf47	Unspecified	2	288	0	4939		cebLS2p_460F_0161078520_1496410	AAGAGGCCTCAGTTCCTCAC	cebLS2p_460R_0161078520_1496410	ATGAGGTTAGACgGGCAGTAC	887	556	577	580
534	23	2484	1.8	0.7	0	Cebus_AluSc_NW_016107381_6719047_6720544__	1	286	-11	+	sf47	AluTa15	1	288	0	5927	marmoset			2488	1.8	0.7	0	Cebus_AluSc_NW_016107381_6719047_6720544__	1	286	-11	+	sf47	Unspecified	1	288	0	5927
535	24	2488	1.8	0.7	0	Cebus_AluSc8_NW_016107316_16737883_16739382__	1	285	-14	+	sf47	AluTa15	2	288	0	76	marmoset			2456	1.8	0.7	0	Cebus_AluSc8_NW_016107316_16737883_16739382__	1	285	-14	+	sf47	Unspecified	2	288	0	76		cebLS2p_535F_0161073160_16737883	TCCTCAGACCACTTTGAGACTAC	cebLS2p_535R_0161073160_16737883	AAGTAGCTTGGGACCACAGG	831	527	533	534
536	25	2516	1.8	0	0.3	Cebus_AluSc8_NW_016107360_5427063_5428571_pos	1	287	-21	+	sf47	AluTa15	3	288	0	1239	marmoset			2516	1.8	0	0.3	Cebus_AluSc8_NW_016107360_5427063_5428571_pos	1	287	-21	+	sf47	Unspecified	3	288	0	1239
537	26	2540	1.8	0	0	Cebus_AluSc8_NW_016107379_1985498_1986994_pos	1	286	-10	+	sf47	AluTa15	3	288	0	1605	marmoset			2540	1.8	0	0	Cebus_AluSc8_NW_016107379_1985498_1986994_pos	1	286	-10	+	sf47	Unspecified	3	288	0	1605
538	27	2384	1.8	0	0	Cebus_AluSc8_NW_016107417_6167323_6168821_pos	1	272	-26	+	sf47	AluTa15	2	273	-15	2274	marmoset			2484	1.8	0	0	Cebus_AluSc8_NW_016107417_6167323_6168821_pos	1	272	-26	+	sf47	Unspecified	2	273	-15	2274
539	28	2501	1.8	0	0.3	Cebus_AluSc8_NW_016107835_1440688_1442203__	1	288	-27	+	sf47	AluTa15	2	288	0	4903	marmoset			2384	1.8	0	0.3	Cebus_AluSc8_NW_016107835_1440688_1442203__	1	288	-27	+	sf47	Unspecified	2	288	0	4903		cebLS2p_589F_0161078350_1440688	GATTGGATGCAGCAAACATGG	cebLS2p_589R_0161078350_1440688	CTGGACCTGCTCAGTATCTTG	843	503	517	517
540	29	2456	1.8	1.4	0	Cebus_AluSg_NW_016107338_8305736_8307242__	1	284	-22	+	sf47	AluTa15	1	288	0	7068	marmoset			2516	1.8	1.4	0	Cebus_AluSg_NW_016107338_8305736_8307242__	1	284	-22	+	sf47	Unspecified	1	288	0	7068		cebLS2p_613F_0161073380_8305736	GGTCTGTAACTTTGGCCTAAGG	cebLS2p_613R_0161073380_8305736	GTTTTCCTCAcACCACCTATACC	886	563	574	571
541	30	2516	1.8	0	0	Cebus_AluSx3_NW_016107651_1550186_1551693_pos	1	286	-21	+	sf47	AluTa15	3	288	0	8403	marmoset	CR_38	unfixed	2501	1.8	0	0	Cebus_AluSx3_NW_016107651_1550186_1551693_pos	1	286	-21	+	sf47	Unspecified	3	288	0	8403
542	1	2569	1	0	0	Cebus_AluSc8_NW_016107590_2027381_2028889__	1	288	-20	+	sf51	AluTa15	1	288	0	3882	marmoset	CR_41	unfixed	2569	1	0	0	Cebus_AluSc8_NW_016107590_2027381_2028889__	1	288	-20	+	sf51	Unspecified	1	288	0	3882
543	2	2553	1.4	0	0	Cebus_AluSc8_NW_016107318_11917625_11919126_pos	1	287	-14	+	sf51	AluTa15	2	288	0	136	marmoset	CR_39	yes cebus	2553	1.4	0	0	Cebus_AluSc8_NW_016107318_11917625_11919126_pos	1	287	-14	+	sf51	Unspecified	2	288	0	136		cebLS2p_153F_0161073180_11917625	CAGCTGCTaTTACTAGGTCACAG	cebLS2p_153R_0161073180_11917625	tACCCCTTTACTTCCCCTACC	867	549	549	546
544	3	2539	1.4	0	0	Cebus_AluSc8_NW_016107460_1798861_1800362_pos	1	287	-14	+	sf51	AluTa15	2	288	0	2778	marmoset			2553	1.4	0	0	Cebus_AluSc8_NW_016107460_1798861_1800362_pos	1	287	-14	+	sf51	Unspecified	2	288	0	2778
545	4	2559	1.4	0	0	Cebus_AluSc8_NW_016107754_1316735_1318242__	1	288	-19	+	sf51	AluTa15	1	288	0	4691	marmoset	CR_42	yes cebus	2539	1.4	0	0	Cebus_AluSc8_NW_016107754_1316735_1318242__	1	288	-19	+	sf51	Unspecified	1	288	0	4691
546	5	2553	1.4	0	0	Cebus_AluSx3_NW_016107330_1109061_1110570__	1	287	-22	+	sf51	AluTa15	2	288	0	7338	marmoset			2559	1.4	0	0	Cebus_AluSx3_NW_016107330_1109061_1110570__	1	287	-22	+	sf51	Unspecified	2	288	0	7338		cebLS2p_317F_0161073300_1109061	TTGCAGCACCTCCTATCTGAG	cebLS2p_317R_0161073300_1109061	TGCCTGTCTTCcCCACTAAAG	831	540	500	504
547	6	2548	1.7	0	0	Cebus_AluSc8_NW_016107375_9456405_9457913__	1	288	-20	+	sf51	AluTa15	1	288	0	1555	marmoset	CR_43	yes cebus	2548	1.7	0	0	Cebus_AluSc8_NW_016107375_9456405_9457913__	1	288	-20	+	sf51	Unspecified	1	288	0	1555		cebLS2p_383F_0161073750_9456405	AGGGACACTGAAaCTCAATAGG	cebLS2p_383R_0161073750_9456405	CACGTAGCTtTTGGGAGAGAG	869	548	540	547
548	7	2511	1.7	0	0	Cebus_AluSc8_NW_016107543_2135576_2137086_pos	1	287	-23	+	sf51	AluTa15	2	288	0	3500	marmoset			2511	1.7	0	0	Cebus_AluSc8_NW_016107543_2135576_2137086_pos	1	287	-23	+	sf51	Unspecified	2	288	0	3500		cebLS2p_434F_0161075430_2135576	TTAGCTCCCCTCCATAAAAGC	cebLS2p_434R_0161075430_2135576	CTTAAGACAAGGCTGCTTCCC	831	519	526	526
549	8	2543	1.7	0	0	Cebus_AluSx3_NW_016107965_577332_578838_pos	1	287	-19	+	sf51	AluTa15	2	288	0	8653	marmoset	CR_40	yes cebus	2543	1.7	0	0	Cebus_AluSx3_NW_016107965_577332_578838_pos	1	287	-19	+	sf51	Unspecified	2	288	0	8653		cebLS2p_531F_0161079650_577332	GCTTATTTTCATGGCCTGTGAG	cebLS2p_531R_0161079650_577332	AAATGTCTGAAgCAGCCCAAG	864	555	557	541
550	9	2052	1.9	12.1	0	Cebus_AluSc8_NW_016107476_265010_266483__	1	257	-16	+	sf51	AluTa15	1	288	0	2940	marmoset			2052	1.9	12.1	0	Cebus_AluSc8_NW_016107476_265010_266483__	1	257	-16	+	sf51	Unspecified	1	288	0	2940
551	1	2601	0.7	0	0	Cebus_AluSc8_NW_016107449_5198577_5200082__	1	288	-17	+	sf52	AluTa15	1	288	0	2656	marmoset			2601	0.7	0	0	Cebus_AluSc8_NW_016107449_5198577_5200082__	1	288	-17	+	sf52	Unspecified	1	288	0	2656
552	2	2601	0.7	0	0	Cebus_AluSc8_NW_016107855_315100_316611__	1	288	-23	+	sf52	AluTa15	1	288	0	4960	marmoset			2601	0.7	0	0	Cebus_AluSc8_NW_016107855_315100_316611__	1	288	-23	+	sf52	Unspecified	1	288	0	4960		cebLS2p_31F_0161078550_315100	AGGATTAAGAGGCCAGGTGAG	cebLS2p_31R_0161078550_315100	TCATCAGATGCAGTCCAAAAGG	840	516	523	529
553	3	2560	1.1	0	0	Cebus_AluSc8_NW_016107429_2979834_2981337_pos	1	287	-16	+	sf52	AluTa15	2	288	0	2429	marmoset			2560	1.1	0	0	Cebus_AluSc8_NW_016107429_2979834_2981337_pos	1	287	-16	+	sf52	Unspecified	2	288	0	2429		cebLS2p_94F_0161074290_2979834	CTCAGcAGCAGACACAACTAG	cebLS2p_94R_0161074290_2979834	ATTGGACCACTTGAGACTGTC	899	581	583	576
554	4	2585	1.1	0	0	Cebus_AluSc8_NW_016107503_6046399_6047897__	1	287	-11	+	sf52	AluTa15	2	288	0	3157	marmoset			2585	1.1	0	0	Cebus_AluSc8_NW_016107503_6046399_6047897__	1	287	-11	+	sf52	Unspecified	2	288	0	3157
555	5	2560	1.1	0	0	Cebus_AluSc8_NW_016107528_2516279_2517779_pos	1	287	-13	+	sf52	AluTa15	2	288	0	3392	marmoset			2560	1.1	0	0	Cebus_AluSc8_NW_016107528_2516279_2517779_pos	1	287	-13	+	sf52	Unspecified	2	288	0	3392
556	6	2560	1.1	0	0	Cebus_AluSc8_NW_016107621_1341976_1343478_pos	1	287	-15	+	sf52	AluTa15	2	288	0	4066	marmoset			2560	1.1	0	0	Cebus_AluSc8_NW_016107621_1341976_1343478_pos	1	287	-15	+	sf52	Unspecified	2	288	0	4066		cebLS2p_111F_0161076210_1341976	CCAATCCAATCTCTCCCTCTAAC	cebLS2p_111R_0161076210_1341976	AGGAGGTGAAGAGGAACAAGG	801	487	478	489
557	7	2550	1.4	0	0.3	Cebus_AluSc8_NW_016107492_2579668_2581175_pos	1	288	-19	+	sf52	AluTa15	2	288	0	3067	marmoset	CR_44	no	2552	1.4	0	0.3	Cebus_AluSc8_NW_016107492_2579668_2581175_pos	1	288	-19	+	sf52	Unspecified	2	288	0	3067		cebLS2p_234F_0161074920_2579668	TCTGGCTAAGAGGAAAAGGTG	cebLS2p_234R_0161074920_2579668	CCAGTGAGAAGGCTACAACAC	863	510	521	524
558	8	2552	1.4	0	0	Cebus_AluSx3_NW_016107316_1036717_1038212__	1	287	-8	+	sf52	AluTa15	2	288	0	7239	marmoset			2552	1.4	0	0	Cebus_AluSx3_NW_016107316_1036717_1038212__	1	287	-8	+	sf52	Unspecified	2	288	0	7239		cebLS2p_315F_0161073160_1036717	CTCACACACAGCCTAaCACAC	cebLS2p_315R_0161073160_1036717	TCCGGGGCCATAATTCTCTAC	892	583	575	582
559	9	2552	1.4	0	0	Cebus_AluSx3_NW_016107436_1527513_1529009__	1	287	-9	+	sf52	AluTa15	2	288	0	7911	marmoset			2550	1.4	0	0	Cebus_AluSx3_NW_016107436_1527513_1529009__	1	287	-9	+	sf52	Unspecified	2	288	0	7911
560	10	2552	1.4	0	0	Cebus_AluSx3_NW_016107773_338692_340201_pos	1	287	-22	+	sf52	AluTa15	2	288	0	8526	marmoset	CR_46	unfixed	2552	1.4	0	0	Cebus_AluSx3_NW_016107773_338692_340201_pos	1	287	-22	+	sf52	Unspecified	2	288	0	8526
561	11	2536	1.7	0	0	Cebus_AluSc8_NW_016107353_2630287_2631783__	1	288	-8	+	sf52	AluTa15	1	288	0	1013	marmoset			2528	1.7	0	0	Cebus_AluSc8_NW_016107353_2630287_2631783__	1	288	-8	+	sf52	Unspecified	1	288	0	1013
562	12	2477	1.7	0	1.1	Cebus_AluSc8_NW_016107398_1844687_1846201_pos	1	290	-24	+	sf52	AluTa15	2	288	0	1955	marmoset			2536	1.7	0	1.1	Cebus_AluSc8_NW_016107398_1844687_1846201_pos	1	290	-24	+	sf52	Unspecified	2	288	0	1955
563	13	2502	1.7	0	1	Cebus_AluSc8_NW_016107572_2934350_2935854__	1	291	-13	+	sf52	AluTa15	1	288	0	3725	marmoset			2528	1.7	0	1	Cebus_AluSc8_NW_016107572_2934350_2935854__	1	291	-13	+	sf52	Unspecified	1	288	0	3725
564	14	2528	1.7	0	0	Cebus_AluSx3_NW_016107333_7901958_7903469__	1	287	-24	+	sf52	AluTa15	2	288	0	7367	marmoset			2542	1.7	0	0	Cebus_AluSx3_NW_016107333_7901958_7903469__	1	287	-24	+	sf52	Unspecified	2	288	0	7367		cebLS2p_500F_0161073330_7901958	GTGACTTGgTTTAGGAAAAGGG	cebLS2p_500R_0161073330_7901958	GATGATCACCTGACCTAGCC	867	554	547	538
565	15	2528	1.7	0	0	Cebus_AluSx3_NW_016107355_3179923_3181445__	1	287	-35	+	sf52	AluTa15	2	288	0	7491	marmoset			2477	1.7	0	0	Cebus_AluSx3_NW_016107355_3179923_3181445__	1	287	-35	+	sf52	Unspecified	2	288	0	7491		cebLS2p_503F_0161073550_3179923	CAGGAAGCAGAAAATTGTAGGC	cebLS2p_503R_0161073550_3179923	TGAAGGGCTAATTGTGCTGAAC	880	536	544	544
566	16	2542	1.7	0	0	Cebus_AluSx3_NW_016107377_5429421_5430932_pos	1	287	-24	+	sf52	AluTa15	2	288	0	7637	marmoset	CR_45	yes cebus	2549	1.7	0	0	Cebus_AluSx3_NW_016107377_5429421_5430932_pos	1	287	-24	+	sf52	Unspecified	2	288	0	7637		cebLS2p_505F_0161073770_5429421	GGGAAAGTGACaAGAGGAAAAGG	cebLS2p_505R_0161073770_5429421	GGAAGCAACAgGGGAGTTAC	753	403	405	398
567	17	2549	1.7	0	0	Cebus_AluSx3_NW_016107467_1682407_1683905__	1	288	-10	+	sf52	AluTa15	1	288	0	8021	marmoset	CR_47	yes cebus	2531	1.7	0	0	Cebus_AluSx3_NW_016107467_1682407_1683905__	1	288	-10	+	sf52	Unspecified	1	288	0	8021
568	18	2531	1.7	0	0	Cebus_AluSx3_NW_016107534_2057845_2059342__	1	287	-10	+	sf52	AluTa15	2	288	0	8197	marmoset			2502	1.7	0	0	Cebus_AluSx3_NW_016107534_2057845_2059342__	1	287	-10	+	sf52	Unspecified	2	288	0	8197		cebLS2p_521F_0161075340_2057845	aGCTAACCACTAAAACCCAGAG	cebLS2p_521R_0161075340_2057845	GGTATCCGTTTGAAGGAGGAG	879	572	571	554
569	19	2549	1.7	0	0	Cebus_AluSx3_NW_016107809_453362_454860__	1	288	-10	+	sf52	AluTa15	1	288	0	8558	marmoset			2549	1.7	0	0	Cebus_AluSx3_NW_016107809_453362_454860__	1	288	-10	+	sf52	Unspecified	1	288	0	8558
570	20	2519	1.8	0	0.3	Cebus_AluSc8_NW_016107372_5617055_5618563_pos	1	287	-21	+	sf52	AluTa15	3	288	0	1494	marmoset			2519	1.8	0	0.3	Cebus_AluSc8_NW_016107372_5617055_5618563_pos	1	287	-21	+	sf52	Unspecified	3	288	0	1494		cebLS2p_547F_0161073720_5617055	TTCTTTGAGAGTGAGAGTTCCC	cebLS2p_547R_0161073720_5617055	GGTGTTTCCTTGaCTGCTAAAG	863	538	541	541
571	21	2464	1.8	1.8	0	Cebus_AluSc8_NW_016107513_772322_773822_pos	1	282	-18	+	sf52	AluTa15	2	288	0	3263	marmoset			2521	1.8	1.8	0	Cebus_AluSc8_NW_016107513_772322_773822_pos	1	282	-18	+	sf52	Unspecified	2	288	0	3263		cebLS2p_567F_0161075130_772322	TGGTTGGAAAGGTACACAAGAG	cebLS2p_567R_0161075130_772322	GCCCTTGGAATCTGGACTATATC	819	504	505	512
572	22	2393	1.8	3.2	0	Cebus_AluSc8_NW_016107522_65892_67378_pos	1	278	-8	+	sf52	AluTa15	2	288	0	3352	marmoset	CR_48	no	2464	1.8	3.2	0	Cebus_AluSc8_NW_016107522_65892_67378_pos	1	278	-8	+	sf52	Unspecified	2	288	0	3352		cebLS2p_569F_0161075220_65892	CACCCTTGCCTAACACATACC	cebLS2p_569R_0161075220_65892	GGACTACAGGCATGCACTAC	839	562	548	544
573	23	2521	1.8	0	0	Cebus_AluSx3_NW_016107373_37204_38714_pos	1	286	-24	+	sf52	AluTa15	3	288	0	7615	marmoset			2393	1.8	0	0	Cebus_AluSx3_NW_016107373_37204_38714_pos	1	286	-24	+	sf52	Unspecified	3	288	0	7615		cebLS2p_619F_0161073730_37204	aTGGGCCTAGTTCTGGAATCC	cebLS2p_619R_0161073730_37204	AGGTGTCTTAGTCTGGACCAG	833	519	519	520
574	24	2518	1.8	0	0	Cebus_AluSx3_NW_016107788_1008713_1010218_pos	1	286	-19	+	sf52	AluTa15	3	288	0	8534	marmoset			2518	1.8	0	0	Cebus_AluSx3_NW_016107788_1008713_1010218_pos	1	286	-19	+	sf52	Unspecified	3	288	0	8534		cebLS2p_628F_0161077880_1008713	ACCCAACATCCAAGAAGTTTCC	cebLS2p_628R_0161077880_1008713	TATGGCCAGGGATGGaACTTC	888	549	571	572
575	1	2198	1.1	8.7	0	Cebus_AluSx3_NW_016107460_838902_840390_pos	1	264	-24	+	sf60	AluTa15	2	288	0	7999	marmoset	CR_49	yes cebus	2198	1.1	8.7	0	Cebus_AluSx3_NW_016107460_838902_840390_pos	1	264	-24	+	sf60	Unspecified	2	288	0	7999
576	2	2538	1.4	0	0	Cebus_AluSc8_NW_016107542_1701033_1702531__	1	288	-10	+	sf60	AluTa15	1	288	0	3488	marmoset			2538	1.4	0	0	Cebus_AluSc8_NW_016107542_1701033_1702531__	1	288	-10	+	sf60	Unspecified	1	288	0	3488
577	3	2575	1.7	0	0	Cebus_AluSc8_NW_016107489_252921_254424_pos	1	287	-16	+	sf60	AluTa15	2	288	0	3051	marmoset	CR_50	no	2480	1.7	0	0	Cebus_AluSc8_NW_016107489_252921_254424_pos	1	287	-16	+	sf60	Unspecified	2	288	0	3051
578	4	2549	1.7	0	0	Cebus_AluSc8_NW_016107492_2907691_2909190__	1	288	-11	+	sf60	AluTa15	1	288	0	3068	marmoset	CR_51	yes cebus	2575	1.7	0	0	Cebus_AluSc8_NW_016107492_2907691_2909190__	1	288	-11	+	sf60	Unspecified	1	288	0	3068
579	5	2480	1.7	0.3	0.7	Cebus_AluSq2_NW_016107319_14101615_14103123__	1	289	-19	+	sf60	AluTa15	1	288	0	7127	marmoset	CR_52	no	2549	1.7	0.3	0.7	Cebus_AluSq2_NW_016107319_14101615_14103123__	1	289	-19	+	sf60	Unspecified	1	288	0	7127		cebLS2p_493F_0161073190_14101615	CCTCTACTtCCAGGCTTGAATTC	cebLS2p_493R_0161073190_14101615	TCTTGGAGAGaTGtCAGAAGGG	848	535	520	534
580	1	2630	0	0	0	Cebus_AluSc8_NW_016107456_4846052_4847551_pos	1	287	-12	+	sf62	AluTa15	2	288	0	2732	marmoset			2630	0	0	0	Cebus_AluSc8_NW_016107456_4846052_4847551_pos	1	287	-12	+	sf62	Unspecified	2	288	0	2732		cebLS2p_0F_0161074560_4846052	CTCTCTCCCCTGAAAAGCTAC	cebLS2p_0R_0161074560_4846052	ATTATGACTGGCgCCAATCC	898	605	603	604
581	2	2557	0.7	0	0.3	Cebus_AluSc8_NW_016107423_2100676_2102174__	1	288	-10	+	sf62	AluTa15	2	288	0	2342	marmoset			2557	0.7	0	0.3	Cebus_AluSc8_NW_016107423_2100676_2102174__	1	288	-10	+	sf62	Unspecified	2	288	0	2342		cebLS2p_20F_0161074230_2100676	TGAGCcCTTAAGTGACCCATC	cebLS2p_20R_0161074230_2100676	CCCTGAATCTACTAcATCTTCCC	857	551	548	546
582	3	2594	0.7	0	0	Cebus_AluSc8_NW_016107459_5004299_5005788_pos	1	286	-3	+	sf62	AluTa15	3	288	0	2774	marmoset			2594	0.7	0	0	Cebus_AluSc8_NW_016107459_5004299_5005788_pos	1	286	-3	+	sf62	Unspecified	3	288	0	2774
583	4	2595	1	0	0	Cebus_AluSc8_NW_016107443_4556350_4557847__	1	288	-9	+	sf62	AluTa15	1	288	0	2599	marmoset			2595	1	0	0	Cebus_AluSc8_NW_016107443_4556350_4557847__	1	288	-9	+	sf62	Unspecified	1	288	0	2599		cebLS2p_54F_0161074430_4556350	ACgGACTTGCACATATACAACC	cebLS2p_54R_0161074430_4556350	ATGCAGaCCTGGGAAATTTGG	874	566	567	566
584	5	2586	1.1	0	0	Cebus_AluSc8_NW_016107324_6854865_6856375__	1	287	-23	+	sf62	AluTa15	2	288	0	311	marmoset	CR_53	no	2586	1.1	0	0	Cebus_AluSc8_NW_016107324_6854865_6856375__	1	287	-23	+	sf62	Unspecified	2	288	0	311
585	6	2561	1.1	0	0	Cebus_AluSc8_NW_016107534_2376631_2378132_pos	1	286	-15	+	sf62	AluTa15	3	288	0	3442	marmoset			2561	1.1	0	0	Cebus_AluSc8_NW_016107534_2376631_2378132_pos	1	286	-15	+	sf62	Unspecified	3	288	0	3442		cebLS2p_105F_0161075340_2376631	GGCTGACAAGACACACTCAC	cebLS2p_105R_0161075340_2376631	GcAGCAAAGTTTGTgTTAGTCC	782	465	465	463
586	7	2573	1.1	0	0	Cebus_AluSc8_NW_016107726_316364_317859__	1	287	-8	+	sf62	AluTa15	2	288	0	4563	marmoset			2573	1.1	0	0	Cebus_AluSc8_NW_016107726_316364_317859__	1	287	-8	+	sf62	Unspecified	2	288	0	4563		cebLS2p_119F_0161077260_316364	AGGGACCAGAACTAATCCAAGG	cebLS2p_119R_0161077260_316364	TGGCTAGGCTAATTCCAGGTC	894	571	573	569
587	8	2490	1.4	0.3	1.4	Cebus_AluSc_NW_016107523_3678649_3680150_pos	1	290	-11	+	sf62	AluTa15	2	288	0	6456	marmoset			2500	1.4	0.3	1.4	Cebus_AluSc_NW_016107523_3678649_3680150_pos	1	290	-11	+	sf62	Unspecified	2	288	0	6456
588	9	2500	1.4	0	0.3	Cebus_AluSc8_NW_016107319_3706078_3707576_pos	1	288	-10	+	sf62	AluTa15	2	288	0	179	marmoset			2569	1.4	0	0.3	Cebus_AluSc8_NW_016107319_3706078_3707576_pos	1	288	-10	+	sf62	Unspecified	2	288	0	179
589	10	2569	1.4	0	0	Cebus_AluSc8_NW_016107352_5289981_5291485__	1	288	-16	+	sf62	AluTa15	1	288	0	995	marmoset			2586	1.4	0	0	Cebus_AluSc8_NW_016107352_5289981_5291485__	1	288	-16	+	sf62	Unspecified	1	288	0	995		cebLS2p_172F_0161073520_5289981	TgTGGTTTCAGCATGGTATGG	cebLS2p_172R_0161073520_5289981	TTTGTTAGCTCACGACGTCTC	791	481	480	481
590	11	2586	1.4	0	0	Cebus_AluSc8_NW_016107370_328247_329741__	1	288	-6	+	sf62	AluTa15	1	288	0	1460	marmoset			2548	1.4	0	0	Cebus_AluSc8_NW_016107370_328247_329741__	1	288	-6	+	sf62	Unspecified	1	288	0	1460		cebLS2p_186F_0161073700_328247	GTGCTGAATCCACTGACCATC	cebLS2p_186R_0161073700_328247	CCTCAAtATGGGAAGAGCTCTG	777	438	438	471
591	12	2548	1.4	0	0	Cebus_AluSc8_NW_016107393_4454520_4456016__	1	288	-8	+	sf62	AluTa15	1	288	0	1875	marmoset	CR_54	unfixed	2486	1.4	0	0	Cebus_AluSc8_NW_016107393_4454520_4456016__	1	288	-8	+	sf62	Unspecified	1	288	0	1875
592	13	2486	1.4	1.1	0	Cebus_AluSc8_NW_016107396_2725423_2726931_pos	1	284	-24	+	sf62	AluTa15	2	288	0	1933	marmoset			2585	1.4	1.1	0	Cebus_AluSc8_NW_016107396_2725423_2726931_pos	1	284	-24	+	sf62	Unspecified	2	288	0	1933
593	14	2585	1.4	0	0	Cebus_AluSc8_NW_016107409_2901355_2902888__	1	288	-45	+	sf62	AluTa15	1	288	0	2151	marmoset			2556	1.4	0	0	Cebus_AluSc8_NW_016107409_2901355_2902888__	1	288	-45	+	sf62	Unspecified	1	288	0	2151		cebLS2p_207F_0161074090_2901355	TCTTTCCAAGCCTGTGTGTTC	cebLS2p_207R_0161074090_2901355	AACTCTTTCAGGTGCTATCTCC	889	540	545	539
594	15	2552	1.4	0	0	Cebus_AluSc8_NW_016107573_1521640_1523139__	1	288	-11	+	sf62	AluTa15	1	288	0	3731	marmoset			2490	1.4	0	0	Cebus_AluSc8_NW_016107573_1521640_1523139__	1	288	-11	+	sf62	Unspecified	1	288	0	3731
595	16	2551	1.4	0	0	Cebus_AluSc8_NW_016107853_679958_681469__	1	287	-24	+	sf62	AluTa15	2	288	0	4955	marmoset			2552	1.4	0	0	Cebus_AluSc8_NW_016107853_679958_681469__	1	287	-24	+	sf62	Unspecified	2	288	0	4955		cebLS2p_279F_0161078530_679958	CCTCAGTaAACCCgTGCTTAG	cebLS2p_279R_0161078530_679958	AGcATCCTCTGGCTTCTTGAG	888	567	564	561
596	17	2556	1.4	0	0	Cebus_AluSx3_NW_016107515_611647_613144_pos	1	287	-10	+	sf62	AluTa15	2	288	0	8152	marmoset	CR_55	unfixed	2551	1.4	0	0	Cebus_AluSx3_NW_016107515_611647_613144_pos	1	287	-10	+	sf62	Unspecified	2	288	0	8152
597	18	2529	1.7	0	0	Cebus_AluSc8_NW_016107325_975420_976920__	1	288	-12	+	sf62	AluTa15	1	288	0	373	marmoset			2529	1.7	0	0	Cebus_AluSc8_NW_016107325_975420_976920__	1	288	-12	+	sf62	Unspecified	1	288	0	373
598	19	2488	1.7	0	1.4	Cebus_AluSc8_NW_016107329_1268761_1270260_pos	1	290	-9	+	sf62	AluTa15	3	288	0	457	marmoset			2488	1.7	0	1.4	Cebus_AluSc8_NW_016107329_1268761_1270260_pos	1	290	-9	+	sf62	Unspecified	3	288	0	457
599	20	2561	1.7	0	0	Cebus_AluSc8_NW_016107436_3744766_3746277__	1	288	-23	+	sf62	AluTa15	1	288	0	2517	marmoset			2564	1.7	0	0	Cebus_AluSc8_NW_016107436_3744766_3746277__	1	288	-23	+	sf62	Unspecified	1	288	0	2517
600	21	2543	1.7	0	0	Cebus_AluSc8_NW_016107524_867325_868821_pos	1	287	-9	+	sf62	AluTa15	2	288	0	3365	marmoset			2561	1.7	0	0	Cebus_AluSc8_NW_016107524_867325_868821_pos	1	287	-9	+	sf62	Unspecified	2	288	0	3365
601	22	2555	1.7	0	0	Cebus_AluSc8_NW_016107544_3445482_3446994__	1	287	-25	+	sf62	AluTa15	2	288	0	3521	marmoset			2543	1.7	0	0	Cebus_AluSc8_NW_016107544_3445482_3446994__	1	287	-25	+	sf62	Unspecified	2	288	0	3521		cebLS2p_436F_0161075440_3445482	ACACTTCATgGCCATACTCAC	cebLS2p_436R_0161075440_3445482	TCTGAGGGTGTTGTGGTTAGC	789	440	447	446
602	23	2564	1.7	0	0	Cebus_AluSx3_NW_016107409_4168007_4169504__	1	288	-9	+	sf62	AluTa15	1	288	0	7816	marmoset	CR_56	no	2555	1.7	0	0	Cebus_AluSx3_NW_016107409_4168007_4169504__	1	288	-9	+	sf62	Unspecified	1	288	0	7816
603	24	2571	1.7	0	0	Cebus_AluSx3_NW_016107604_1031114_1032608_pos	1	287	-7	+	sf62	AluTa15	2	288	0	8335	marmoset			2571	1.7	0	0	Cebus_AluSx3_NW_016107604_1031114_1032608_pos	1	287	-7	+	sf62	Unspecified	2	288	0	8335
604	25	2559	1.7	0	0	Cebus_AluSx3_NW_016108064_120880_122384_pos	1	287	-17	+	sf62	AluTa15	2	288	0	8690	marmoset			2559	1.7	0	0	Cebus_AluSx3_NW_016108064_120880_122384_pos	1	287	-17	+	sf62	Unspecified	2	288	0	8690		cebLS2p_534F_0161080640_120880	CTCgGCCTTTACACTCATACTC	cebLS2p_534R_0161080640_120880	CTGGGTGACTTCAATGACAAAC	866	577	572	552
605	26	2485	1.8	0.3	0	Cebus_AluSc_NW_016107788_1289808_1291312_pos	1	285	-19	+	sf62	AluTa15	3	288	0	6902	marmoset			2510	1.8	0.3	0	Cebus_AluSc_NW_016107788_1289808_1291312_pos	1	285	-19	+	sf62	Unspecified	3	288	0	6902		cebLS2p_610F_0161077880_1289808	CCCAGAACACCTCATAGACAC	cebLS2p_610R_0161077880_1289808	ATGGATATGGACAGCTGTTGG	813	472	491	504
606	27	2510	1.8	0	1.1	Cebus_AluSc8_NW_016107404_4996237_4997731_pos	1	289	-5	+	sf62	AluTa15	3	288	0	2085	marmoset			2521	1.8	0	1.1	Cebus_AluSc8_NW_016107404_4996237_4997731_pos	1	289	-5	+	sf62	Unspecified	3	288	0	2085
607	28	2538	1.8	0	0	Cebus_AluSc8_NW_016107543_2972706_2974215_pos	1	286	-23	+	sf62	AluTa15	3	288	0	3504	marmoset			2393	1.8	0	0	Cebus_AluSc8_NW_016107543_2972706_2974215_pos	1	286	-23	+	sf62	Unspecified	3	288	0	3504
608	29	2419	1.8	1.4	0	Cebus_AluSc8_NW_016107652_2470448_2471946__	1	284	-14	+	sf62	AluTa15	1	288	0	4219	marmoset			2538	1.8	1.4	0	Cebus_AluSc8_NW_016107652_2470448_2471946__	1	284	-14	+	sf62	Unspecified	1	288	0	4219
609	30	2521	1.8	0	0	Cebus_AluSx3_NW_016107425_1656715_1658215_pos	1	286	-14	+	sf62	AluTa15	3	288	0	7869	marmoset			2419	1.8	0	0	Cebus_AluSx3_NW_016107425_1656715_1658215_pos	1	286	-14	+	sf62	Unspecified	3	288	0	7869
610	31	2393	1.8	4	0	Cebus_AluSx3_NW_016107428_6617668_6619160_pos	1	275	-17	+	sf62	AluTa15	3	288	0	7883	marmoset	CR_57	unfixed	2485	1.8	4	0	Cebus_AluSx3_NW_016107428_6617668_6619160_pos	1	275	-17	+	sf62	Unspecified	3	288	0	7883		cebLS2p_620F_0161074280_6617668	CATGGAaTCCTCATGGCTGTC	cebLS2p_620R_0161074280_6617668	ACTTCTCAGTTGCCTTCATTCC	814	513	520	516
611	1	2574	0.3	0	0.3	Cebus_AluSc8_NW_016107318_3824033_3825531_pos	1	288	-10	+	sf63	AluTa15	2	288	0	144	marmoset			2574	0.3	0	0.3	Cebus_AluSc8_NW_016107318_3824033_3825531_pos	1	288	-10	+	sf63	Unspecified	2	288	0	144
612	2	2543	0.7	0.3	0	Cebus_AluSc_NW_016107832_586257_587761_pos	1	286	-18	+	sf63	AluTa15	2	288	0	6933	marmoset			2604	0.7	0.3	0	Cebus_AluSc_NW_016107832_586257_587761_pos	1	286	-18	+	sf63	Unspecified	2	288	0	6933
613	3	2604	0.7	0	0	Cebus_AluSc8_NW_016107316_15767591_15769092__	1	288	-13	+	sf63	AluTa15	1	288	0	71	marmoset			2595	0.7	0	0	Cebus_AluSc8_NW_016107316_15767591_15769092__	1	288	-13	+	sf63	Unspecified	1	288	0	71
614	4	2595	0.7	0	0	Cebus_AluSc8_NW_016107327_6768293_6769803_pos	1	287	-23	+	sf63	AluTa15	2	288	0	425	marmoset			2574	0.7	0	0	Cebus_AluSc8_NW_016107327_6768293_6769803_pos	1	287	-23	+	sf63	Unspecified	2	288	0	425
615	5	2574	0.7	0	0.3	Cebus_AluSc8_NW_016107328_10128986_10130487__	1	289	-12	+	sf63	AluTa15	1	288	0	428	marmoset			2603	0.7	0	0.3	Cebus_AluSc8_NW_016107328_10128986_10130487__	1	289	-12	+	sf63	Unspecified	1	288	0	428
616	6	2603	0.7	0	0	Cebus_AluSc8_NW_016107328_11226338_11227847__	1	288	-21	+	sf63	AluTa15	1	288	0	438	marmoset			2604	0.7	0	0	Cebus_AluSc8_NW_016107328_11226338_11227847__	1	288	-21	+	sf63	Unspecified	1	288	0	438
617	7	2604	0.7	0	0	Cebus_AluSc8_NW_016107357_10675_12183__	1	288	-20	+	sf63	AluTa15	1	288	0	1110	marmoset			2567	0.7	0	0	Cebus_AluSc8_NW_016107357_10675_12183__	1	288	-20	+	sf63	Unspecified	1	288	0	1110		cebLS2p_16F_0161073570_10675	AAGAGGGAGTTTGGGAAAAGC	cebLS2p_16R_0161073570_10675	GCAATTGACCACTGACCACTC	785	471	466	491
618	8	2567	0.7	0	0.3	Cebus_AluSc8_NW_016107363_2740619_2742127_pos	1	288	-20	+	sf63	AluTa15	2	288	0	1297	marmoset	JS_806	unfixed	2586	0.7	0	0.3	Cebus_AluSc8_NW_016107363_2740619_2742127_pos	1	288	-20	+	sf63	Unspecified	2	288	0	1297		Cebus_806F_016107363_2740619	AAAAGGCCAAGCAgTTAGGAC	Cebus_806R_016107363_2740619	CACAAATGTCCcTGAGCAGAG	719	399	398	400
619	9	2586	0.7	0	0	Cebus_AluSc8_NW_016107369_5799987_5801477__	1	286	-4	+	sf63	AluTa15	2	287	-1	1443	marmoset			2543	0.7	0	0	Cebus_AluSc8_NW_016107369_5799987_5801477__	1	286	-4	+	sf63	Unspecified	2	287	-1	1443
620	10	2543	0.7	0.3	0	Cebus_AluSc8_NW_016107370_4269693_4271230_pos	1	286	-51	+	sf63	AluTa15	2	288	0	1463	marmoset	CR_58	unfixed	2573	0.7	0.3	0	Cebus_AluSc8_NW_016107370_4269693_4271230_pos	1	286	-51	+	sf63	Unspecified	2	288	0	1463
621	11	2573	0.7	0	0	Cebus_AluSc8_NW_016107371_3845101_3846603_pos	1	286	-16	+	sf63	AluTa15	3	288	0	1475	marmoset			2595	0.7	0	0	Cebus_AluSc8_NW_016107371_3845101_3846603_pos	1	286	-16	+	sf63	Unspecified	3	288	0	1475
622	12	2595	0.7	0	0	Cebus_AluSc8_NW_016107387_52146_53651_pos	1	287	-18	+	sf63	AluTa15	2	288	0	1779	marmoset			2603	0.7	0	0	Cebus_AluSc8_NW_016107387_52146_53651_pos	1	287	-18	+	sf63	Unspecified	2	288	0	1779
623	13	2603	0.7	0	0	Cebus_AluSc8_NW_016107398_528418_529924__	1	288	-18	+	sf63	AluTa15	1	288	0	1969	marmoset			2562	0.7	0	0	Cebus_AluSc8_NW_016107398_528418_529924__	1	288	-18	+	sf63	Unspecified	1	288	0	1969
624	14	2562	0.7	0	0.3	Cebus_AluSc8_NW_016107400_262675_264214__	1	289	-50	+	sf63	AluTa15	1	288	0	2016	marmoset			2588	0.7	0	0.3	Cebus_AluSc8_NW_016107400_262675_264214__	1	289	-50	+	sf63	Unspecified	1	288	0	2016		cebLS2p_17F_0161074000_262675	TTATgCACATCCATCCTTCCC	cebLS2p_17R_0161074000_262675	AGCCACtCTTCCTCCAATACC	874	509	523	523
625	15	2588	0.7	0	0	Cebus_AluSc8_NW_016107414_4221804_4223299_pos	1	286	-9	+	sf63	AluTa15	3	288	0	2229	marmoset			2538	0.7	0	0	Cebus_AluSc8_NW_016107414_4221804_4223299_pos	1	286	-9	+	sf63	Unspecified	3	288	0	2229
626	16	2538	0.7	0	0.3	Cebus_AluSc8_NW_016107453_4559104_4560589_pos	1	285	0	+	sf63	AluTa15	2	285	-3	2708	marmoset			2558	0.7	0	0.3	Cebus_AluSc8_NW_016107453_4559104_4560589_pos	1	285	0	+	sf63	Unspecified	2	285	-3	2708
627	17	2558	0.7	0.3	0	Cebus_AluSc8_NW_016107487_3654141_3655650_pos	1	286	-23	+	sf63	AluTa15	2	288	0	3036	marmoset			2603	0.7	0.3	0	Cebus_AluSc8_NW_016107487_3654141_3655650_pos	1	286	-23	+	sf63	Unspecified	2	288	0	3036
628	18	2603	0.7	0	0	Cebus_AluSc8_NW_016107515_706762_708263__	1	288	-13	+	sf63	AluTa15	1	288	0	3285	marmoset			2579	0.7	0	0	Cebus_AluSc8_NW_016107515_706762_708263__	1	288	-13	+	sf63	Unspecified	1	288	0	3285
629	19	2579	0.7	0	0	Cebus_AluSc8_NW_016107544_533660_535168__	1	287	-21	+	sf63	AluTa15	2	288	0	3524	marmoset			2565	0.7	0	0	Cebus_AluSc8_NW_016107544_533660_535168__	1	287	-21	+	sf63	Unspecified	2	288	0	3524		cebLS2p_21F_0161075440_533660	TGGGAGAAGAGTGACTGGAAC	cebLS2p_21R_0161075440_533660	AGTAAGGCATGGCAGAAAAGC	771	451	454	450
630	20	2565	0.7	0	0.3	Cebus_AluSc8_NW_016107548_1107236_1108734_pos	1	288	-10	+	sf63	AluTa15	2	288	0	3548	marmoset			2553	0.7	0	0.3	Cebus_AluSc8_NW_016107548_1107236_1108734_pos	1	288	-10	+	sf63	Unspecified	2	288	0	3548
631	21	2553	0.7	0	0.3	Cebus_AluSc8_NW_016107553_2143578_2145084_pos	1	288	-18	+	sf63	AluTa15	2	288	0	3586	marmoset			2603	0.7	0	0.3	Cebus_AluSc8_NW_016107553_2143578_2145084_pos	1	288	-18	+	sf63	Unspecified	2	288	0	3586		cebLS2p_22F_0161075530_2143578	GCAGTTGAGCAAAGGTGATTG	cebLS2p_22R_0161075530_2143578	CACAGAACAGCTTATCTCCACTG	773	458	434	453
632	22	2603	0.7	0	0	Cebus_AluSc8_NW_016107573_173855_175359__	1	288	-16	+	sf63	AluTa15	1	288	0	3734	marmoset			2541	0.7	0	0	Cebus_AluSc8_NW_016107573_173855_175359__	1	288	-16	+	sf63	Unspecified	1	288	0	3734		cebLS2p_23F_0161075730_173855	GCTAAaCCCATCGTGAAGGTC	cebLS2p_23R_0161075730_173855	CTGtCCATTAGCTGCTGTGTC	781	465	465	462
633	23	2541	0.7	0	1.1	Cebus_AluSc8_NW_016107601_959424_960932__	1	290	-18	+	sf63	AluTa15	2	288	0	3949	marmoset			2587	0.7	0	1.1	Cebus_AluSc8_NW_016107601_959424_960932__	1	290	-18	+	sf63	Unspecified	2	288	0	3949
634	24	2587	0.7	0	0	Cebus_AluSc8_NW_016107614_2183087_2184581__	1	288	-6	+	sf63	AluTa15	1	288	0	4042	marmoset			2603	0.7	0	0	Cebus_AluSc8_NW_016107614_2183087_2184581__	1	288	-6	+	sf63	Unspecified	1	288	0	4042		cebLS2p_26F_0161076140_2183087	GAAcAGTGGCTAAGAGTCTTGG	cebLS2p_26R_0161076140_2183087	GCCTGCTAAAGTGGAATTTGG	884	577	576	574
635	25	2603	0.7	0	0	Cebus_AluSc8_NW_016107650_458365_459868__	1	288	-15	+	sf63	AluTa15	1	288	0	4214	marmoset			2580	0.7	0	0	Cebus_AluSc8_NW_016107650_458365_459868__	1	288	-15	+	sf63	Unspecified	1	288	0	4214		cebLS2p_27F_0161076500_458365	CCTCTTCCCTATTCTCAACAGTC	cebLS2p_27R_0161076500_458365	TAcATAGGCCCCTGGATTGAC	873	563	565	567
636	26	2580	0.7	0	0	Cebus_AluSc8_NW_016107650_775304_776813__	1	287	-22	+	sf63	AluTa15	2	288	0	4216	marmoset			2603	0.7	0	0	Cebus_AluSc8_NW_016107650_775304_776813__	1	287	-22	+	sf63	Unspecified	2	288	0	4216
637	27	2603	0.7	0	0	Cebus_AluSc8_NW_016107673_2000673_2002169__	1	288	-8	+	sf63	AluTa15	1	288	0	4348	marmoset			2595	0.7	0	0	Cebus_AluSc8_NW_016107673_2000673_2002169__	1	288	-8	+	sf63	Unspecified	1	288	0	4348		cebLS2p_29F_0161076730_2000673	ATAGGAAATGCTGAGCCCATC	cebLS2p_29R_0161076730_2000673	GGAAGAGGCATaGAGTTTCCATG	819	502	509	511
638	28	2595	0.7	0	0	Cebus_AluSc8_NW_016107674_1807426_1808924_pos	1	287	-11	+	sf63	AluTa15	2	288	0	4362	marmoset			2595	0.7	0	0	Cebus_AluSc8_NW_016107674_1807426_1808924_pos	1	287	-11	+	sf63	Unspecified	2	288	0	4362
639	29	2595	0.7	0	0	Cebus_AluSc8_NW_016107674_895003_896499__	1	287	-9	+	sf63	AluTa15	2	288	0	4365	marmoset			2543	0.7	0	0	Cebus_AluSc8_NW_016107674_895003_896499__	1	287	-9	+	sf63	Unspecified	2	288	0	4365		cebLS2p_30F_0161076740_895003	CAcGCgATTTTCCAGAATACC	cebLS2p_30R_0161076740_895003	GaTGACAGAGGGGAGCATATC	793	474	522	473
640	30	2543	0.7	0.3	0	Cebus_AluSc8_NW_016107701_1202452_1203970__	1	286	-32	+	sf63	AluTa15	2	288	0	4470	marmoset			2585	0.7	0.3	0	Cebus_AluSc8_NW_016107701_1202452_1203970__	1	286	-32	+	sf63	Unspecified	2	288	0	4470
641	31	2585	0.7	0	0	Cebus_AluSc8_NW_016107702_358371_359859_pos	1	287	-1	+	sf63	AluTa15	2	288	0	4480	marmoset			2590	0.7	0	0	Cebus_AluSc8_NW_016107702_358371_359859_pos	1	287	-1	+	sf63	Unspecified	2	288	0	4480
642	32	2590	0.7	0	0	Cebus_AluSc8_NW_016107790_1601909_1603411__	1	288	-14	+	sf63	AluTa15	1	288	0	4800	marmoset			2543	0.7	0	0	Cebus_AluSc8_NW_016107790_1601909_1603411__	1	288	-14	+	sf63	Unspecified	1	288	0	4800
643	33	2555	0.7	0	1.1	Cebus_AluSc8_NW_016107852_1728173_1729680_pos	1	290	-17	+	sf63	AluTa15	2	288	0	4942	marmoset			2555	0.7	0	1.1	Cebus_AluSc8_NW_016107852_1728173_1729680_pos	1	290	-17	+	sf63	Unspecified	2	288	0	4942
644	34	2567	0.7	0	0.3	Cebus_AluSc8_NW_016107940_509537_511044_pos	1	288	-19	+	sf63	AluTa15	2	288	0	5136	marmoset			2567	0.7	0	0.3	Cebus_AluSc8_NW_016107940_509537_511044_pos	1	288	-19	+	sf63	Unspecified	2	288	0	5136
645	35	2536	0.7	0.3	0	Cebus_AluSc8_NW_016107996_370490_371991_pos	1	285	-16	+	sf63	AluTa15	3	288	0	5236	marmoset			2536	0.7	0.3	0	Cebus_AluSc8_NW_016107996_370490_371991_pos	1	285	-16	+	sf63	Unspecified	3	288	0	5236
646	36	2560	0.7	0	0.3	Cebus_AluSc8_NW_016108082_110818_112327__	1	289	-20	+	sf63	AluTa15	1	288	0	5323	marmoset			2560	0.7	0	0.3	Cebus_AluSc8_NW_016108082_110818_112327__	1	289	-20	+	sf63	Unspecified	1	288	0	5323
647	37	2564	1	0	0.3	Cebus_AluSc_NW_016107388_6082569_6084075__	1	289	-17	+	sf63	AluTa15	1	288	0	5971	marmoset			2544	1	0	0.3	Cebus_AluSc_NW_016107388_6082569_6084075__	1	289	-17	+	sf63	Unspecified	1	288	0	5971
648	38	2500	1	0.3	0.3	Cebus_AluSc_NW_016107506_1411172_1412675__	1	288	-15	+	sf63	AluTa15	1	288	0	6397	marmoset			2567	1	0.3	0.3	Cebus_AluSc_NW_016107506_1411172_1412675__	1	288	-15	+	sf63	Unspecified	1	288	0	6397
649	39	2557	1	0	0.3	Cebus_AluSc_NW_016107576_3046078_3047572_pos	1	288	-6	+	sf63	AluTa15	2	288	0	6580	marmoset			2578	1	0	0.3	Cebus_AluSc_NW_016107576_3046078_3047572_pos	1	288	-6	+	sf63	Unspecified	2	288	0	6580
650	40	2544	1	0	0.3	Cebus_AluSc8_NW_016107323_10802225_10803734__	1	288	-21	+	sf63	AluTa15	2	288	0	254	marmoset			2582	1	0	0.3	Cebus_AluSc8_NW_016107323_10802225_10803734__	1	288	-21	+	sf63	Unspecified	2	288	0	254		cebLS2p_38F_0161073230_10802225	GGAGGGGTAGTGAGTATTGAGG	cebLS2p_38R_0161073230_10802225	TCTCTCCAGGTAGCCCATTTC	868	556	556	557
651	41	2567	1	0	0	Cebus_AluSc8_NW_016107324_11189317_11190813__	1	288	-8	+	sf63	AluTa15	1	288	0	285	marmoset			2594	1	0	0	Cebus_AluSc8_NW_016107324_11189317_11190813__	1	288	-8	+	sf63	Unspecified	1	288	0	285		cebLS2p_40F_0161073240_11189317	TGATTCCCCTTGGTGCCATC	cebLS2p_40R_0161073240_11189317	TTGCTTGACCAGATCCTTTAGC	863	559	558	559
652	42	2578	1	0	0	Cebus_AluSc8_NW_016107336_5763857_5765357__	1	288	-12	+	sf63	AluTa15	1	288	0	618	marmoset			2580	1	0	0	Cebus_AluSc8_NW_016107336_5763857_5765357__	1	288	-12	+	sf63	Unspecified	1	288	0	618
653	43	2594	1	0	0	Cebus_AluSc8_NW_016107360_12224066_12225575__	1	288	-21	+	sf63	AluTa15	1	288	0	1212	marmoset			2576	1	0	0	Cebus_AluSc8_NW_016107360_12224066_12225575__	1	288	-21	+	sf63	Unspecified	1	288	0	1212		cebLS2p_44F_0161073600_12224066	ACCTTTCTTCCTCCTCACCTG	cebLS2p_44R_0161073600_12224066	CTCCCCACAATtCCACATCAC	820	499	506	506
654	44	2582	1	0	0	Cebus_AluSc8_NW_016107360_5157162_5158661__	1	288	-11	+	sf63	AluTa15	1	288	0	1234	marmoset			2592	1	0	0	Cebus_AluSc8_NW_016107360_5157162_5158661__	1	288	-11	+	sf63	Unspecified	1	288	0	1234		cebLS2p_45F_0161073600_5157162	CTGAAGTAGCTTGAACCACAGG	cebLS2p_45R_0161073600_5157162	AGCTGCAGTTTTCACAGTGAG	808	509	509	511
655	45	2580	1	0	0	Cebus_AluSc8_NW_016107365_7273484_7274994__	1	288	-22	+	sf63	AluTa15	1	288	0	1348	marmoset			2533	1	0	0	Cebus_AluSc8_NW_016107365_7273484_7274994__	1	288	-22	+	sf63	Unspecified	1	288	0	1348
656	46	2576	1	0	0	Cebus_AluSc8_NW_016107381_2430660_2432170__	1	288	-22	+	sf63	AluTa15	1	288	0	1639	marmoset			2564	1	0	0	Cebus_AluSc8_NW_016107381_2430660_2432170__	1	288	-22	+	sf63	Unspecified	1	288	0	1639
657	47	2592	1	0	0	Cebus_AluSc8_NW_016107386_3333088_3334601__	1	288	-25	+	sf63	AluTa15	1	288	0	1754	marmoset			2582	1	0	0	Cebus_AluSc8_NW_016107386_3333088_3334601__	1	288	-25	+	sf63	Unspecified	1	288	0	1754
658	48	2533	1	0	0.3	Cebus_AluSc8_NW_016107386_4816603_4818110__	1	289	-18	+	sf63	AluTa15	1	288	0	1764	marmoset			2594	1	0	0.3	Cebus_AluSc8_NW_016107386_4816603_4818110__	1	289	-18	+	sf63	Unspecified	1	288	0	1764
659	49	2582	1	0	0	Cebus_AluSc8_NW_016107394_3468429_3469929__	1	288	-12	+	sf63	AluTa15	1	288	0	1900	marmoset			2596	1	0	0	Cebus_AluSc8_NW_016107394_3468429_3469929__	1	288	-12	+	sf63	Unspecified	1	288	0	1900		cebLS2p_48F_0161073940_3468429	GTCTCAAACTCCTAGGCTCAAG	cebLS2p_48R_0161073940_3468429	AAGCAGACACATGAcGAACAG	733	422	424	423
660	50	2594	1	0	0	Cebus_AluSc8_NW_016107410_6186101_6187634__	1	288	-45	+	sf63	AluTa15	1	288	0	2171	marmoset			2583	1	0	0	Cebus_AluSc8_NW_016107410_6186101_6187634__	1	288	-45	+	sf63	Unspecified	1	288	0	2171
661	51	2583	1	0	0	Cebus_AluSc8_NW_016107425_69079_70578__	1	288	-11	+	sf63	AluTa15	1	288	0	2386	marmoset			2582	1	0	0	Cebus_AluSc8_NW_016107425_69079_70578__	1	288	-11	+	sf63	Unspecified	1	288	0	2386		cebLS2p_52F_0161074250_69079	CAGGAGTAAACCAGCATGATCC	cebLS2p_52R_0161074250_69079	TCACAACCAGCCTGTCTCTG	851	537	545	488
662	52	2582	1	0	0	Cebus_AluSc8_NW_016107436_3651062_3652552__	1	288	-2	+	sf63	AluTa15	1	288	0	2515	marmoset			2544	1	0	0	Cebus_AluSc8_NW_016107436_3651062_3652552__	1	288	-2	+	sf63	Unspecified	1	288	0	2515
663	53	2567	1	0	0	Cebus_AluSc8_NW_016107441_4659663_4661165__	1	288	-14	+	sf63	AluTa15	1	288	0	2583	marmoset			2567	1	0	0	Cebus_AluSc8_NW_016107441_4659663_4661165__	1	288	-14	+	sf63	Unspecified	1	288	0	2583		cebLS2p_53F_0161074410_4659663	CTGcTGTGTCTCCTAGTTTGC	cebLS2p_53R_0161074410_4659663	GCAGCAGGAAAGAGAACAGG	764	443	461	469
664	54	2583	1	0	0	Cebus_AluSc8_NW_016107449_4182512_4184009__	1	288	-9	+	sf63	AluTa15	1	288	0	2652	marmoset			2583	1	0	0	Cebus_AluSc8_NW_016107449_4182512_4184009__	1	288	-9	+	sf63	Unspecified	1	288	0	2652		cebLS2p_55F_0161074490_4182512	TGCAGAATTTGGGCCATTACC	cebLS2p_55R_0161074490_4182512	AACTCGCAGGCAGGTTAAAAC	889	576	579	579
665	55	2544	1	0	0.3	Cebus_AluSc8_NW_016107452_3420863_3422368_pos	1	288	-17	+	sf63	AluTa15	2	288	0	2692	marmoset			2544	1	0	0.3	Cebus_AluSc8_NW_016107452_3420863_3422368_pos	1	288	-17	+	sf63	Unspecified	2	288	0	2692
666	56	2594	1	0	0	Cebus_AluSc8_NW_016107465_39849_41350__	1	288	-13	+	sf63	AluTa15	1	288	0	2847	marmoset			2578	1	0	0	Cebus_AluSc8_NW_016107465_39849_41350__	1	288	-13	+	sf63	Unspecified	1	288	0	2847
667	57	2569	1	0	0	Cebus_AluSc8_NW_016107479_344090_345612__	1	288	-34	+	sf63	AluTa15	1	288	0	2965	marmoset			2594	1	0	0	Cebus_AluSc8_NW_016107479_344090_345612__	1	288	-34	+	sf63	Unspecified	1	288	0	2965
668	58	2544	1	0	0.7	Cebus_AluSc8_NW_016107485_2626613_2628118__	1	290	-15	+	sf63	AluTa15	1	288	0	3006	marmoset			2569	1	0	0.7	Cebus_AluSc8_NW_016107485_2626613_2628118__	1	290	-15	+	sf63	Unspecified	1	288	0	3006		cebLS2p_57F_0161074850_2626613	CTCTTTGCTTGCTCTCACCTC	cebLS2p_57R_0161074850_2626613	ACAGGGGTTTAcAGCTGTCTC	859	548	548	549
669	59	2533	1	0	0.7	Cebus_AluSc8_NW_016107544_2920638_2922156__	1	290	-28	+	sf63	AluTa15	1	288	0	3520	marmoset			2544	1	0	0.7	Cebus_AluSc8_NW_016107544_2920638_2922156__	1	290	-28	+	sf63	Unspecified	1	288	0	3520
670	60	2545	1	0	0.3	Cebus_AluSc8_NW_016107547_3221353_3222846_pos	1	288	-5	+	sf63	AluTa15	2	288	0	3544	marmoset			2500	1	0	0.3	Cebus_AluSc8_NW_016107547_3221353_3222846_pos	1	288	-5	+	sf63	Unspecified	2	288	0	3544
671	61	2579	1	0	0	Cebus_AluSc8_NW_016107573_874895_876430__	1	288	-47	+	sf63	AluTa15	1	288	0	3744	marmoset			2533	1	0	0	Cebus_AluSc8_NW_016107573_874895_876430__	1	288	-47	+	sf63	Unspecified	1	288	0	3744
672	62	2566	1	0	0	Cebus_AluSc8_NW_016107595_3533312_3534822__	1	288	-22	+	sf63	AluTa15	1	288	0	3907	marmoset			2545	1	0	0	Cebus_AluSc8_NW_016107595_3533312_3534822__	1	288	-22	+	sf63	Unspecified	1	288	0	3907		cebLS2p_60F_0161075950_3533312	CGGCCATGTCCAAGTGTTTG	cebLS2p_60R_0161075950_3533312	GTCATGCGTTaGGTTGGATCC	837	524	519	513
673	63	2596	1	0	0	Cebus_AluSc8_NW_016107628_407650_409154__	1	288	-16	+	sf63	AluTa15	1	288	0	4102	marmoset			2579	1	0	0	Cebus_AluSc8_NW_016107628_407650_409154__	1	288	-16	+	sf63	Unspecified	1	288	0	4102		cebLS2p_61F_0161076280_407650	AATCTGTGTCCCTCTGCCTTG	cebLS2p_61R_0161076280_407650	TCTGGTTGCAcGGTTGATAAC	796	477	458	491
674	64	2567	1	0	0	Cebus_AluSc8_NW_016107735_1039652_1041153__	1	288	-13	+	sf63	AluTa15	1	288	0	4597	marmoset			2557	1	0	0	Cebus_AluSc8_NW_016107735_1039652_1041153__	1	288	-13	+	sf63	Unspecified	1	288	0	4597
675	65	2580	1	0	0	Cebus_AluSc8_NW_016107748_1051312_1052809__	1	288	-9	+	sf63	AluTa15	1	288	0	4664	marmoset			2566	1	0	0	Cebus_AluSc8_NW_016107748_1051312_1052809__	1	288	-9	+	sf63	Unspecified	1	288	0	4664		cebLS2p_62F_0161077480_1051312	TCAGCCAAAAGGAGCCCAAG	cebLS2p_62R_0161077480_1051312	GgAGAAGCAGGCCATAGAAAC	823	521	518	510
676	66	2576	1	0	0	Cebus_AluSc8_NW_016107772_708461_709989__	1	288	-40	+	sf63	AluTa15	1	288	0	4740	marmoset			2596	1	0	0	Cebus_AluSc8_NW_016107772_708461_709989__	1	288	-40	+	sf63	Unspecified	1	288	0	4740		cebLS2p_64F_0161077720_708461	CCTGACCCAGTAACCTTAAGC	cebLS2p_64R_0161077720_708461	AAGCGTGTGTGAACAAATGG	850	511	513	519
677	67	2594	1	0	0	Cebus_AluSc8_NW_016107835_715240_716756__	1	288	-28	+	sf63	AluTa15	1	288	0	4904	marmoset			2567	1	0	0	Cebus_AluSc8_NW_016107835_715240_716756__	1	288	-28	+	sf63	Unspecified	1	288	0	4904		cebLS2p_65F_0161078350_715240	ATGGCAGCATTCTTAGGTCTG	cebLS2p_65R_0161078350_715240	ACTGCCACAATACACCCAATAG	881	553	564	553
678	68	2526	1	0	1.7	Cebus_AluSc8_NW_016108101_296400_297899__	1	293	-6	+	sf63	AluTa15	1	288	0	5336	marmoset			2580	1	0	1.7	Cebus_AluSc8_NW_016108101_296400_297899__	1	293	-6	+	sf63	Unspecified	1	288	0	5336
679	69	2596	1	0	0	Cebus_AluSx3_NW_016107422_1102043_1103544__	1	288	-13	+	sf63	AluTa15	1	288	0	7858	marmoset			2576	1	0	0	Cebus_AluSx3_NW_016107422_1102043_1103544__	1	288	-13	+	sf63	Unspecified	1	288	0	7858
680	70	2544	1	0	0.3	Cebus_AluSx3_NW_016107436_5452693_5454198_pos	1	288	-17	+	sf63	AluTa15	2	288	0	7914	marmoset			2594	1	0	0.3	Cebus_AluSx3_NW_016107436_5452693_5454198_pos	1	288	-17	+	sf63	Unspecified	2	288	0	7914		cebLS2p_72F_0161074360_5452693	ACACCTTCTTGATCCCTGACTG	cebLS2p_72R_0161074360_5452693	ATCTCAACCCgGTCACCCTTAG	785	444	463	503
681	71	2578	1	0	0	Cebus_AluSx3_NW_016107464_4175214_4176721__	1	288	-19	+	sf63	AluTa15	1	288	0	8012	marmoset			2526	1	0	0	Cebus_AluSx3_NW_016107464_4175214_4176721__	1	288	-19	+	sf63	Unspecified	1	288	0	8012		cebLS2p_73F_0161074640_4175214	GCACAAGTAGAAGGAGAACAGG	cebLS2p_73R_0161074640_4175214	CATTCTGGCCCTATACCTTCC	825	507	482	513
682	72	2429	1.1	2.9	0	Cebus_AluSc_NW_016107315_6950308_6951804_pos	1	278	-18	+	sf63	AluTa15	3	288	0	5410	marmoset			2429	1.1	2.9	0	Cebus_AluSc_NW_016107315_6950308_6951804_pos	1	278	-18	+	sf63	Unspecified	3	288	0	5410		cebLS2p_131F_0161073150_6950308	CTGGCTGGGGTTAAAGGATTG	cebLS2p_131R_0161073150_6950308	TTATGATGGGTGGCACTTCAG	738	423	423	421
683	73	2547	1.1	0.3	0	Cebus_AluSc_NW_016107328_11732433_11733934_pos	1	286	-15	+	sf63	AluTa15	2	288	0	5536	marmoset			2565	1.1	0.3	0	Cebus_AluSc_NW_016107328_11732433_11733934_pos	1	286	-15	+	sf63	Unspecified	2	288	0	5536		cebLS2p_133F_0161073280_11732433	TgTCTCCTGCACCTAGATCAG	cebLS2p_133R_0161073280_11732433	GCTTTGGAACTCTGAGGGTTC	898	605	593	590
684	74	2556	1.1	0.3	0	Cebus_AluSc_NW_016107386_3338867_3340369__	1	287	-15	+	sf63	AluTa15	1	288	0	5961	marmoset			2547	1.1	0.3	0	Cebus_AluSc_NW_016107386_3338867_3340369__	1	287	-15	+	sf63	Unspecified	1	288	0	5961
685	75	2535	1.1	0.3	0	Cebus_AluSc_NW_016108064_88787_90287_pos	1	286	-14	+	sf63	AluTa15	2	288	0	7039	marmoset			2520	1.1	0.3	0	Cebus_AluSc_NW_016108064_88787_90287_pos	1	286	-14	+	sf63	Unspecified	2	288	0	7039		cebLS2p_140F_0161080640_88787	GTATTATACCACGGCCATCCC	cebLS2p_140R_0161080640_88787	ACAACCCAAtCCCAAACAACC	809	520	495	492
686	76	2565	1.1	0	0	Cebus_AluSc8_NW_016107320_12972574_12974070_pos	1	286	-10	+	sf63	AluTa15	3	288	0	189	marmoset			2569	1.1	0	0	Cebus_AluSc8_NW_016107320_12972574_12974070_pos	1	286	-10	+	sf63	Unspecified	3	288	0	189
687	77	2520	1.1	0.3	0	Cebus_AluSc8_NW_016107339_10170476_10171982__	1	286	-20	+	sf63	AluTa15	2	288	0	684	marmoset			2550	1.1	0.3	0	Cebus_AluSc8_NW_016107339_10170476_10171982__	1	286	-20	+	sf63	Unspecified	2	288	0	684		cebLS2p_79F_0161073390_10170476	ATGGGGTGCTGTCTAGAGTAC	cebLS2p_79R_0161073390_10170476	GGTTTATGGAAGATGCACCAAC	813	501	499	499
688	78	2569	1.1	0	0	Cebus_AluSc8_NW_016107343_11272372_11273883_pos	1	287	-24	+	sf63	AluTa15	2	288	0	783	marmoset			2587	1.1	0	0	Cebus_AluSc8_NW_016107343_11272372_11273883_pos	1	287	-24	+	sf63	Unspecified	2	288	0	783		cebLS2p_80F_0161073430_11272372	GCTTCTGAACACTTGCAGAGG	cebLS2p_80R_0161073430_11272372	TAGACTCCAGGAAGTGCTGTC	866	549	549	549
689	79	2587	1.1	0	0	Cebus_AluSc8_NW_016107357_12308403_12309900_pos	1	287	-10	+	sf63	AluTa15	2	288	0	1121	marmoset			2577	1.1	0	0	Cebus_AluSc8_NW_016107357_12308403_12309900_pos	1	287	-10	+	sf63	Unspecified	2	288	0	1121
690	80	2577	1.1	0	0	Cebus_AluSc8_NW_016107366_5634533_5636036_pos	1	287	-16	+	sf63	AluTa15	2	288	0	1367	marmoset			2585	1.1	0	0	Cebus_AluSc8_NW_016107366_5634533_5636036_pos	1	287	-16	+	sf63	Unspecified	2	288	0	1367
691	81	2585	1.1	0	0	Cebus_AluSc8_NW_016107369_2688812_2690318_pos	1	287	-19	+	sf63	AluTa15	2	288	0	1433	marmoset			2552	1.1	0	0	Cebus_AluSc8_NW_016107369_2688812_2690318_pos	1	287	-19	+	sf63	Unspecified	2	288	0	1433		cebLS2p_87F_0161073690_2688812	AGgCCTCCTTTGTAACTCCAG	cebLS2p_87R_0161073690_2688812	CTCACTGCAGCCTgAAACTC	828	524	529	524
692	82	2552	1.1	0	0	Cebus_AluSc8_NW_016107376_6612927_6614435_pos	1	285	-23	+	sf63	AluTa15	3	287	-1	1566	marmoset			2585	1.1	0	0	Cebus_AluSc8_NW_016107376_6612927_6614435_pos	1	285	-23	+	sf63	Unspecified	3	287	-1	1566
693	83	2585	1.1	0	0	Cebus_AluSc8_NW_016107376_8349396_8350895_pos	1	287	-12	+	sf63	AluTa15	2	288	0	1569	marmoset			2556	1.1	0	0	Cebus_AluSc8_NW_016107376_8349396_8350895_pos	1	287	-12	+	sf63	Unspecified	2	288	0	1569
694	84	2564	1.1	0	0	Cebus_AluSc8_NW_016107402_3465263_3466773_pos	1	287	-23	+	sf63	AluTa15	2	288	0	2036	marmoset			2564	1.1	0	0	Cebus_AluSc8_NW_016107402_3465263_3466773_pos	1	287	-23	+	sf63	Unspecified	2	288	0	2036		cebLS2p_89F_0161074020_3465263	CcGAGTCCCCAAAACATCAGTC	cebLS2p_89R_0161074020_3465263	ATCTCCACTGACCACGACCAAG	829	515	511	512
695	85	2566	1.1	0	0	Cebus_AluSc8_NW_016107411_3848216_3849722_pos	1	286	-20	+	sf63	AluTa15	3	288	0	2186	marmoset			2566	1.1	0	0	Cebus_AluSc8_NW_016107411_3848216_3849722_pos	1	286	-20	+	sf63	Unspecified	3	288	0	2186		cebLS2p_92F_0161074110_3848216	GCCTCTCTGACTACAAGGTTG	cebLS2p_92R_0161074110_3848216	GTCATTAGTCACTGGGTCTCC	855	543	541	547
696	86	2585	1.1	0	0	Cebus_AluSc8_NW_016107413_1895105_1896612_pos	1	287	-20	+	sf63	AluTa15	2	288	0	2208	marmoset			2585	1.1	0	0	Cebus_AluSc8_NW_016107413_1895105_1896612_pos	1	287	-20	+	sf63	Unspecified	2	288	0	2208
697	87	2587	1.1	0	0	Cebus_AluSc8_NW_016107417_1669700_1671198_pos	1	287	-11	+	sf63	AluTa15	2	288	0	2264	marmoset			2587	1.1	0	0	Cebus_AluSc8_NW_016107417_1669700_1671198_pos	1	287	-11	+	sf63	Unspecified	2	288	0	2264
698	88	2577	1.1	0	0	Cebus_AluSc8_NW_016107443_2918806_2920304__	1	287	-11	+	sf63	AluTa15	2	288	0	2594	marmoset			2577	1.1	0	0	Cebus_AluSc8_NW_016107443_2918806_2920304__	1	287	-11	+	sf63	Unspecified	2	288	0	2594
699	89	2565	1.1	0	0	Cebus_AluSc8_NW_016107449_950042_951540__	1	287	-11	+	sf63	AluTa15	2	288	0	2658	marmoset			2589	1.1	0	0	Cebus_AluSc8_NW_016107449_950042_951540__	1	287	-11	+	sf63	Unspecified	2	288	0	2658		cebLS2p_95F_0161074490_950042	GAGGCAAGCAAGGGTATATGG	cebLS2p_95R_0161074490_950042	CCTGAGGGTCCTTTCTTGAG	867	548	556	551
700	90	2569	1.1	0	0	Cebus_AluSc8_NW_016107452_4196739_4198237_pos	1	287	-11	+	sf63	AluTa15	2	288	0	2694	marmoset			2565	1.1	0	0	Cebus_AluSc8_NW_016107452_4196739_4198237_pos	1	287	-11	+	sf63	Unspecified	2	288	0	2694
701	91	2548	1.1	0	0	Cebus_AluSc8_NW_016107463_1586698_1588202_pos	1	287	-17	+	sf63	AluTa15	2	288	0	2798	marmoset			2566	1.1	0	0	Cebus_AluSc8_NW_016107463_1586698_1588202_pos	1	287	-17	+	sf63	Unspecified	2	288	0	2798
702	92	2569	1.1	0	0	Cebus_AluSc8_NW_016107465_3994851_3996351_pos	1	287	-13	+	sf63	AluTa15	2	288	0	2848	marmoset			2569	1.1	0	0	Cebus_AluSc8_NW_016107465_3994851_3996351_pos	1	287	-13	+	sf63	Unspecified	2	288	0	2848		cebLS2p_96F_0161074650_3994851	AGTGTCCCTAGTGCAACCTG	cebLS2p_96R_0161074650_3994851	CTTGAAGCTTCCTGTCATTTGG	854	500	514	553
703	93	2587	1.1	0	0	Cebus_AluSc8_NW_016107473_4382026_4383533_pos	1	287	-20	+	sf63	AluTa15	2	288	0	2917	marmoset			2589	1.1	0	0	Cebus_AluSc8_NW_016107473_4382026_4383533_pos	1	287	-20	+	sf63	Unspecified	2	288	0	2917
704	94	2571	1.1	0	0	Cebus_AluSc8_NW_016107492_2552775_2554284_pos	1	287	-22	+	sf63	AluTa15	2	288	0	3066	marmoset			2587	1.1	0	0	Cebus_AluSc8_NW_016107492_2552775_2554284_pos	1	287	-22	+	sf63	Unspecified	2	288	0	3066		cebLS2p_97F_0161074920_2552775	TCTCTACTGCTCTGCTCCTC	cebLS2p_97R_0161074920_2552775	TCCgCTGcCAACATCATTTAC	843	528	528	534
705	95	2569	1.1	0	0	Cebus_AluSc8_NW_016107525_1927498_1929003_pos	1	287	-18	+	sf63	AluTa15	2	288	0	3367	marmoset			2548	1.1	0	0	Cebus_AluSc8_NW_016107525_1927498_1929003_pos	1	287	-18	+	sf63	Unspecified	2	288	0	3367
706	96	2534	1.1	0.3	0	Cebus_AluSc8_NW_016107525_2228312_2229816__	1	287	-17	+	sf63	AluTa15	1	288	0	3368	marmoset			2569	1.1	0.3	0	Cebus_AluSc8_NW_016107525_2228312_2229816__	1	287	-17	+	sf63	Unspecified	1	288	0	3368		cebLS2p_103F_0161075250_2228312	CTGGCCACCTTTATGCGTAC	cebLS2p_103R_0161075250_2228312	ACCTAAAGAAATGGCACCTGTG	837	543	535	534
707	97	2569	1.1	0	0	Cebus_AluSc8_NW_016107566_1595281_1596785_pos	1	287	-17	+	sf63	AluTa15	2	288	0	3657	marmoset			2587	1.1	0	0	Cebus_AluSc8_NW_016107566_1595281_1596785_pos	1	287	-17	+	sf63	Unspecified	2	288	0	3657		cebLS2p_108F_0161075660_1595281	GAtGAGGCTGTGTTTCCCTTC	cebLS2p_108R_0161075660_1595281	CGGGAGAGAAAGAAACCTGAG	890	581	582	581
708	98	2582	1.1	0	0	Cebus_AluSc8_NW_016107581_2806157_2807657_pos	1	286	-14	+	sf63	AluTa15	3	288	0	3815	marmoset			2571	1.1	0	0	Cebus_AluSc8_NW_016107581_2806157_2807657_pos	1	286	-14	+	sf63	Unspecified	3	288	0	3815		cebLS2p_109F_0161075810_2806157	TCTCCTGAGTTCTtATCCCCATC	cebLS2p_109R_0161075810_2806157	GATCcGGaAAATAACACAGTGG	869	557	557	557
709	99	2585	1.1	0	0	Cebus_AluSc8_NW_016107657_2111162_2112664_pos	1	287	-15	+	sf63	AluTa15	2	288	0	4245	marmoset			2569	1.1	0	0	Cebus_AluSc8_NW_016107657_2111162_2112664_pos	1	287	-15	+	sf63	Unspecified	2	288	0	4245		cebLS2p_114F_0161076570_2111162	TGGGGAGAGCTTAGAAGGAAG	cebLS2p_114R_0161076570_2111162	ACATGAAGACgCAGCAAGAAG	876	562	561	563
710	100	2585	1.1	0	0	Cebus_AluSc8_NW_016107679_1157162_1158672_pos	1	287	-23	+	sf63	AluTa15	2	288	0	4377	marmoset			2534	1.1	0	0	Cebus_AluSc8_NW_016107679_1157162_1158672_pos	1	287	-23	+	sf63	Unspecified	2	288	0	4377		cebLS2p_116F_0161076790_1157162	ACGTCTATGGAATGGGGTTTC	cebLS2p_116R_0161076790_1157162	TAGTGTGCCTTCATGCCTTAC	810	490	491	488
711	101	2587	1.1	0	0	Cebus_AluSc8_NW_016107706_2274901_2276403_pos	1	287	-15	+	sf63	AluTa15	2	288	0	4490	marmoset			2569	1.1	0	0	Cebus_AluSc8_NW_016107706_2274901_2276403_pos	1	287	-15	+	sf63	Unspecified	2	288	0	4490
712	102	2568	1.1	0	0	Cebus_AluSc8_NW_016107714_126024_127522_pos	1	286	-12	+	sf63	AluTa15	3	288	0	4512	marmoset			2582	1.1	0	0	Cebus_AluSc8_NW_016107714_126024_127522_pos	1	286	-12	+	sf63	Unspecified	3	288	0	4512		cebLS2p_118F_0161077140_126024	GATGTTGCCAGAGTCGATAGC	cebLS2p_118R_0161077140_126024	TGCTGGCTCATAGGTCTCTTC	815	504	502	510
713	103	2517	1.1	0.3	0	Cebus_AluSc8_NW_016107742_1439893_1441401__	1	286	-22	+	sf63	AluTa15	2	288	0	4637	marmoset			2589	1.1	0.3	0	Cebus_AluSc8_NW_016107742_1439893_1441401__	1	286	-22	+	sf63	Unspecified	2	288	0	4637		cebLS2p_122F_0161077420_1439893	TGCCAAAGTTCCTACCTAGTG	cebLS2p_122R_0161077420_1439893	CCTCAATCCACTGCAATCTGG	748	426	426	423
714	104	2575	1.1	0	0	Cebus_AluSc8_NW_016107829_376676_378210__	1	287	-47	+	sf63	AluTa15	2	288	0	4889	marmoset			2566	1.1	0	0	Cebus_AluSc8_NW_016107829_376676_378210__	1	287	-47	+	sf63	Unspecified	2	288	0	4889
715	105	2571	1.1	0	0	Cebus_AluSc8_NW_016107903_709082_710576__	1	287	-7	+	sf63	AluTa15	2	288	0	5082	marmoset			2585	1.1	0	0	Cebus_AluSc8_NW_016107903_709082_710576__	1	287	-7	+	sf63	Unspecified	2	288	0	5082
716	106	2557	1.1	0	0	Cebus_AluSc8_NW_016107934_523177_524686_pos	1	286	-23	+	sf63	AluTa15	3	288	0	5127	marmoset			2585	1.1	0	0	Cebus_AluSc8_NW_016107934_523177_524686_pos	1	286	-23	+	sf63	Unspecified	3	288	0	5127		cebLS2p_128F_0161079340_523177	CCCTTTGTCACAGTACTTTGTC	cebLS2p_128R_0161079340_523177	CCTTCTCATCTTCCACCCTTG	889	570	570	569
717	107	2565	1.1	0	0	Cebus_AluSc8_NW_016107955_93334_94830_pos	1	286	-10	+	sf63	AluTa15	3	288	0	5167	marmoset			2587	1.1	0	0	Cebus_AluSc8_NW_016107955_93334_94830_pos	1	286	-10	+	sf63	Unspecified	3	288	0	5167
718	108	2516	1.1	0.7	0	Cebus_AluSq2_NW_016107789_351813_353314__	1	286	-15	+	sf63	AluTa15	1	288	0	7210	marmoset			2568	1.1	0.7	0	Cebus_AluSq2_NW_016107789_351813_353314__	1	286	-15	+	sf63	Unspecified	1	288	0	7210		cebLS2p_141F_0161077890_351813	GACCCAAAGAGCAGATAAAGTG	cebLS2p_141R_0161077890_351813	CATTAACgTCTCATCCAAAGGG	869	545	552	554
719	109	2550	1.1	0.3	0	Cebus_AluSx3_NW_016107348_129022_130526__	1	286	-18	+	sf63	AluTa15	2	288	0	7460	marmoset			2517	1.1	0.3	0	Cebus_AluSx3_NW_016107348_129022_130526__	1	286	-18	+	sf63	Unspecified	2	288	0	7460
720	110	2589	1.1	0	0	Cebus_AluSx3_NW_016107445_3588192_3589696_pos	1	287	-17	+	sf63	AluTa15	2	288	0	7947	marmoset			2516	1.1	0	0	Cebus_AluSx3_NW_016107445_3588192_3589696_pos	1	287	-17	+	sf63	Unspecified	2	288	0	7947
721	111	2566	1.1	0	0	Cebus_AluSx3_NW_016107450_209570_211074_pos	1	286	-18	+	sf63	AluTa15	3	288	0	7964	marmoset			2575	1.1	0	0	Cebus_AluSx3_NW_016107450_209570_211074_pos	1	286	-18	+	sf63	Unspecified	3	288	0	7964		cebLS2p_143F_0161074500_209570	GAGGAAGCCACaAACACAGAG	cebLS2p_143R_0161074500_209570	ACTGTGTAGAACCCTGTTTGC	897	580	580	578
722	112	2589	1.1	0	0	Cebus_AluSx3_NW_016107455_2281369_2282880_pos	1	287	-24	+	sf63	AluTa15	2	288	0	7977	marmoset			2571	1.1	0	0	Cebus_AluSx3_NW_016107455_2281369_2282880_pos	1	287	-24	+	sf63	Unspecified	2	288	0	7977		cebLS2p_144F_0161074550_2281369	TGTTTTCAAGCCCAAGGTGTC	cebLS2p_144R_0161074550_2281369	ACTAtAGGCCCAGCTACTCAG	809	446	445	450
723	113	2587	1.1	0	0	Cebus_AluSx3_NW_016107457_1787714_1789221_pos	1	287	-20	+	sf63	AluTa15	2	288	0	7986	marmoset			2557	1.1	0	0	Cebus_AluSx3_NW_016107457_1787714_1789221_pos	1	287	-20	+	sf63	Unspecified	2	288	0	7986		cebLS2p_145F_0161074570_1787714	ACCCTGcTCAGAAATcAGATAG	cebLS2p_145R_0161074570_1787714	GAGTAAAACCATAGCCCAGGTG	832	514	513	513
724	114	2589	1.1	0	0	Cebus_AluSx3_NW_016107603_2060424_2061925_pos	1	287	-14	+	sf63	AluTa15	2	288	0	8331	marmoset			2565	1.1	0	0	Cebus_AluSx3_NW_016107603_2060424_2061925_pos	1	287	-14	+	sf63	Unspecified	2	288	0	8331
725	115	2566	1.1	0	0	Cebus_AluSx3_NW_016107655_1105216_1106726_pos	1	287	-23	+	sf63	AluTa15	2	288	0	8405	marmoset			2535	1.1	0	0	Cebus_AluSx3_NW_016107655_1105216_1106726_pos	1	287	-23	+	sf63	Unspecified	2	288	0	8405
726	116	2563	1.4	0	0	Cebus_AluSc_NW_016107323_3319810_3321311_pos	1	287	-14	+	sf63	AluTa15	2	288	0	5484	marmoset			2548	1.4	0	0	Cebus_AluSc_NW_016107323_3319810_3321311_pos	1	287	-14	+	sf63	Unspecified	2	288	0	5484
727	117	2494	1.4	0.3	0	Cebus_AluSc_NW_016107336_363264_364762_pos	1	284	-14	+	sf63	AluTa15	3	287	-1	5584	marmoset			2566	1.4	0.3	0	Cebus_AluSc_NW_016107336_363264_364762_pos	1	284	-14	+	sf63	Unspecified	3	287	-1	5584
728	118	2533	1.4	0.3	0	Cebus_AluSc_NW_016107338_1540425_1541924__	1	287	-12	+	sf63	AluTa15	1	288	0	5595	marmoset			2559	1.4	0.3	0	Cebus_AluSc_NW_016107338_1540425_1541924__	1	287	-12	+	sf63	Unspecified	1	288	0	5595
729	119	2538	1.4	0	0	Cebus_AluSc_NW_016107384_5731647_5733148_pos	1	287	-14	+	sf63	AluTa15	2	288	0	5944	marmoset			2561	1.4	0	0	Cebus_AluSc_NW_016107384_5731647_5733148_pos	1	287	-14	+	sf63	Unspecified	2	288	0	5944
730	120	2534	1.4	0	0	Cebus_AluSc_NW_016107386_4248640_4250124_pos	1	284	0	+	sf63	AluTa15	3	286	-2	5962	marmoset	CR_60	unfixed	2578	1.4	0	0	Cebus_AluSc_NW_016107386_4248640_4250124_pos	1	284	0	+	sf63	Unspecified	3	286	-2	5962
731	121	2519	1.4	0.3	0	Cebus_AluSc_NW_016107408_5387286_5388788_pos	1	285	-17	+	sf63	AluTa15	3	288	0	6076	marmoset			2528	1.4	0.3	0	Cebus_AluSc_NW_016107408_5387286_5388788_pos	1	285	-17	+	sf63	Unspecified	3	288	0	6076
732	122	2537	1.4	0	0	Cebus_AluSc_NW_016107433_1880810_1882311_pos	1	285	-16	+	sf63	AluTa15	4	288	0	6180	marmoset			2563	1.4	0	0	Cebus_AluSc_NW_016107433_1880810_1882311_pos	1	285	-16	+	sf63	Unspecified	4	288	0	6180		cebLS2p_302F_0161074330_1880810	CCTTTCTtCTCAATGGCCTCAG	cebLS2p_302R_0161074330_1880810	CTTTAGCTGCcGAATCTCAGG	855	540	539	541
733	123	2503	1.4	0.3	0	Cebus_AluSc_NW_016107436_4624042_4625547_pos	1	285	-20	+	sf63	AluTa15	3	288	0	6202	marmoset			2541	1.4	0.3	0	Cebus_AluSc_NW_016107436_4624042_4625547_pos	1	285	-20	+	sf63	Unspecified	3	288	0	6202		cebLS2p_304F_0161074360_4624042	TTCCAAGGCCTCAAAACAGAC	cebLS2p_304R_0161074360_4624042	AAGTCCACcGTTTATGACCTC	771	455	472	466
734	124	2540	1.4	0	0	Cebus_AluSc_NW_016107556_96711_98222_pos	1	287	-24	+	sf63	AluTa15	2	288	0	6530	marmoset			2529	1.4	0	0	Cebus_AluSc_NW_016107556_96711_98222_pos	1	287	-24	+	sf63	Unspecified	2	288	0	6530		cebLS2p_306F_0161075560_96711	gGTAGcGAATGTGGGAGAAAG	cebLS2p_306R_0161075560_96711	CTTGTGGGCAGCTGgTATTAC	797	457	469	462
735	125	2575	1.4	0	0	Cebus_AluSc_NW_016107563_2869300_2870796__	1	288	-8	+	sf63	AluTa15	1	288	0	6541	marmoset			2547	1.4	0	0	Cebus_AluSc_NW_016107563_2869300_2870796__	1	288	-8	+	sf63	Unspecified	1	288	0	6541		cebLS2p_307F_0161075630_2869300	GGTGTTTgTGTGCGTGTTTTC	cebLS2p_307R_0161075630_2869300	TGAGCACACAGGCTTTGGAG	860	560	554	552
736	126	2536	1.4	0	0.3	Cebus_AluSc_NW_016107580_1985017_1986519_pos	1	288	-14	+	sf63	AluTa15	2	288	0	6587	marmoset			2512	1.4	0	0.3	Cebus_AluSc_NW_016107580_1985017_1986519_pos	1	288	-14	+	sf63	Unspecified	2	288	0	6587
737	127	2543	1.4	0	0.3	Cebus_AluSc_NW_016107772_1101883_1103395__	1	289	-23	+	sf63	AluTa15	1	288	0	6889	marmoset			2494	1.4	0	0.3	Cebus_AluSc_NW_016107772_1101883_1103395__	1	289	-23	+	sf63	Unspecified	1	288	0	6889		cebLS2p_313F_0161077720_1101883	TTTATGGGGCAGGGCATTGG	cebLS2p_313R_0161077720_1101883	CCCAATTGGTTCTGATGTCCTC	827	505	505	505
738	128	2523	1.4	0.3	0	Cebus_AluSc_NW_016107998_549466_550968__	1	287	-15	+	sf63	AluTa15	1	288	0	7020	marmoset			2572	1.4	0.3	0	Cebus_AluSc_NW_016107998_549466_550968__	1	287	-15	+	sf63	Unspecified	1	288	0	7020
739	129	2546	1.4	0.3	0	Cebus_AluSc_NW_016108015_222214_223723__	1	287	-22	+	sf63	AluTa15	1	288	0	7026	marmoset			2464	1.4	0.3	0	Cebus_AluSc_NW_016108015_222214_223723__	1	287	-22	+	sf63	Unspecified	1	288	0	7026
740	130	2566	1.4	0	0	Cebus_AluSc8_NW_016107315_15039131_15040635_pos	1	287	-17	+	sf63	AluTa15	2	288	0	11	marmoset			2546	1.4	0	0	Cebus_AluSc8_NW_016107315_15039131_15040635_pos	1	287	-17	+	sf63	Unspecified	2	288	0	11		cebLS2p_148F_0161073150_15039131	TCACATACAGGAGGCTGATGG	cebLS2p_148R_0161073150_15039131	TGaCTGCCgTACTTAACTGTTC	860	546	541	540
741	131	2548	1.4	0	0	Cebus_AluSc8_NW_016107315_3684628_3686140__	1	287	-25	+	sf63	AluTa15	2	288	0	30	marmoset			2533	1.4	0	0	Cebus_AluSc8_NW_016107315_3684628_3686140__	1	287	-25	+	sf63	Unspecified	2	288	0	30		cebLS2p_149F_0161073150_3684628	ACAGGGAGAGGGCAAGTTTC	cebLS2p_149R_0161073150_3684628	GTCCTGCAGTGCTTtATCCAG	843	532	517	517
742	132	2559	1.4	0	0	Cebus_AluSc8_NW_016107318_1178712_1180215__	1	288	-15	+	sf63	AluTa15	1	288	0	134	marmoset			2573	1.4	0	0	Cebus_AluSc8_NW_016107318_1178712_1180215__	1	288	-15	+	sf63	Unspecified	1	288	0	134
743	133	2561	1.4	0	0	Cebus_AluSc8_NW_016107319_13187823_13189327_pos	1	287	-17	+	sf63	AluTa15	2	288	0	167	marmoset			2561	1.4	0	0	Cebus_AluSc8_NW_016107319_13187823_13189327_pos	1	287	-17	+	sf63	Unspecified	2	288	0	167
744	134	2578	1.4	0	0	Cebus_AluSc8_NW_016107321_11115633_11117143_pos	1	287	-23	+	sf63	AluTa15	2	288	0	215	marmoset			2573	1.4	0	0	Cebus_AluSc8_NW_016107321_11115633_11117143_pos	1	287	-23	+	sf63	Unspecified	2	288	0	215
745	135	2528	1.4	0	0.7	Cebus_AluSc8_NW_016107321_11440536_11442049_pos	1	289	-24	+	sf63	AluTa15	2	288	0	216	marmoset			2576	1.4	0	0.7	Cebus_AluSc8_NW_016107321_11440536_11442049_pos	1	289	-24	+	sf63	Unspecified	2	288	0	216
746	136	2541	1.4	0	0.3	Cebus_AluSc8_NW_016107325_936163_937664_pos	1	287	-14	+	sf63	AluTa15	3	288	0	372	marmoset			2557	1.4	0	0.3	Cebus_AluSc8_NW_016107325_936163_937664_pos	1	287	-14	+	sf63	Unspecified	3	288	0	372
747	137	2529	1.4	0	0.3	Cebus_AluSc8_NW_016107329_24858_26355_pos	1	287	-10	+	sf63	AluTa15	3	288	0	461	marmoset			2544	1.4	0	0.3	Cebus_AluSc8_NW_016107329_24858_26355_pos	1	287	-10	+	sf63	Unspecified	3	288	0	461
748	138	2512	1.4	0.3	0	Cebus_AluSc8_NW_016107330_6320275_6321781__	1	286	-20	+	sf63	AluTa15	2	288	0	479	marmoset			2557	1.4	0.3	0	Cebus_AluSc8_NW_016107330_6320275_6321781__	1	286	-20	+	sf63	Unspecified	2	288	0	479
749	139	2572	1.4	0	0	Cebus_AluSc8_NW_016107336_4749023_4750525__	1	288	-14	+	sf63	AluTa15	1	288	0	615	marmoset			2568	1.4	0	0	Cebus_AluSc8_NW_016107336_4749023_4750525__	1	288	-14	+	sf63	Unspecified	1	288	0	615
750	140	2464	1.4	0.7	0	Cebus_AluSc8_NW_016107336_8910556_8912049__	1	286	-7	+	sf63	AluTa15	1	288	0	627	marmoset			2539	1.4	0.7	0	Cebus_AluSc8_NW_016107336_8910556_8912049__	1	286	-7	+	sf63	Unspecified	1	288	0	627		cebLS2p_162F_0161073360_8910556	AAGTTCCCTGGAGCCCTTTTC	cebLS2p_162R_0161073360_8910556	GCCTGCAAAACTCCATTATTCC	820	508	506	509
751	141	2546	1.4	0	0	Cebus_AluSc8_NW_016107337_7838833_7840339_pos	1	287	-19	+	sf63	AluTa15	2	288	0	646	marmoset			2557	1.4	0	0	Cebus_AluSc8_NW_016107337_7838833_7840339_pos	1	287	-19	+	sf63	Unspecified	2	288	0	646
752	142	2561	1.4	0	0	Cebus_AluSc8_NW_016107339_10634561_10636064_pos	1	287	-16	+	sf63	AluTa15	2	288	0	685	marmoset			2561	1.4	0	0	Cebus_AluSc8_NW_016107339_10634561_10636064_pos	1	287	-16	+	sf63	Unspecified	2	288	0	685
753	143	2573	1.4	0	0	Cebus_AluSc8_NW_016107339_579773_581272_pos	1	286	-13	+	sf63	AluTa15	3	288	0	718	marmoset			2561	1.4	0	0	Cebus_AluSc8_NW_016107339_579773_581272_pos	1	286	-13	+	sf63	Unspecified	3	288	0	718		cebLS2p_166F_0161073390_579773	TGTGCCTCTCCTGTCACATTG	cebLS2p_166R_0161073390_579773	GGCCtTCCCTCCTAAAATATGTG	888	577	573	581
754	144	2557	1.4	0	0	Cebus_AluSc8_NW_016107345_70731_72231__	1	288	-12	+	sf63	AluTa15	1	288	0	849	marmoset			2554	1.4	0	0	Cebus_AluSc8_NW_016107345_70731_72231__	1	288	-12	+	sf63	Unspecified	1	288	0	849		cebLS2p_169F_0161073450_70731	AgGATTCTCATCGTCAGCTTC	cebLS2p_169R_0161073450_70731	CTAGGCTCACACAGAAGAAAGG	877	568	567	570
755	145	2544	1.4	0	0	Cebus_AluSc8_NW_016107346_7184468_7185979_pos	1	287	-24	+	sf63	AluTa15	2	288	0	874	marmoset			2585	1.4	0	0	Cebus_AluSc8_NW_016107346_7184468_7185979_pos	1	287	-24	+	sf63	Unspecified	2	288	0	874
756	146	2557	1.4	0	0	Cebus_AluSc8_NW_016107348_475028_476531_pos	1	286	-17	+	sf63	AluTa15	3	288	0	935	marmoset	CR_59	unfixed	2566	1.4	0	0	Cebus_AluSc8_NW_016107348_475028_476531_pos	1	286	-17	+	sf63	Unspecified	3	288	0	935
757	147	2568	1.4	0	0	Cebus_AluSc8_NW_016107353_2365287_2366793__	1	288	-18	+	sf63	AluTa15	1	288	0	1012	marmoset			2578	1.4	0	0	Cebus_AluSc8_NW_016107353_2365287_2366793__	1	288	-18	+	sf63	Unspecified	1	288	0	1012		cebLS2p_173F_0161073530_2365287	CCTCAGAGAGTTGCCATGATG	cebLS2p_173R_0161073530_2365287	TCtGCACCTGTCTACTCCAAG	885	568	567	575
758	148	2539	1.4	0	0	Cebus_AluSc8_NW_016107356_7229016_7230513_pos	1	287	-10	+	sf63	AluTa15	2	288	0	1096	marmoset			2549	1.4	0	0	Cebus_AluSc8_NW_016107356_7229016_7230513_pos	1	287	-10	+	sf63	Unspecified	2	288	0	1096
759	149	2557	1.4	0	0	Cebus_AluSc8_NW_016107357_6536196_6537690_pos	1	287	-7	+	sf63	AluTa15	2	288	0	1150	marmoset			2554	1.4	0	0	Cebus_AluSc8_NW_016107357_6536196_6537690_pos	1	287	-7	+	sf63	Unspecified	2	288	0	1150		cebLS2p_176F_0161073570_6536196	CACCTGCAAGAAcGAGAATCC	cebLS2p_176R_0161073570_6536196	AGCTCAGCCCAGTGATTAGTG	842	513	532	556
760	150	2561	1.4	0	0	Cebus_AluSc8_NW_016107358_1383218_1384728_pos	1	287	-23	+	sf63	AluTa15	2	288	0	1161	marmoset			2561	1.4	0	0	Cebus_AluSc8_NW_016107358_1383218_1384728_pos	1	287	-23	+	sf63	Unspecified	2	288	0	1161
761	151	2561	1.4	0	0	Cebus_AluSc8_NW_016107359_4771797_4773306__	1	288	-21	+	sf63	AluTa15	1	288	0	1195	marmoset			2572	1.4	0	0	Cebus_AluSc8_NW_016107359_4771797_4773306__	1	288	-21	+	sf63	Unspecified	1	288	0	1195
762	152	2554	1.4	0	0	Cebus_AluSc8_NW_016107360_6657553_6659050_pos	1	287	-10	+	sf63	AluTa15	2	288	0	1243	marmoset			2539	1.4	0	0	Cebus_AluSc8_NW_016107360_6657553_6659050_pos	1	287	-10	+	sf63	Unspecified	2	288	0	1243		cebLS2p_179F_0161073600_6657553	CCATCACCACTCATGCTGTAC	cebLS2p_179R_0161073600_6657553	CAAGGCTTCTTCCAGGTGTG	898	592	592	590
763	153	2549	1.4	0	0	Cebus_AluSc8_NW_016107366_4104909_4106414_pos	1	287	-18	+	sf63	AluTa15	2	288	0	1360	marmoset			2566	1.4	0	0	Cebus_AluSc8_NW_016107366_4104909_4106414_pos	1	287	-18	+	sf63	Unspecified	2	288	0	1360		cebLS2p_183F_0161073660_4104909	CATTCgGGAGGtCTTTTCTGG	cebLS2p_183R_0161073660_4104909	ATTCTCACTGGTCTGCATCAC	843	534	532	533
764	154	2554	1.4	0	0	Cebus_AluSc8_NW_016107366_5297845_5299356_pos	1	287	-24	+	sf63	AluTa15	2	288	0	1362	marmoset			2554	1.4	0	0	Cebus_AluSc8_NW_016107366_5297845_5299356_pos	1	287	-24	+	sf63	Unspecified	2	288	0	1362
765	155	2561	1.4	0	0	Cebus_AluSc8_NW_016107367_1404114_1405613__	1	288	-11	+	sf63	AluTa15	1	288	0	1391	marmoset			2563	1.4	0	0	Cebus_AluSc8_NW_016107367_1404114_1405613__	1	288	-11	+	sf63	Unspecified	1	288	0	1391		cebLS2p_184F_0161073670_1404114	TTTCTCTGACTTCgGCTCCTG	cebLS2p_184R_0161073670_1404114	CTTACCCTGGCCACAAGTAAC	892	506	580	580
766	156	2572	1.4	0	0	Cebus_AluSc8_NW_016107368_3436151_3437652__	1	288	-13	+	sf63	AluTa15	1	288	0	1410	marmoset			2562	1.4	0	0	Cebus_AluSc8_NW_016107368_3436151_3437652__	1	288	-13	+	sf63	Unspecified	1	288	0	1410
767	157	2539	1.4	0	0	Cebus_AluSc8_NW_016107370_3872243_3873753_pos	1	286	-24	+	sf63	AluTa15	3	288	0	1462	marmoset			2549	1.4	0	0	Cebus_AluSc8_NW_016107370_3872243_3873753_pos	1	286	-24	+	sf63	Unspecified	3	288	0	1462		cebLS2p_187F_0161073700_3872243	TGCATCCCTATTTCAGTCACTG	cebLS2p_187R_0161073700_3872243	GGCAAGATtACATCCCAGGTTG	887	570	568	568
768	158	2554	1.4	0	0	Cebus_AluSc8_NW_016107372_2163500_2165001_pos	1	287	-14	+	sf63	AluTa15	2	288	0	1490	marmoset			2561	1.4	0	0	Cebus_AluSc8_NW_016107372_2163500_2165001_pos	1	287	-14	+	sf63	Unspecified	2	288	0	1490
769	159	2563	1.4	0	0	Cebus_AluSc8_NW_016107378_2554191_2555689_pos	1	287	-11	+	sf63	AluTa15	2	288	0	1599	marmoset			2524	1.4	0	0	Cebus_AluSc8_NW_016107378_2554191_2555689_pos	1	287	-11	+	sf63	Unspecified	2	288	0	1599		cebLS2p_189F_0161073780_2554191	ATGCAGAGGGTAGGGTATGC	cebLS2p_189R_0161073780_2554191	AGCCTaGGTCAGCTTGGATAC	899	587	588	587
770	160	2562	1.4	0	0	Cebus_AluSc8_NW_016107380_839339_840854__	1	288	-27	+	sf63	AluTa15	1	288	0	1637	marmoset			2506	1.4	0	0	Cebus_AluSc8_NW_016107380_839339_840854__	1	288	-27	+	sf63	Unspecified	1	288	0	1637		cebLS2p_192F_0161073800_839339	GCACCGGTTTGATGTATTACTC	cebLS2p_192R_0161073800_839339	AGATGTGGtCCTTGAGTATTGG	872	564	547	547
771	161	2549	1.4	0	0	Cebus_AluSc8_NW_016107381_2533918_2535424_pos	1	287	-19	+	sf63	AluTa15	2	288	0	1640	marmoset			2561	1.4	0	0	Cebus_AluSc8_NW_016107381_2533918_2535424_pos	1	287	-19	+	sf63	Unspecified	2	288	0	1640
772	162	2561	1.4	0	0	Cebus_AluSc8_NW_016107381_7118932_7120442__	1	288	-22	+	sf63	AluTa15	1	288	0	1655	marmoset			2573	1.4	0	0	Cebus_AluSc8_NW_016107381_7118932_7120442__	1	288	-22	+	sf63	Unspecified	1	288	0	1655
773	163	2524	1.4	0	0.3	Cebus_AluSc8_NW_016107382_4359968_4361475__	1	288	-19	+	sf63	AluTa15	2	288	0	1668	marmoset			2538	1.4	0	0.3	Cebus_AluSc8_NW_016107382_4359968_4361475__	1	288	-19	+	sf63	Unspecified	2	288	0	1668
774	164	2506	1.4	0	1.4	Cebus_AluSc8_NW_016107382_5624567_5626075_pos	1	291	-17	+	sf63	AluTa15	2	288	0	1675	marmoset			2585	1.4	0	1.4	Cebus_AluSc8_NW_016107382_5624567_5626075_pos	1	291	-17	+	sf63	Unspecified	2	288	0	1675		cebLS2p_193F_0161073820_5624567	GATTTGGTCCCTGCCTTCATG	cebLS2p_193R_0161073820_5624567	CACACGTGGGTTTCAGATCTC	893	584	584	582
775	165	2561	1.4	0	0	Cebus_AluSc8_NW_016107382_7086037_7087548_pos	1	287	-24	+	sf63	AluTa15	2	288	0	1679	marmoset			2534	1.4	0	0	Cebus_AluSc8_NW_016107382_7086037_7087548_pos	1	287	-24	+	sf63	Unspecified	2	288	0	1679
776	166	2573	1.4	0	0	Cebus_AluSc8_NW_016107384_4841375_4842892__	1	288	-29	+	sf63	AluTa15	1	288	0	1709	marmoset			2518	1.4	0	0	Cebus_AluSc8_NW_016107384_4841375_4842892__	1	288	-29	+	sf63	Unspecified	1	288	0	1709		cebLS2p_196F_0161073840_4841375	GGTGACATTTGAGCAGAGACC	cebLS2p_196R_0161073840_4841375	GCAATTGGGAGGAGAGAAAGC	820	484	496	496
777	167	2518	1.4	0.7	0	Cebus_AluSc8_NW_016107387_2263730_2265227__	1	286	-11	+	sf63	AluTa15	1	288	0	1775	marmoset			2531	1.4	0.7	0	Cebus_AluSc8_NW_016107387_2263730_2265227__	1	286	-11	+	sf63	Unspecified	1	288	0	1775
778	168	2531	1.4	0	1	Cebus_AluSc8_NW_016107387_5679824_5681326__	1	291	-11	+	sf63	AluTa15	1	288	0	1781	marmoset			2554	1.4	0	1	Cebus_AluSc8_NW_016107387_5679824_5681326__	1	291	-11	+	sf63	Unspecified	1	288	0	1781
779	169	2554	1.4	0	0	Cebus_AluSc8_NW_016107401_6040544_6042045_pos	1	287	-14	+	sf63	AluTa15	2	288	0	2029	marmoset			2573	1.4	0	0	Cebus_AluSc8_NW_016107401_6040544_6042045_pos	1	287	-14	+	sf63	Unspecified	2	288	0	2029
780	170	2564	1.4	0	0	Cebus_AluSc8_NW_016107403_1254471_1255981_pos	1	287	-23	+	sf63	AluTa15	2	288	0	2047	marmoset			2554	1.4	0	0	Cebus_AluSc8_NW_016107403_1254471_1255981_pos	1	287	-23	+	sf63	Unspecified	2	288	0	2047
781	171	2453	1.4	2.1	0	Cebus_AluSc8_NW_016107404_1813128_1814624_pos	1	281	-15	+	sf63	AluTa15	2	288	0	2076	marmoset			2562	1.4	2.1	0	Cebus_AluSc8_NW_016107404_1813128_1814624_pos	1	281	-15	+	sf63	Unspecified	2	288	0	2076
782	172	2545	1.4	0	0	Cebus_AluSc8_NW_016107412_4693574_4695077_pos	1	287	-16	+	sf63	AluTa15	2	288	0	2192	marmoset			2564	1.4	0	0	Cebus_AluSc8_NW_016107412_4693574_4695077_pos	1	287	-16	+	sf63	Unspecified	2	288	0	2192
783	173	2545	1.4	0	0	Cebus_AluSc8_NW_016107413_1053235_1054737__	1	287	-15	+	sf63	AluTa15	2	288	0	2199	marmoset			2453	1.4	0	0	Cebus_AluSc8_NW_016107413_1053235_1054737__	1	287	-15	+	sf63	Unspecified	2	288	0	2199
784	174	2563	1.4	0	0	Cebus_AluSc8_NW_016107413_1308947_1310458__	1	288	-23	+	sf63	AluTa15	1	288	0	2203	marmoset			2558	1.4	0	0	Cebus_AluSc8_NW_016107413_1308947_1310458__	1	288	-23	+	sf63	Unspecified	1	288	0	2203
785	175	2556	1.4	0	0	Cebus_AluSc8_NW_016107413_2504161_2505663__	1	288	-14	+	sf63	AluTa15	1	288	0	2216	marmoset			2519	1.4	0	0	Cebus_AluSc8_NW_016107413_2504161_2505663__	1	288	-14	+	sf63	Unspecified	1	288	0	2216		cebLS2p_208F_0161074130_2504161	CCCTTGACAACCCATCCATTG	cebLS2p_208R_0161074130_2504161	GTGTTTGGCTTTTGAAGGTAGG	738	435	430	430
786	176	2538	1.4	0	0	Cebus_AluSc8_NW_016107414_6111620_6113104_pos	1	284	0	+	sf63	AluTa15	2	285	-3	2233	marmoset			2545	1.4	0	0	Cebus_AluSc8_NW_016107414_6111620_6113104_pos	1	284	0	+	sf63	Unspecified	2	285	-3	2233		cebLS2p_210F_0161074140_6111620	AACCTCTGAAAGTCCCTGGAG	cebLS2p_210R_0161074140_6111620	TGTCACCCCTAACTGCAAGG	863	532	537	536
787	177	2575	1.4	0	0	Cebus_AluSc8_NW_016107423_1882944_1884451__	1	288	-19	+	sf63	AluTa15	1	288	0	2341	marmoset			2545	1.4	0	0	Cebus_AluSc8_NW_016107423_1882944_1884451__	1	288	-19	+	sf63	Unspecified	1	288	0	2341		cebLS2p_213F_0161074230_1882944	GGTTgGTCTaTGTCCCACTG	cebLS2p_213R_0161074230_1882944	ACTGCCCATATCTTGCTGAG	879	553	551	554
788	178	2581	1.4	0	0	Cebus_AluSc8_NW_016107428_6027326_6028823__	1	288	-9	+	sf63	AluTa15	1	288	0	2416	marmoset			2563	1.4	0	0	Cebus_AluSc8_NW_016107428_6027326_6028823__	1	288	-9	+	sf63	Unspecified	1	288	0	2416
789	179	2555	1.4	0	0	Cebus_AluSc8_NW_016107432_2403012_2404518__	1	288	-18	+	sf63	AluTa15	1	288	0	2457	marmoset			2556	1.4	0	0	Cebus_AluSc8_NW_016107432_2403012_2404518__	1	288	-18	+	sf63	Unspecified	1	288	0	2457		cebLS2p_216F_0161074320_2403012	AATGACGTGAAtGGCCGAAAG	cebLS2p_216R_0161074320_2403012	CAAGTGGCTCAGTACGACATG	893	576	581	576
790	180	2550	1.4	0	0	Cebus_AluSc8_NW_016107432_3980140_3981637__	1	288	-9	+	sf63	AluTa15	1	288	0	2459	marmoset			2538	1.4	0	0	Cebus_AluSc8_NW_016107432_3980140_3981637__	1	288	-9	+	sf63	Unspecified	1	288	0	2459		cebLS2p_217F_0161074320_3980140	ATGACTCTaCTTGCCCTCCTC	cebLS2p_217R_0161074320_3980140	CTTCACTTCCTGCTTGCACTG	804	479	491	487
791	181	2532	1.4	0	0.3	Cebus_AluSc8_NW_016107433_2534890_2536387_pos	1	288	-9	+	sf63	AluTa15	2	288	0	2476	marmoset			2575	1.4	0	0.3	Cebus_AluSc8_NW_016107433_2534890_2536387_pos	1	288	-9	+	sf63	Unspecified	2	288	0	2476
792	182	2546	1.4	0	0	Cebus_AluSc8_NW_016107438_2249410_2250908_pos	1	287	-11	+	sf63	AluTa15	2	288	0	2540	marmoset			2581	1.4	0	0	Cebus_AluSc8_NW_016107438_2249410_2250908_pos	1	287	-11	+	sf63	Unspecified	2	288	0	2540		cebLS2p_220F_0161074380_2249410	TGGCAtGCACTTAACCATACAG	cebLS2p_220R_0161074380_2249410	CATACATGCACTGCCTCCTTC	856	547	529	542
793	183	2528	1.4	0	0.3	Cebus_AluSc8_NW_016107439_2923382_2924894_pos	1	288	-24	+	sf63	AluTa15	2	288	0	2557	marmoset			2555	1.4	0	0.3	Cebus_AluSc8_NW_016107439_2923382_2924894_pos	1	288	-24	+	sf63	Unspecified	2	288	0	2557		cebLS2p_221F_0161074390_2923382	AAAGGGGCTGATAGTGAGAGG	cebLS2p_221R_0161074390_2923382	AgTGAGGTGGGGAAGAGAAAG	887	554	555	557
794	184	2566	1.4	0	0	Cebus_AluSc8_NW_016107445_389149_390660_pos	1	287	-24	+	sf63	AluTa15	2	288	0	2623	marmoset			2550	1.4	0	0	Cebus_AluSc8_NW_016107445_389149_390660_pos	1	287	-24	+	sf63	Unspecified	2	288	0	2623
795	185	2573	1.4	0	0	Cebus_AluSc8_NW_016107449_4107307_4108815__	1	288	-20	+	sf63	AluTa15	1	288	0	2650	marmoset			2537	1.4	0	0	Cebus_AluSc8_NW_016107449_4107307_4108815__	1	288	-20	+	sf63	Unspecified	1	288	0	2650
796	186	2578	1.4	0	0	Cebus_AluSc8_NW_016107455_1304343_1305843_pos	1	287	-13	+	sf63	AluTa15	2	288	0	2711	marmoset			2532	1.4	0	0	Cebus_AluSc8_NW_016107455_1304343_1305843_pos	1	287	-13	+	sf63	Unspecified	2	288	0	2711		cebLS2p_227F_0161074550_1304343	GGCCTCTGACATCAtGTTGAC	cebLS2p_227R_0161074550_1304343	TCCTCAGAGACACCCCTAAAG	798	496	489	496
797	187	2573	1.4	0	0	Cebus_AluSc8_NW_016107464_1435002_1436513__	1	288	-23	+	sf63	AluTa15	1	288	0	2815	marmoset			2503	1.4	0	0	Cebus_AluSc8_NW_016107464_1435002_1436513__	1	288	-23	+	sf63	Unspecified	1	288	0	2815		cebLS2p_230F_0161074640_1435002	aGGGGAGGGTGGATAGTTTTG	cebLS2p_230R_0161074640_1435002	CCAGGCCGATTAATAGGAAGC	864	537	556	557
798	188	2552	1.4	0	0	Cebus_AluSc8_NW_016107481_3037578_3039103__	1	286	-39	+	sf63	AluTa15	1	286	-2	2981	marmoset			2546	1.4	0	0	Cebus_AluSc8_NW_016107481_3037578_3039103__	1	286	-39	+	sf63	Unspecified	1	286	-2	2981		cebLS2p_233F_0161074810_3037578	GACTCCAAAACACTGCCTCTAG	cebLS2p_233R_0161074810_3037578	TCCAGCTTGCTTCATGACTTC	796	456	453	443
799	189	2548	1.4	0	0.7	Cebus_AluSc8_NW_016107481_4216985_4218484__	1	290	-9	+	sf63	AluTa15	1	288	0	2984	marmoset			2528	1.4	0	0.7	Cebus_AluSc8_NW_016107481_4216985_4218484__	1	290	-9	+	sf63	Unspecified	1	288	0	2984
800	190	2531	1.4	0	0.3	Cebus_AluSc8_NW_016107491_742845_744357__	1	289	-23	+	sf63	AluTa15	1	288	0	3061	marmoset			2566	1.4	0	0.3	Cebus_AluSc8_NW_016107491_742845_744357__	1	289	-23	+	sf63	Unspecified	1	288	0	3061
801	191	2561	1.4	0	0	Cebus_AluSc8_NW_016107498_1703284_1704788_pos	1	287	-17	+	sf63	AluTa15	2	288	0	3119	marmoset			2573	1.4	0	0	Cebus_AluSc8_NW_016107498_1703284_1704788_pos	1	287	-17	+	sf63	Unspecified	2	288	0	3119		cebLS2p_235F_0161074980_1703284	ACCTCCAaACAtGCCTTTCTC	cebLS2p_235R_0161074980_1703284	GCAGCTCCCACACTCATTAAG	851	558	528	534
802	192	2573	1.4	0	0	Cebus_AluSc8_NW_016107508_375639_377146__	1	288	-19	+	sf63	AluTa15	1	288	0	3207	marmoset			2578	1.4	0	0	Cebus_AluSc8_NW_016107508_375639_377146__	1	288	-19	+	sf63	Unspecified	1	288	0	3207
803	193	2559	1.4	0	0	Cebus_AluSc8_NW_016107512_1522513_1524015_pos	1	287	-15	+	sf63	AluTa15	2	288	0	3237	marmoset			2578	1.4	0	0	Cebus_AluSc8_NW_016107512_1522513_1524015_pos	1	287	-15	+	sf63	Unspecified	2	288	0	3237
804	194	2561	1.4	0	0	Cebus_AluSc8_NW_016107514_4648652_4650155_pos	1	287	-16	+	sf63	AluTa15	2	288	0	3270	marmoset			2573	1.4	0	0	Cebus_AluSc8_NW_016107514_4648652_4650155_pos	1	287	-16	+	sf63	Unspecified	2	288	0	3270
805	195	2571	1.4	0	0	Cebus_AluSc8_NW_016107515_939052_940551__	1	288	-11	+	sf63	AluTa15	1	288	0	3286	marmoset			2552	1.4	0	0	Cebus_AluSc8_NW_016107515_939052_940551__	1	288	-11	+	sf63	Unspecified	1	288	0	3286		cebLS2p_238F_0161075150_939052	CAGATGAAAAGgCTGGGTGTG	cebLS2p_238R_0161075150_939052	GCTCATTGtCCTGTAGCAAGAG	866	557	557	562
806	196	2543	1.4	0	0	Cebus_AluSc8_NW_016107518_1902019_1903546__	1	288	-39	+	sf63	AluTa15	1	288	0	3307	marmoset			2548	1.4	0	0	Cebus_AluSc8_NW_016107518_1902019_1903546__	1	288	-39	+	sf63	Unspecified	1	288	0	3307
807	197	2514	1.4	0	1	Cebus_AluSc8_NW_016107521_1190549_1192056__	1	291	-16	+	sf63	AluTa15	1	288	0	3333	marmoset			2576	1.4	0	1	Cebus_AluSc8_NW_016107521_1190549_1192056__	1	291	-16	+	sf63	Unspecified	1	288	0	3333		cebLS2p_241F_0161075210_1190549	CCTCGTCACTTGTTGCTTGG	cebLS2p_241R_0161075210_1190549	TGGTTCCGAATAGTCAGCAAAC	876	576	575	555
808	198	2507	1.4	0	0	Cebus_AluSc8_NW_016107529_3278718_3280222_pos	1	284	-20	+	sf63	AluTa15	3	286	-2	3406	marmoset			2531	1.4	0	0	Cebus_AluSc8_NW_016107529_3278718_3280222_pos	1	284	-20	+	sf63	Unspecified	3	286	-2	3406
809	199	2526	1.4	0	0.7	Cebus_AluSc8_NW_016107529_797047_798559_pos	1	289	-23	+	sf63	AluTa15	2	288	0	3409	marmoset			2561	1.4	0	0.7	Cebus_AluSc8_NW_016107529_797047_798559_pos	1	289	-23	+	sf63	Unspecified	2	288	0	3409
810	200	2569	1.4	0	0	Cebus_AluSc8_NW_016107537_1813804_1815301__	1	288	-9	+	sf63	AluTa15	1	288	0	3461	marmoset			2573	1.4	0	0	Cebus_AluSc8_NW_016107537_1813804_1815301__	1	288	-9	+	sf63	Unspecified	1	288	0	3461
811	201	2533	1.4	0	0	Cebus_AluSc8_NW_016107537_665559_667053__	1	285	-9	+	sf63	AluTa15	4	288	0	3470	marmoset			2559	1.4	0	0	Cebus_AluSc8_NW_016107537_665559_667053__	1	285	-9	+	sf63	Unspecified	4	288	0	3470		cebLS2p_244F_0161075370_665559	AGGTGTGAGGGcTAAGGATG	cebLS2p_244R_0161075370_665559	CAGGGTTGGCAGGAATCTAAC	859	552	551	554
812	202	2554	1.4	0	0	Cebus_AluSc8_NW_016107546_399466_400968_pos	1	287	-15	+	sf63	AluTa15	2	288	0	3535	marmoset			2569	1.4	0	0	Cebus_AluSc8_NW_016107546_399466_400968_pos	1	287	-15	+	sf63	Unspecified	2	288	0	3535
813	203	2543	1.4	0	0	Cebus_AluSc8_NW_016107555_3050847_3052348_pos	1	286	-15	+	sf63	AluTa15	3	288	0	3606	marmoset			2561	1.4	0	0	Cebus_AluSc8_NW_016107555_3050847_3052348_pos	1	286	-15	+	sf63	Unspecified	3	288	0	3606
814	204	2561	1.4	0	0	Cebus_AluSc8_NW_016107560_2976184_2977684__	1	288	-12	+	sf63	AluTa15	1	288	0	3628	marmoset			2571	1.4	0	0	Cebus_AluSc8_NW_016107560_2976184_2977684__	1	288	-12	+	sf63	Unspecified	1	288	0	3628
815	205	2534	1.4	0	1.1	Cebus_AluSc8_NW_016107566_2120576_2122090_pos	1	290	-24	+	sf63	AluTa15	2	288	0	3658	marmoset			2543	1.4	0	1.1	Cebus_AluSc8_NW_016107566_2120576_2122090_pos	1	290	-24	+	sf63	Unspecified	2	288	0	3658
816	206	2562	1.4	0	0	Cebus_AluSc8_NW_016107572_3030526_3032024__	1	287	-11	+	sf63	AluTa15	2	288	0	3726	marmoset			2563	1.4	0	0	Cebus_AluSc8_NW_016107572_3030526_3032024__	1	287	-11	+	sf63	Unspecified	2	288	0	3726
817	207	2564	1.4	0	0	Cebus_AluSc8_NW_016107574_1487028_1488528_pos	1	287	-13	+	sf63	AluTa15	2	288	0	3746	marmoset			2514	1.4	0	0	Cebus_AluSc8_NW_016107574_1487028_1488528_pos	1	287	-13	+	sf63	Unspecified	2	288	0	3746		cebLS2p_248F_0161075740_1487028	ACGAACTAAGTGCCAGATACC	cebLS2p_248R_0161075740_1487028	AGTGTCTCCATTCTCGAAACC	745	427	428	427
818	208	2522	1.4	0	0	Cebus_AluSc8_NW_016107575_2253194_2254707_pos	1	286	-27	+	sf63	AluTa15	3	288	0	3759	marmoset			2526	1.4	0	0	Cebus_AluSc8_NW_016107575_2253194_2254707_pos	1	286	-27	+	sf63	Unspecified	3	288	0	3759		cebLS2p_249F_0161075750_2253194	CCCCTGAAGACACATGATGG	cebLS2p_249R_0161075750_2253194	ACCACCATGCTCAACTAAAGTC	878	575	577	575
819	209	2584	1.4	0	0	Cebus_AluSc8_NW_016107579_2730625_2732126__	1	288	-13	+	sf63	AluTa15	1	288	0	3798	marmoset			2507	1.4	0	0	Cebus_AluSc8_NW_016107579_2730625_2732126__	1	288	-13	+	sf63	Unspecified	1	288	0	3798		cebLS2p_250F_0161075790_2730625	CAATTCATCCCCTACCCCATC	cebLS2p_250R_0161075790_2730625	TCTAGAAGTGGAAgGTCAAAGC	879	567	570	569
820	210	2502	1.4	0	1.1	Cebus_AluSc8_NW_016107582_1775635_1777143_pos	1	290	-18	+	sf63	AluTa15	2	288	0	3826	marmoset			2550	1.4	0	1.1	Cebus_AluSc8_NW_016107582_1775635_1777143_pos	1	290	-18	+	sf63	Unspecified	2	288	0	3826
821	211	2576	1.4	0	0	Cebus_AluSc8_NW_016107584_2206424_2207951__	1	287	-40	+	sf63	AluTa15	2	288	0	3843	marmoset			2533	1.4	0	0	Cebus_AluSc8_NW_016107584_2206424_2207951__	1	287	-40	+	sf63	Unspecified	2	288	0	3843
822	212	2530	1.4	0	0	Cebus_AluSc8_NW_016107586_2272513_2274012_pos	1	286	-13	+	sf63	AluTa15	3	288	0	3852	marmoset			2569	1.4	0	0	Cebus_AluSc8_NW_016107586_2272513_2274012_pos	1	286	-13	+	sf63	Unspecified	3	288	0	3852		cebLS2p_252F_0161075860_2272513	AAGCACAAcGATGCCCATTAG	cebLS2p_252R_0161075860_2272513	AGATTGATGTCCAGGCTTCAC	787	472	479	802
823	213	2454	1.4	2.1	0	Cebus_AluSc8_NW_016107594_3597447_3598936_pos	1	281	-8	+	sf63	AluTa15	2	288	0	3906	marmoset			2554	1.4	2.1	0	Cebus_AluSc8_NW_016107594_3597447_3598936_pos	1	281	-8	+	sf63	Unspecified	2	288	0	3906
824	214	2542	1.4	0	0	Cebus_AluSc8_NW_016107597_2630604_2632104_pos	1	286	-14	+	sf63	AluTa15	3	288	0	3923	marmoset			2566	1.4	0	0	Cebus_AluSc8_NW_016107597_2630604_2632104_pos	1	286	-14	+	sf63	Unspecified	3	288	0	3923		cebLS2p_254F_0161075970_2630604	CTCGCCATAGGAAACATCTGAC	cebLS2p_254R_0161075970_2630604	TTgTTCCTAGAAGCCACTGAG	826	522	511	521
825	215	2561	1.4	0	0	Cebus_AluSc8_NW_016107602_53925_55425__	1	288	-12	+	sf63	AluTa15	1	288	0	3956	marmoset			2543	1.4	0	0	Cebus_AluSc8_NW_016107602_53925_55425__	1	288	-12	+	sf63	Unspecified	1	288	0	3956		cebLS2p_256F_0161076020_53925	TGATGCAATGcTGGGAACTTG	cebLS2p_256R_0161076020_53925	ACTGAGGGGATATCAAGTAGGG	791	479	479	479
826	216	2549	1.4	0	0	Cebus_AluSc8_NW_016107611_587789_589300_pos	1	287	-24	+	sf63	AluTa15	2	288	0	4016	marmoset			2540	1.4	0	0	Cebus_AluSc8_NW_016107611_587789_589300_pos	1	287	-24	+	sf63	Unspecified	2	288	0	4016		cebLS2p_258F_0161076110_587789	GTTCTATCCAGGCAAGGTTGG	cebLS2p_258R_0161076110_587789	CCCTATAAATGCTGGGTGAGAC	880	515	516	516
827	217	2520	1.4	0	0	Cebus_AluSc8_NW_016107615_491736_493239_pos	1	287	-16	+	sf63	AluTa15	2	288	0	4048	marmoset			2561	1.4	0	0	Cebus_AluSc8_NW_016107615_491736_493239_pos	1	287	-16	+	sf63	Unspecified	2	288	0	4048		cebLS2p_260F_0161076150_491736	gGTAAGTGGGCAAGAGAAAGC	cebLS2p_260R_0161076150_491736	CCACgGgAGATAGCTAAGGTAG	846	540	537	541
828	218	2548	1.4	0	0	Cebus_AluSc8_NW_016107618_663674_665169_pos	1	285	-10	+	sf63	AluTa15	3	287	-1	4057	marmoset			2573	1.4	0	0	Cebus_AluSc8_NW_016107618_663674_665169_pos	1	285	-10	+	sf63	Unspecified	3	287	-1	4057
829	219	2565	1.4	0	0	Cebus_AluSc8_NW_016107634_2493971_2495489__	1	288	-30	+	sf63	AluTa15	1	288	0	4135	marmoset			2575	1.4	0	0	Cebus_AluSc8_NW_016107634_2493971_2495489__	1	288	-30	+	sf63	Unspecified	1	288	0	4135
830	220	2576	1.4	0	0	Cebus_AluSc8_NW_016107640_1595468_1596964_pos	1	287	-9	+	sf63	AluTa15	2	288	0	4160	marmoset			2534	1.4	0	0	Cebus_AluSc8_NW_016107640_1595468_1596964_pos	1	287	-9	+	sf63	Unspecified	2	288	0	4160
831	221	2566	1.4	0	0	Cebus_AluSc8_NW_016107643_914392_915897__	1	288	-17	+	sf63	AluTa15	1	288	0	4179	marmoset			2562	1.4	0	0	Cebus_AluSc8_NW_016107643_914392_915897__	1	288	-17	+	sf63	Unspecified	1	288	0	4179
832	222	2569	1.4	0	0	Cebus_AluSc8_NW_016107646_2340303_2341794__	1	287	-4	+	sf63	AluTa15	2	288	0	4189	marmoset			2564	1.4	0	0	Cebus_AluSc8_NW_016107646_2340303_2341794__	1	287	-4	+	sf63	Unspecified	2	288	0	4189
833	223	2561	1.4	0	0	Cebus_AluSc8_NW_016107655_1141833_1143344_pos	1	287	-24	+	sf63	AluTa15	2	288	0	4226	marmoset			2522	1.4	0	0	Cebus_AluSc8_NW_016107655_1141833_1143344_pos	1	287	-24	+	sf63	Unspecified	2	288	0	4226
834	224	2562	1.4	0	0	Cebus_AluSc8_NW_016107655_1986136_1987647_pos	1	287	-24	+	sf63	AluTa15	2	288	0	4228	marmoset			2584	1.4	0	0	Cebus_AluSc8_NW_016107655_1986136_1987647_pos	1	287	-24	+	sf63	Unspecified	2	288	0	4228		cebLS2p_264F_0161076550_1986136	GCAGGGAACAAAGGTCATCAG	cebLS2p_264R_0161076550_1986136	GACTTCTCTTCCAGTGGACAC	745	376	379	380
835	225	2578	1.4	0	0	Cebus_AluSc8_NW_016107665_99682_101179_pos	1	287	-10	+	sf63	AluTa15	2	288	0	4297	marmoset			2536	1.4	0	0	Cebus_AluSc8_NW_016107665_99682_101179_pos	1	287	-10	+	sf63	Unspecified	2	288	0	4297
836	226	2554	1.4	0	0	Cebus_AluSc8_NW_016107670_847234_848745_pos	1	287	-24	+	sf63	AluTa15	2	288	0	4333	marmoset			2502	1.4	0	0	Cebus_AluSc8_NW_016107670_847234_848745_pos	1	287	-24	+	sf63	Unspecified	2	288	0	4333		cebLS2p_267F_0161076700_847234	TCtCTGCTgTGTCTCCTGTAC	cebLS2p_267R_0161076700_847234	TGAGAGAGCAGAGTCTAAGAGTG	885	517	522	524
837	227	2510	1.4	0	1.1	Cebus_AluSc8_NW_016107674_979074_980573_pos	1	290	-9	+	sf63	AluTa15	2	288	0	4366	marmoset			2576	1.4	0	1.1	Cebus_AluSc8_NW_016107674_979074_980573_pos	1	290	-9	+	sf63	Unspecified	2	288	0	4366
838	228	2561	1.4	0	0	Cebus_AluSc8_NW_016107676_431540_433046__	1	287	-19	+	sf63	AluTa15	2	288	0	4373	marmoset			2530	1.4	0	0	Cebus_AluSc8_NW_016107676_431540_433046__	1	287	-19	+	sf63	Unspecified	2	288	0	4373
839	229	2564	1.4	0	0	Cebus_AluSc8_NW_016107678_2126451_2127944_pos	1	287	-6	+	sf63	AluTa15	2	288	0	4374	marmoset			2454	1.4	0	0	Cebus_AluSc8_NW_016107678_2126451_2127944_pos	1	287	-6	+	sf63	Unspecified	2	288	0	4374
840	230	2518	1.4	0	1.4	Cebus_AluSc8_NW_016107681_1902179_1903685__	1	292	-14	+	sf63	AluTa15	1	288	0	4384	marmoset			2542	1.4	0	1.4	Cebus_AluSc8_NW_016107681_1902179_1903685__	1	292	-14	+	sf63	Unspecified	1	288	0	4384
841	231	2527	1.4	0.3	0	Cebus_AluSc8_NW_016107685_88191_89684__	1	286	-7	+	sf63	AluTa15	2	288	0	4407	marmoset			2561	1.4	0.3	0	Cebus_AluSc8_NW_016107685_88191_89684__	1	286	-7	+	sf63	Unspecified	2	288	0	4407		cebLS2p_268F_0161076850_88191	TCATCTTTGCACAgCTCCTAG	cebLS2p_268R_0161076850_88191	CCCTGTTGCTACTTCCTTTGC	722	388	412	414
842	232	2549	1.4	0	0	Cebus_AluSc8_NW_016107701_1196383_1197889_pos	1	287	-19	+	sf63	AluTa15	2	288	0	4469	marmoset			2549	1.4	0	0	Cebus_AluSc8_NW_016107701_1196383_1197889_pos	1	287	-19	+	sf63	Unspecified	2	288	0	4469		cebLS2p_270F_0161077010_1196383	CTCcGCTCTCTTGTATTGGAG	cebLS2p_270R_0161077010_1196383	GGGAAAgTtGAGAATCCTTCCTG	820	496	497	499
843	233	2557	1.4	0	0	Cebus_AluSc8_NW_016107717_1693488_1694986__	1	288	-10	+	sf63	AluTa15	1	288	0	4526	marmoset			2520	1.4	0	0	Cebus_AluSc8_NW_016107717_1693488_1694986__	1	288	-10	+	sf63	Unspecified	1	288	0	4526
844	234	2539	1.4	0	0	Cebus_AluSc8_NW_016107730_149900_151398_pos	1	286	-12	+	sf63	AluTa15	3	288	0	4577	marmoset	yes	no	2548	1.4	0	0	Cebus_AluSc8_NW_016107730_149900_151398_pos	1	286	-12	+	sf63	Unspecified	3	288	0	4577		Cebus_2938F_016107730_149900	TGCTGAACAATGCAAAGGAC	Cebus_2938R_016107730_149900	CAGGGCTGGGTTTTCATTTTC	*	*	*	*
845	235	2578	1.4	0	0	Cebus_AluSc8_NW_016107732_93411_94912_pos	1	287	-14	+	sf63	AluTa15	2	288	0	4588	marmoset			2545	1.4	0	0	Cebus_AluSc8_NW_016107732_93411_94912_pos	1	287	-14	+	sf63	Unspecified	2	288	0	4588
846	236	2481	1.4	0.7	0.3	Cebus_AluSc8_NW_016107736_817912_819415__	1	287	-16	+	sf63	AluTa15	1	288	0	4604	marmoset			2565	1.4	0.7	0.3	Cebus_AluSc8_NW_016107736_817912_819415__	1	287	-16	+	sf63	Unspecified	1	288	0	4604
847	237	2563	1.4	0	0	Cebus_AluSc8_NW_016107756_113834_115334__	1	287	-13	+	sf63	AluTa15	2	288	0	4703	marmoset			2576	1.4	0	0	Cebus_AluSc8_NW_016107756_113834_115334__	1	287	-13	+	sf63	Unspecified	2	288	0	4703
848	238	2546	1.4	0	0	Cebus_AluSc8_NW_016107775_799586_801082_pos	1	287	-9	+	sf63	AluTa15	2	288	0	4758	marmoset			2566	1.4	0	0	Cebus_AluSc8_NW_016107775_799586_801082_pos	1	287	-9	+	sf63	Unspecified	2	288	0	4758
849	239	2569	1.4	0	0	Cebus_AluSc8_NW_016107776_873384_874881_pos	1	286	-11	+	sf63	AluTa15	3	288	0	4764	marmoset			2569	1.4	0	0	Cebus_AluSc8_NW_016107776_873384_874881_pos	1	286	-11	+	sf63	Unspecified	3	288	0	4764		cebLS2p_273F_0161077760_873384	CCAGGTATGACATGCAGTTGG	cebLS2p_273R_0161077760_873384	AGTTCACCACCCAAAGACAAC	830	544	520	521
850	240	2546	1.4	0	0	Cebus_AluSc8_NW_016107791_1259547_1261055__	1	287	-21	+	sf63	AluTa15	2	288	0	4804	marmoset			2561	1.4	0	0	Cebus_AluSc8_NW_016107791_1259547_1261055__	1	287	-21	+	sf63	Unspecified	2	288	0	4804		cebLS2p_274F_0161077910_1259547	GCAACTCTTAGCAGGATTCCC	cebLS2p_274R_0161077910_1259547	CTCACAGCAGaCTCAAACTCC	742	722	424	427
851	241	2564	1.4	0	0	Cebus_AluSc8_NW_016107791_1378548_1380043__	1	288	-7	+	sf63	AluTa15	1	288	0	4805	marmoset			2562	1.4	0	0	Cebus_AluSc8_NW_016107791_1378548_1380043__	1	288	-7	+	sf63	Unspecified	1	288	0	4805		cebLS2p_275F_0161077910_1378548	ATCCCATTCAGTCCCTTCAGG	cebLS2p_275R_0161077910_1378548	GTGACCCATCTCATGAGTCAC	899	584	588	580
852	242	2552	1.4	0	0	Cebus_AluSc8_NW_016107800_837336_838837_pos	1	287	-14	+	sf63	AluTa15	2	288	0	4827	marmoset			2554	1.4	0	0	Cebus_AluSc8_NW_016107800_837336_838837_pos	1	287	-14	+	sf63	Unspecified	2	288	0	4827
853	243	2529	1.4	0	0	Cebus_AluSc8_NW_016107847_1025007_1026512_pos	1	285	-20	+	sf63	AluTa15	2	286	-2	4927	marmoset			2578	1.4	0	0	Cebus_AluSc8_NW_016107847_1025007_1026512_pos	1	285	-20	+	sf63	Unspecified	2	286	-2	4927		cebLS2p_278F_0161078470_1025007	TGCCACTTACAAAGCTGAAGAG	cebLS2p_278R_0161078470_1025007	GCAACATTCACTTcCTCATCAG	788	471	471	471
854	244	2540	1.4	0	0.7	Cebus_AluSc8_NW_016107852_2041397_2042896__	1	289	-10	+	sf63	AluTa15	2	288	0	4943	marmoset			2554	1.4	0	0.7	Cebus_AluSc8_NW_016107852_2041397_2042896__	1	289	-10	+	sf63	Unspecified	2	288	0	4943
855	245	2557	1.4	0	0	Cebus_AluSc8_NW_016107855_461418_462916__	1	288	-10	+	sf63	AluTa15	1	288	0	4961	marmoset			2510	1.4	0	0	Cebus_AluSc8_NW_016107855_461418_462916__	1	288	-10	+	sf63	Unspecified	1	288	0	4961		cebLS2p_280F_0161078550_461418	CCACAACACCCAGGGATTAATG	cebLS2p_280R_0161078550_461418	CAGCTGGTGGTCTACTTTGTC	796	487	472	487
856	246	2572	1.4	0	0	Cebus_AluSc8_NW_016107869_503594_505096__	1	288	-14	+	sf63	AluTa15	1	288	0	5012	marmoset			2561	1.4	0	0	Cebus_AluSc8_NW_016107869_503594_505096__	1	288	-14	+	sf63	Unspecified	1	288	0	5012		cebLS2p_282F_0161078690_503594	AATCTCTAGCTCAGCCATGAC	cebLS2p_282R_0161078690_503594	GcGTTCCTTCATTTCCTCCTC	767	453	453	455
857	247	2585	1.4	0	0	Cebus_AluSc8_NW_016107875_1111164_1112662__	1	288	-10	+	sf63	AluTa15	1	288	0	5027	marmoset			2564	1.4	0	0	Cebus_AluSc8_NW_016107875_1111164_1112662__	1	288	-10	+	sf63	Unspecified	1	288	0	5027		cebLS2p_283F_0161078750_1111164	CAGTGTTTAAGCCTCCATTGTG	cebLS2p_283R_0161078750_1111164	GGGAGTAGcAATCCCAAATCG	845	518	533	534
858	248	2545	1.4	0	0	Cebus_AluSc8_NW_016107892_519128_520630_pos	1	286	-16	+	sf63	AluTa15	3	288	0	5069	marmoset			2518	1.4	0	0	Cebus_AluSc8_NW_016107892_519128_520630_pos	1	286	-16	+	sf63	Unspecified	3	288	0	5069		cebLS2p_285F_0161078920_519128	TCTAACCCATCCCACCTTTCC	cebLS2p_285R_0161078920_519128	CCACAACAAAAGGCtGATCATG	831	517	521	521
859	249	2578	1.4	0	0	Cebus_AluSc8_NW_016107899_679419_680947__	1	287	-41	+	sf63	AluTa15	2	288	0	5077	marmoset			2527	1.4	0	0	Cebus_AluSc8_NW_016107899_679419_680947__	1	287	-41	+	sf63	Unspecified	2	288	0	5077
860	250	2559	1.4	0	0	Cebus_AluSc8_NW_016107954_426452_427947__	1	288	-7	+	sf63	AluTa15	1	288	0	5163	marmoset			2550	1.4	0	0	Cebus_AluSc8_NW_016107954_426452_427947__	1	288	-7	+	sf63	Unspecified	1	288	0	5163		cebLS2p_288F_0161079540_426452	GCAAGCACAGCCTTTCTTTAC	cebLS2p_288R_0161079540_426452	CACAcTGATGCTTGCCAAGAG	852	544	542	543
861	251	2569	1.4	0	0	Cebus_AluSc8_NW_016107956_746291_747789__	1	288	-10	+	sf63	AluTa15	1	288	0	5170	marmoset			2549	1.4	0	0	Cebus_AluSc8_NW_016107956_746291_747789__	1	288	-10	+	sf63	Unspecified	1	288	0	5170
862	252	2574	1.4	0	0	Cebus_AluSc8_NW_016107960_561301_562802__	1	287	-14	+	sf63	AluTa15	2	288	0	5177	marmoset			2557	1.4	0	0	Cebus_AluSc8_NW_016107960_561301_562802__	1	287	-14	+	sf63	Unspecified	2	288	0	5177		cebLS2p_289F_0161079600_561301	AgGGATGCCATGTATCTAAGC	cebLS2p_289R_0161079600_561301	ACCTCTCATCCATGGACCTTC	755	443	444	443
863	253	2570	1.4	0	0	Cebus_AluSc8_NW_016108078_256679_258186__	1	288	-19	+	sf63	AluTa15	1	288	0	5316	marmoset			2539	1.4	0	0	Cebus_AluSc8_NW_016108078_256679_258186__	1	288	-19	+	sf63	Unspecified	1	288	0	5316
864	254	2503	1.4	0.3	0	Cebus_AluSc8_NW_016108111_179071_180562_pos	1	285	-6	+	sf63	AluTa15	3	288	0	5339	marmoset			2578	1.4	0.3	0	Cebus_AluSc8_NW_016108111_179071_180562_pos	1	285	-6	+	sf63	Unspecified	3	288	0	5339
865	255	2536	1.4	0	0	Cebus_AluSc8_NW_016108220_72291_73790__	1	287	-12	+	sf63	AluTa15	2	288	0	5372	marmoset			2481	1.4	0	0	Cebus_AluSc8_NW_016108220_72291_73790__	1	287	-12	+	sf63	Unspecified	2	288	0	5372
866	256	2547	1.4	0	0	Cebus_AluSx3_NW_016107330_1488926_1490433__	1	288	-19	+	sf63	AluTa15	1	288	0	7341	marmoset	JS_4904	yes cebus	2565	1.4	0	0	Cebus_AluSx3_NW_016107330_1488926_1490433__	1	288	-19	+	sf63	Unspecified	1	288	0	7341		cebLS2p_318F_0161073300_1488926	CTCACTCCGGAAGATACAATGC	cebLS2p_318R_0161073300_1488926	TTGCCAgTGGAACCAGTTAAC	756	436	429	428
867	257	2573	1.4	0	0	Cebus_AluSx3_NW_016107342_6406445_6407945__	1	288	-12	+	sf63	AluTa15	1	288	0	7428	marmoset			2563	1.4	0	0	Cebus_AluSx3_NW_016107342_6406445_6407945__	1	288	-12	+	sf63	Unspecified	1	288	0	7428		cebLS2p_319F_0161073420_6406445	GTGAAGcTTCTGACACACTGG	cebLS2p_319R_0161073420_6406445	TACTTCCATCCTTGCCTCAGG	873	559	548	559
868	258	2576	1.4	0	0	Cebus_AluSx3_NW_016107344_6298397_6299904_pos	1	287	-20	+	sf63	AluTa15	2	288	0	7432	marmoset			2543	1.4	0	0	Cebus_AluSx3_NW_016107344_6298397_6299904_pos	1	287	-20	+	sf63	Unspecified	2	288	0	7432
869	259	2585	1.4	0	0	Cebus_AluSx3_NW_016107360_11230028_11231532__	1	288	-16	+	sf63	AluTa15	1	288	0	7530	marmoset			2546	1.4	0	0	Cebus_AluSx3_NW_016107360_11230028_11231532__	1	288	-16	+	sf63	Unspecified	1	288	0	7530
870	260	2566	1.4	0	0	Cebus_AluSx3_NW_016107360_14289671_14291174__	1	287	-16	+	sf63	AluTa15	2	288	0	7538	marmoset			2569	1.4	0	0	Cebus_AluSx3_NW_016107360_14289671_14291174__	1	287	-16	+	sf63	Unspecified	2	288	0	7538		cebLS2p_321F_0161073600_14289671	AGGCTAGCATCCATGTCTTTTC	cebLS2p_321R_0161073600_14289671	TAGACACCcTCACCgAAGAAG	824	518	509	495
871	261	2578	1.4	0	0	Cebus_AluSx3_NW_016107366_2555165_2556672_pos	1	287	-20	+	sf63	AluTa15	2	288	0	7569	marmoset			2543	1.4	0	0	Cebus_AluSx3_NW_016107366_2555165_2556672_pos	1	287	-20	+	sf63	Unspecified	2	288	0	7569
872	262	2566	1.4	0	0	Cebus_AluSx3_NW_016107371_3234166_3235670_pos	1	287	-17	+	sf63	AluTa15	2	288	0	7604	marmoset			2546	1.4	0	0	Cebus_AluSx3_NW_016107371_3234166_3235670_pos	1	287	-17	+	sf63	Unspecified	2	288	0	7604
873	263	2585	1.4	0	0	Cebus_AluSx3_NW_016107386_3185799_3187312__	1	288	-25	+	sf63	AluTa15	1	288	0	7686	marmoset			2564	1.4	0	0	Cebus_AluSx3_NW_016107386_3185799_3187312__	1	288	-25	+	sf63	Unspecified	1	288	0	7686
874	264	2554	1.4	0	0	Cebus_AluSx3_NW_016107389_5794556_5796051_pos	1	286	-9	+	sf63	AluTa15	3	288	0	7698	marmoset			2552	1.4	0	0	Cebus_AluSx3_NW_016107389_5794556_5796051_pos	1	286	-9	+	sf63	Unspecified	3	288	0	7698
875	265	2573	1.4	0	0	Cebus_AluSx3_NW_016107390_3529035_3530537__	1	288	-14	+	sf63	AluTa15	1	288	0	7703	marmoset			2529	1.4	0	0	Cebus_AluSx3_NW_016107390_3529035_3530537__	1	288	-14	+	sf63	Unspecified	1	288	0	7703
876	266	2562	1.4	0	0	Cebus_AluSx3_NW_016107402_1612601_1614111__	1	288	-22	+	sf63	AluTa15	1	288	0	7788	marmoset			2540	1.4	0	0	Cebus_AluSx3_NW_016107402_1612601_1614111__	1	288	-22	+	sf63	Unspecified	1	288	0	7788		cebLS2p_324F_0161074020_1612601	TCTGTGGTCCCCTCATTTCTC	cebLS2p_324R_0161074020_1612601	CACAGCTGACTCCTCAATGC	871	566	553	551
877	267	2558	1.4	0	0	Cebus_AluSx3_NW_016107406_2344684_2346189_pos	1	286	-19	+	sf63	AluTa15	3	288	0	7805	marmoset			2557	1.4	0	0	Cebus_AluSx3_NW_016107406_2344684_2346189_pos	1	286	-19	+	sf63	Unspecified	3	288	0	7805
878	268	2578	1.4	0	0	Cebus_AluSx3_NW_016107455_3614255_3615755__	1	287	-13	+	sf63	AluTa15	2	288	0	7979	marmoset			2572	1.4	0	0	Cebus_AluSx3_NW_016107455_3614255_3615755__	1	287	-13	+	sf63	Unspecified	2	288	0	7979
879	269	2576	1.4	0	0	Cebus_AluSx3_NW_016107486_3379988_3381492_pos	1	287	-17	+	sf63	AluTa15	2	288	0	8076	marmoset			2585	1.4	0	0	Cebus_AluSx3_NW_016107486_3379988_3381492_pos	1	287	-17	+	sf63	Unspecified	2	288	0	8076
880	270	2569	1.4	0	0	Cebus_AluSx3_NW_016107512_3260752_3262251_pos	1	286	-13	+	sf63	AluTa15	3	288	0	8140	marmoset			2545	1.4	0	0	Cebus_AluSx3_NW_016107512_3260752_3262251_pos	1	286	-13	+	sf63	Unspecified	3	288	0	8140
881	271	2563	1.4	0	0	Cebus_AluSx3_NW_016107519_1577841_1579347_pos	1	287	-19	+	sf63	AluTa15	2	288	0	8164	marmoset			2578	1.4	0	0	Cebus_AluSx3_NW_016107519_1577841_1579347_pos	1	287	-19	+	sf63	Unspecified	2	288	0	8164		cebLS2p_327F_0161075190_1577841	GCCTGTTACTCCCTTCTTCC	cebLS2p_327R_0161075190_1577841	AGAcTGGGCATGTAGATCTGG	880	557	557	557
882	272	2550	1.4	0	0	Cebus_AluSx3_NW_016107530_3312878_3314388_pos	1	286	-24	+	sf63	AluTa15	3	288	0	8187	marmoset			2559	1.4	0	0	Cebus_AluSx3_NW_016107530_3312878_3314388_pos	1	286	-24	+	sf63	Unspecified	3	288	0	8187		cebLS2p_328F_0161075300_3312878	TCTTCCAAAGCAGCATCTCTTG	cebLS2p_328R_0161075300_3312878	GCGATAATCTCACCTCACCTAAC	897	550	560	555
883	273	2566	1.4	0	0	Cebus_AluSx3_NW_016107555_287146_288648__	1	287	-15	+	sf63	AluTa15	2	288	0	8240	marmoset			2569	1.4	0	0	Cebus_AluSx3_NW_016107555_287146_288648__	1	287	-15	+	sf63	Unspecified	2	288	0	8240		cebLS2p_330F_0161075550_287146	ACCCAAGGAACATGCAAAAGG	cebLS2p_330R_0161075550_287146	GAGTGTTAAGCAGGGAAGAGG	715	749	409	409
884	274	2573	1.4	0	0	Cebus_AluSx3_NW_016107563_352246_353757__	1	288	-23	+	sf63	AluTa15	1	288	0	8251	marmoset			2574	1.4	0	0	Cebus_AluSx3_NW_016107563_352246_353757__	1	288	-23	+	sf63	Unspecified	1	288	0	8251		cebLS2p_331F_0161075630_352246	AGCATAACCgAGAAGTCCTTG	cebLS2p_331R_0161075630_352246	GAGCATGCATCTGTTATTCCTG	826	504	507	499
885	275	2545	1.4	0.3	0	Cebus_AluSx3_NW_016107627_1058418_1059912__	1	287	-7	+	sf63	AluTa15	1	288	0	8370	marmoset			2523	1.4	0.3	0	Cebus_AluSx3_NW_016107627_1058418_1059912__	1	287	-7	+	sf63	Unspecified	1	288	0	8370
886	276	2554	1.4	0	0.3	Cebus_AluSx3_NW_016107663_730221_731733__	1	289	-23	+	sf63	AluTa15	1	288	0	8414	marmoset			2546	1.4	0	0.3	Cebus_AluSx3_NW_016107663_730221_731733__	1	289	-23	+	sf63	Unspecified	1	288	0	8414		cebLS2p_333F_0161076630_730221	CCTGGGCAAGAaAGAAGTGAG	cebLS2p_333R_0161076630_730221	TTAGCAACACCAGCAAACCTC	733	409	406	409
887	277	2550	1.4	0	0	Cebus_AluSx3_NW_016107692_1945130_1946617__	1	287	0	+	sf63	AluTa15	1	287	-1	8445	marmoset			2570	1.4	0	0	Cebus_AluSx3_NW_016107692_1945130_1946617__	1	287	0	+	sf63	Unspecified	1	287	-1	8445
888	278	2565	1.4	0	0	Cebus_AluSx3_NW_016107748_351813_353315_pos	1	287	-15	+	sf63	AluTa15	2	288	0	8504	marmoset			2503	1.4	0	0	Cebus_AluSx3_NW_016107748_351813_353315_pos	1	287	-15	+	sf63	Unspecified	2	288	0	8504
889	279	2543	1.4	0	0	Cebus_AluSx3_NW_016107790_249641_251128__	1	287	0	+	sf63	AluTa15	1	287	-1	8540	marmoset			2536	1.4	0	0	Cebus_AluSx3_NW_016107790_249641_251128__	1	287	0	+	sf63	Unspecified	1	287	-1	8540		cebLS2p_335F_0161077900_249641	CTTTGATTTGGTGGCGTGTTG	cebLS2p_335R_0161077900_249641	CcGTAAATACAGTTGTCCATGGG	779	448	471	452
890	280	2515	1.7	0	0	Cebus_AluSc_NW_016107315_585419_586921_pos	1	287	-15	+	sf63	AluTa15	2	288	0	5408	marmoset			2515	1.7	0	0	Cebus_AluSc_NW_016107315_585419_586921_pos	1	287	-15	+	sf63	Unspecified	2	288	0	5408
891	281	2510	1.7	0.3	0	Cebus_AluSc_NW_016107321_9473998_9475498__	1	287	-13	+	sf63	AluTa15	1	288	0	5468	marmoset			2555	1.7	0.3	0	Cebus_AluSc_NW_016107321_9473998_9475498__	1	287	-13	+	sf63	Unspecified	1	288	0	5468
892	282	2489	1.7	0	0.7	Cebus_AluSc_NW_016107323_12343414_12344924_pos	1	289	-21	+	sf63	AluTa15	2	288	0	5479	marmoset			2538	1.7	0	0.7	Cebus_AluSc_NW_016107323_12343414_12344924_pos	1	289	-21	+	sf63	Unspecified	2	288	0	5479		cebLS2p_468F_0161073230_12343414	CTAGGGTGGCTGGTTTCTTTG	cebLS2p_468R_0161073230_12343414	AGCAACACAGAGCAATGAGAG	773	451	466	456
893	283	2545	1.7	0	0	Cebus_AluSc_NW_016107341_4131881_4133388__	1	288	-19	+	sf63	AluTa15	1	288	0	5629	marmoset			2546	1.7	0	0	Cebus_AluSc_NW_016107341_4131881_4133388__	1	288	-19	+	sf63	Unspecified	1	288	0	5629
894	284	2507	1.7	0	1	Cebus_AluSc_NW_016107356_758255_759791__	1	291	-45	+	sf63	AluTa15	1	288	0	5756	marmoset			2538	1.7	0	1	Cebus_AluSc_NW_016107356_758255_759791__	1	291	-45	+	sf63	Unspecified	1	288	0	5756
895	285	2544	1.7	0	0	Cebus_AluSc_NW_016107360_6760254_6761763_pos	1	287	-22	+	sf63	AluTa15	2	288	0	5788	marmoset			2510	1.7	0	0	Cebus_AluSc_NW_016107360_6760254_6761763_pos	1	287	-22	+	sf63	Unspecified	2	288	0	5788		cebLS2p_472F_0161073600_6760254	GAGGGCAAATCTCATACAGGTG	cebLS2p_472R_0161073600_6760254	GCCAAGTGAATGAGACAGGTG	751	416	429	429
896	286	2538	1.7	0	0	Cebus_AluSc_NW_016107363_6799389_6800883__	1	287	-7	+	sf63	AluTa15	2	288	0	5803	marmoset			2545	1.7	0	0	Cebus_AluSc_NW_016107363_6799389_6800883__	1	287	-7	+	sf63	Unspecified	2	288	0	5803		cebLS2p_473F_0161073630_6799389	GCTCTTCCTTCTTCCgTCTTC	cebLS2p_473R_0161073630_6799389	GAAGGTGCTTTGTAGGCTGTG	865	555	555	553
897	287	2559	1.7	0	0	Cebus_AluSc_NW_016107373_4395487_4396988__	1	288	-13	+	sf63	AluTa15	1	288	0	5876	marmoset			2489	1.7	0	0	Cebus_AluSc_NW_016107373_4395487_4396988__	1	288	-13	+	sf63	Unspecified	1	288	0	5876		cebLS2p_474F_0161073730_4395487	TTGGAAAGCTGAGGTGAGAGG	cebLS2p_474R_0161073730_4395487	GGTGCAGAAAGGTTAACTCTCTC	867	561	560	579
898	288	2506	1.7	0	0	Cebus_AluSc_NW_016107377_3272968_3274469_pos	1	287	-14	+	sf63	AluTa15	2	288	0	5900	marmoset			2526	1.7	0	0	Cebus_AluSc_NW_016107377_3272968_3274469_pos	1	287	-14	+	sf63	Unspecified	2	288	0	5900		cebLS2p_475F_0161073770_3272968	ACCATCCTAGCCATGAGAGATC	cebLS2p_475R_0161073770_3272968	CTCACCTGTCCAAACCCAAAG	828	504	524	524
899	289	2507	1.7	0	1.4	Cebus_AluSc_NW_016107394_7947026_7948518__	1	291	-1	+	sf63	AluTa15	2	288	0	6007	marmoset			2569	1.7	0	1.4	Cebus_AluSc_NW_016107394_7947026_7948518__	1	291	-1	+	sf63	Unspecified	2	288	0	6007
900	290	2512	1.7	0	0	Cebus_AluSc_NW_016107409_5703077_5704586__	1	288	-21	+	sf63	AluTa15	1	288	0	6086	marmoset			2491	1.7	0	0	Cebus_AluSc_NW_016107409_5703077_5704586__	1	288	-21	+	sf63	Unspecified	1	288	0	6086
901	291	2545	1.7	0	0	Cebus_AluSc_NW_016107434_1188152_1189656__	1	288	-16	+	sf63	AluTa15	1	288	0	6183	marmoset			2547	1.7	0	0	Cebus_AluSc_NW_016107434_1188152_1189656__	1	288	-16	+	sf63	Unspecified	1	288	0	6183
902	292	2539	1.7	0	0	Cebus_AluSc_NW_016107439_5019002_5020502_pos	1	287	-13	+	sf63	AluTa15	2	288	0	6215	marmoset			2565	1.7	0	0	Cebus_AluSc_NW_016107439_5019002_5020502_pos	1	287	-13	+	sf63	Unspecified	2	288	0	6215
903	293	2520	1.7	0	1	Cebus_AluSc_NW_016107464_1548943_1550445__	1	291	-11	+	sf63	AluTa15	1	288	0	6286	marmoset	yes	no	2538	1.7	0	1	Cebus_AluSc_NW_016107464_1548943_1550445__	1	291	-11	+	sf63	Unspecified	1	288	0	6286		cebLS2p_479F_0161074640_1548943	CCACAAAAGATCCTGGATAGCC	cebLS2p_479R_0161074640_1548943	GTATGCATTTGAAGTCgTAGCC	765	444	445	447
904	294	2495	1.7	0.3	0	Cebus_AluSc_NW_016107506_1455770_1457277__	1	287	-20	+	sf63	AluTa15	1	288	0	6398	marmoset			2565	1.7	0.3	0	Cebus_AluSc_NW_016107506_1455770_1457277__	1	287	-20	+	sf63	Unspecified	1	288	0	6398
905	295	2530	1.7	0	0.3	Cebus_AluSc_NW_016107518_2610289_2611797__	1	289	-19	+	sf63	AluTa15	1	288	0	6438	marmoset			2548	1.7	0	0.3	Cebus_AluSc_NW_016107518_2610289_2611797__	1	289	-19	+	sf63	Unspecified	1	288	0	6438
906	296	2555	1.7	0	0	Cebus_AluSc_NW_016107556_1100324_1101828_pos	1	287	-17	+	sf63	AluTa15	2	288	0	6528	marmoset			2553	1.7	0	0	Cebus_AluSc_NW_016107556_1100324_1101828_pos	1	287	-17	+	sf63	Unspecified	2	288	0	6528		cebLS2p_484F_0161075560_1100324	GTtACTGACAGACTGAGaATGGG	cebLS2p_484R_0161075560_1100324	TGGCAGGCTAGTTTTGTCCTC	780	457	464	463
907	297	2552	1.7	0	0	Cebus_AluSc_NW_016107642_1109405_1110915__	1	287	-23	+	sf63	AluTa15	2	288	0	6712	marmoset			2526	1.7	0	0	Cebus_AluSc_NW_016107642_1109405_1110915__	1	287	-23	+	sf63	Unspecified	2	288	0	6712		cebLS2p_488F_0161076420_1109405	ACTGCCTCAAACACCAAAGTC	cebLS2p_488R_0161076420_1109405	GCATCCATCACCAAAGCCAAG	878	552	551	550
908	298	2515	1.7	0	0	Cebus_AluSc_NW_016107643_1507007_1508513_pos	1	287	-19	+	sf63	AluTa15	2	288	0	6714	marmoset			2560	1.7	0	0	Cebus_AluSc_NW_016107643_1507007_1508513_pos	1	287	-19	+	sf63	Unspecified	2	288	0	6714		cebLS2p_489F_0161076430_1507007	CTACCATGGCTGAaTCAAGGG	cebLS2p_489R_0161076430_1507007	CgCAGACaCTACCATTGAGTG	813	493	500	500
909	299	2554	1.7	0	0	Cebus_AluSc_NW_016107670_547697_549231__	1	287	-47	+	sf63	AluTa15	2	288	0	6763	marmoset			2544	1.7	0	0	Cebus_AluSc_NW_016107670_547697_549231__	1	287	-47	+	sf63	Unspecified	2	288	0	6763
910	300	2509	1.7	0	1	Cebus_AluSc_NW_016107677_1473807_1475318__	1	291	-20	+	sf63	AluTa15	1	288	0	6775	marmoset			2551	1.7	0	1	Cebus_AluSc_NW_016107677_1473807_1475318__	1	291	-20	+	sf63	Unspecified	1	288	0	6775		cebLS2p_491F_0161076770_1473807	ATGCATGTCAcGAAAGGAAGG	cebLS2p_491R_0161076770_1473807	CTGTTCAGcGGTAGTCTTCC	811	489	489	477
911	301	2546	1.7	0	0	Cebus_AluSc_NW_016107799_640120_641616__	1	288	-8	+	sf63	AluTa15	1	288	0	6912	marmoset			2575	1.7	0	0	Cebus_AluSc_NW_016107799_640120_641616__	1	288	-8	+	sf63	Unspecified	1	288	0	6912
912	302	2545	1.7	0	0	Cebus_AluSc_NW_016107955_540942_542479__	1	288	-49	+	sf63	AluTa15	1	288	0	7006	marmoset			2568	1.7	0	0	Cebus_AluSc_NW_016107955_540942_542479__	1	288	-49	+	sf63	Unspecified	1	288	0	7006		cebLS2p_492F_0161079550_540942	GCCCAtTGTCTGAGTTCTAGC	cebLS2p_492R_0161079550_540942	ACAAACCTtCACAGcTCAACC	857	506	506	507
913	303	2546	1.7	0	0	Cebus_AluSc8_NW_016107318_12553796_12555306__	1	288	-22	+	sf63	AluTa15	1	288	0	137	marmoset			2545	1.7	0	0	Cebus_AluSc8_NW_016107318_12553796_12555306__	1	288	-22	+	sf63	Unspecified	1	288	0	137
914	304	2545	1.7	0	0	Cebus_AluSc8_NW_016107323_11487635_11489140__	1	288	-17	+	sf63	AluTa15	1	288	0	256	marmoset			2556	1.7	0	0	Cebus_AluSc8_NW_016107323_11487635_11489140__	1	288	-17	+	sf63	Unspecified	1	288	0	256
915	305	2526	1.7	0	0	Cebus_AluSc8_NW_016107324_11228450_11229952__	1	288	-14	+	sf63	AluTa15	1	288	0	286	marmoset			2542	1.7	0	0	Cebus_AluSc8_NW_016107324_11228450_11229952__	1	288	-14	+	sf63	Unspecified	1	288	0	286
916	306	2491	1.7	0	0.7	Cebus_AluSc8_NW_016107328_12151719_12153229__	1	290	-20	+	sf63	AluTa15	1	288	0	440	marmoset			2553	1.7	0	0.7	Cebus_AluSc8_NW_016107328_12151719_12153229__	1	290	-20	+	sf63	Unspecified	1	288	0	440		cebLS2p_343F_0161073280_12151719	CATGaTGCAGGGAGACTACC	cebLS2p_343R_0161073280_12151719	TCTAAcTCCATGTGCCAGTTAC	750	411	426	428
917	307	2569	1.7	0	0	Cebus_AluSc8_NW_016107328_8438968_8440472_pos	1	287	-17	+	sf63	AluTa15	2	288	0	453	marmoset			2519	1.7	0	0	Cebus_AluSc8_NW_016107328_8438968_8440472_pos	1	287	-17	+	sf63	Unspecified	2	288	0	453		cebLS2p_344F_0161073280_8438968	ATGTCCTACCCTCAGTGAAGG	cebLS2p_344R_0161073280_8438968	GGTGGGAGGTGAGGAATTTTG	861	533	534	514
918	308	2547	1.7	0	0	Cebus_AluSc8_NW_016107329_1341785_1343280__	1	288	-7	+	sf63	AluTa15	1	288	0	458	marmoset			2522	1.7	0	0	Cebus_AluSc8_NW_016107329_1341785_1343280__	1	288	-7	+	sf63	Unspecified	1	288	0	458
919	309	2538	1.7	0	0	Cebus_AluSc8_NW_016107332_3646371_3647939__	1	287	-81	+	sf63	AluTa15	2	288	0	513	marmoset			2552	1.7	0	0	Cebus_AluSc8_NW_016107332_3646371_3647939__	1	287	-81	+	sf63	Unspecified	2	288	0	513		cebLS2p_346F_0161073320_3646371	TGGTTCAGTTTCCCAAGCTTC	cebLS2p_346R_0161073320_3646371	GAAGAGTCGCTGCTTGAGTG	800	403	409	413
920	310	2565	1.7	0	0	Cebus_AluSc8_NW_016107332_7039090_7040594__	1	288	-16	+	sf63	AluTa15	1	288	0	523	marmoset			2545	1.7	0	0	Cebus_AluSc8_NW_016107332_7039090_7040594__	1	288	-16	+	sf63	Unspecified	1	288	0	523
921	311	2526	1.7	0	0	Cebus_AluSc8_NW_016107333_13075167_13076676_pos	1	287	-22	+	sf63	AluTa15	2	288	0	531	marmoset			2547	1.7	0	0	Cebus_AluSc8_NW_016107333_13075167_13076676_pos	1	287	-22	+	sf63	Unspecified	2	288	0	531
922	312	2560	1.7	0	0	Cebus_AluSc8_NW_016107333_16500210_16501721__	1	288	-23	+	sf63	AluTa15	1	288	0	539	marmoset			2542	1.7	0	0	Cebus_AluSc8_NW_016107333_16500210_16501721__	1	288	-23	+	sf63	Unspecified	1	288	0	539		cebLS2p_347F_0161073330_16500210	tGTGAAGAACCgGAAGTGATC	cebLS2p_347R_0161073330_16500210	GGGGTGCATTgTCCATTGAG	798	472	475	472
923	313	2548	1.7	0	0	Cebus_AluSc8_NW_016107333_4880082_4881585__	1	288	-15	+	sf63	AluTa15	1	288	0	556	marmoset			2514	1.7	0	0	Cebus_AluSc8_NW_016107333_4880082_4881585__	1	288	-15	+	sf63	Unspecified	1	288	0	556		cebLS2p_348F_0161073330_4880082	CTCCAGAGGCTTGACTTCATC	cebLS2p_348R_0161073330_4880082	ACACTTTCCAAGAGCTTCACAG	841	520	523	531
924	314	2553	1.7	0	0	Cebus_AluSc8_NW_016107333_7055183_7056688__	1	288	-17	+	sf63	AluTa15	1	288	0	560	marmoset	JS_360	unfixed	2533	1.7	0	0	Cebus_AluSc8_NW_016107333_7055183_7056688__	1	288	-17	+	sf63	Unspecified	1	288	0	560		cebLS2p_349F_0161073330_7055183	TGGaGAACAATGGCAGAGGAC	cebLS2p_349R_0161073330_7055183	CTCCATCCgTGCCTTTTATCC	767	455	457	453
925	315	2544	1.7	0	0	Cebus_AluSc8_NW_016107334_946859_948367__	1	288	-20	+	sf63	AluTa15	1	288	0	595	marmoset			2531	1.7	0	0	Cebus_AluSc8_NW_016107334_946859_948367__	1	288	-20	+	sf63	Unspecified	1	288	0	595		cebLS2p_351F_0161073340_946859	TGCCAGACgTTGTTTTAGGC	cebLS2p_351R_0161073340_946859	CACCATTTCTGTCCCTGTTCC	792	454	467	467
926	316	2575	1.7	0	0	Cebus_AluSc8_NW_016107336_9568670_9570177__	1	288	-19	+	sf63	AluTa15	1	288	0	630	marmoset			2566	1.7	0	0	Cebus_AluSc8_NW_016107336_9568670_9570177__	1	288	-19	+	sf63	Unspecified	1	288	0	630		cebLS2p_353F_0161073360_9568670	TTGCTGCCAGACAtAACACTG	cebLS2p_353R_0161073360_9568670	GAAAGAAcGAGGACTTGAACTC	807	508	509	513
927	317	2542	1.7	0	0	Cebus_AluSc8_NW_016107343_10524478_10525976_pos	1	287	-11	+	sf63	AluTa15	2	288	0	779	marmoset			2534	1.7	0	0	Cebus_AluSc8_NW_016107343_10524478_10525976_pos	1	287	-11	+	sf63	Unspecified	2	288	0	779
928	318	2556	1.7	0	0	Cebus_AluSc8_NW_016107343_4631416_4632912_pos	1	287	-9	+	sf63	AluTa15	2	288	0	790	marmoset			2507	1.7	0	0	Cebus_AluSc8_NW_016107343_4631416_4632912_pos	1	287	-9	+	sf63	Unspecified	2	288	0	790
929	319	2553	1.7	0	0	Cebus_AluSc8_NW_016107345_1000065_1001572__	1	288	-19	+	sf63	AluTa15	1	288	0	832	marmoset			2479	1.7	0	0	Cebus_AluSc8_NW_016107345_1000065_1001572__	1	288	-19	+	sf63	Unspecified	1	288	0	832		cebLS2p_356F_0161073450_1000065	CTGGGCCCtCATTTATTCCTG	cebLS2p_356R_0161073450_1000065	CAAACCaGCCCTCTACATGTC	755	434	441	413
930	320	2519	1.7	0	0.7	Cebus_AluSc8_NW_016107347_3753232_3754744_pos	1	289	-23	+	sf63	AluTa15	2	288	0	898	marmoset			2554	1.7	0	0.7	Cebus_AluSc8_NW_016107347_3753232_3754744_pos	1	289	-23	+	sf63	Unspecified	2	288	0	898		cebLS2p_357F_0161073470_3753232	GGAAATGGACCTAcTAGACTGTC	cebLS2p_357R_0161073470_3753232	TCTCTTTCGGTCAGCTTTCAG	729	379	387	388
931	321	2522	1.7	0	0	Cebus_AluSc8_NW_016107347_4859246_4860757_pos	1	287	-24	+	sf63	AluTa15	2	288	0	900	marmoset			2550	1.7	0	0	Cebus_AluSc8_NW_016107347_4859246_4860757_pos	1	287	-24	+	sf63	Unspecified	2	288	0	900		cebLS2p_358F_0161073470_4859246	ACCCCATGAGCCTCACATATC	cebLS2p_358R_0161073470_4859246	TCATGCcCTGATAcACATTGC	760	422	426	423
932	322	2545	1.7	0	0	Cebus_AluSc8_NW_016107348_789251_790747__	1	287	-9	+	sf63	AluTa15	2	288	0	944	marmoset			2535	1.7	0	0	Cebus_AluSc8_NW_016107348_789251_790747__	1	287	-9	+	sf63	Unspecified	2	288	0	944		cebLS2p_359F_0161073480_789251	CCTGGCTTAGCACCACATAC	cebLS2p_359R_0161073480_789251	TTGAAAAGCCAGTGGAAAGGG	770	724	740	714
933	323	2547	1.7	0	0	Cebus_AluSc8_NW_016107351_6275681_6277188__	1	288	-19	+	sf63	AluTa15	1	288	0	975	marmoset			2538	1.7	0	0	Cebus_AluSc8_NW_016107351_6275681_6277188__	1	288	-19	+	sf63	Unspecified	1	288	0	975		cebLS2p_360F_0161073510_6275681	GGTTGGtGAAAAGAACTTCCTG	cebLS2p_360R_0161073510_6275681	CCCTTGAGCTTTGGAAGGAAC	876	553	554	558
934	324	2514	1.7	0	0.3	Cebus_AluSc8_NW_016107353_6689517_6691018__	1	289	-12	+	sf63	AluTa15	1	288	0	1023	marmoset			2515	1.7	0	0.3	Cebus_AluSc8_NW_016107353_6689517_6691018__	1	289	-12	+	sf63	Unspecified	1	288	0	1023
935	325	2533	1.7	0	0.3	Cebus_AluSc8_NW_016107353_7813576_7815073__	1	289	-8	+	sf63	AluTa15	1	288	0	1028	marmoset			2555	1.7	0	0.3	Cebus_AluSc8_NW_016107353_7813576_7815073__	1	289	-8	+	sf63	Unspecified	1	288	0	1028		cebLS2p_361F_0161073530_7813576	ACCCTCTTCCAAACCAACATC	cebLS2p_361R_0161073530_7813576	tTTGTCCTCgCACTGTTTGAC	759	435	447	455
936	326	2531	1.7	0	0	Cebus_AluSc8_NW_016107354_2471313_2472817_pos	1	287	-17	+	sf63	AluTa15	2	288	0	1043	marmoset			2544	1.7	0	0	Cebus_AluSc8_NW_016107354_2471313_2472817_pos	1	287	-17	+	sf63	Unspecified	2	288	0	1043
937	327	2566	1.7	0	0	Cebus_AluSc8_NW_016107354_6704506_6706004_pos	1	287	-11	+	sf63	AluTa15	2	288	0	1058	marmoset			2539	1.7	0	0	Cebus_AluSc8_NW_016107354_6704506_6706004_pos	1	287	-11	+	sf63	Unspecified	2	288	0	1058
938	328	2534	1.7	0	0	Cebus_AluSc8_NW_016107355_6267164_6268672_pos	1	287	-21	+	sf63	AluTa15	2	288	0	1078	marmoset			2565	1.7	0	0	Cebus_AluSc8_NW_016107355_6267164_6268672_pos	1	287	-21	+	sf63	Unspecified	2	288	0	1078
939	329	2479	1.7	0	1.1	Cebus_AluSc8_NW_016107356_2161333_2162865_pos	1	290	-42	+	sf63	AluTa15	2	288	0	1091	marmoset			2551	1.7	0	1.1	Cebus_AluSc8_NW_016107356_2161333_2162865_pos	1	290	-42	+	sf63	Unspecified	2	288	0	1091
940	330	2538	1.7	0	0	Cebus_AluSc8_NW_016107357_14980760_14982268_pos	1	287	-21	+	sf63	AluTa15	2	288	0	1132	marmoset			2538	1.7	0	0	Cebus_AluSc8_NW_016107357_14980760_14982268_pos	1	287	-21	+	sf63	Unspecified	2	288	0	1132		cebLS2p_365F_0161073570_14980760	TACTTcAGcGGCTCCAAAAC	cebLS2p_365R_0161073570_14980760	TCTTTTCCAGCTGTGTGACTG	785	483	483	482
941	331	2550	1.7	0	0	Cebus_AluSc8_NW_016107357_8478978_8480480__	1	288	-14	+	sf63	AluTa15	1	288	0	1154	marmoset			2543	1.7	0	0	Cebus_AluSc8_NW_016107357_8478978_8480480__	1	288	-14	+	sf63	Unspecified	1	288	0	1154		cebLS2p_366F_0161073570_8478978	TTGTGTAACCTGCTGTCTTGG	cebLS2p_366R_0161073570_8478978	CCATGGACTGTAGCTCTCTG	853	532	498	535
942	332	2535	1.7	0	0	Cebus_AluSc8_NW_016107357_9245895_9247409__	1	287	-27	+	sf63	AluTa15	1	287	-1	1155	marmoset			2545	1.7	0	0	Cebus_AluSc8_NW_016107357_9245895_9247409__	1	287	-27	+	sf63	Unspecified	1	287	-1	1155
943	333	2555	1.7	0	0	Cebus_AluSc8_NW_016107358_7395651_7397143_pos	1	287	-5	+	sf63	AluTa15	2	288	0	1174	marmoset			2542	1.7	0	0	Cebus_AluSc8_NW_016107358_7395651_7397143_pos	1	287	-5	+	sf63	Unspecified	2	288	0	1174
944	334	2515	1.7	0	0	Cebus_AluSc8_NW_016107358_835633_837141_pos	1	287	-21	+	sf63	AluTa15	2	288	0	1181	marmoset			2561	1.7	0	0	Cebus_AluSc8_NW_016107358_835633_837141_pos	1	287	-21	+	sf63	Unspecified	2	288	0	1181
945	335	2565	1.7	0	0	Cebus_AluSc8_NW_016107360_14167210_14168713__	1	288	-15	+	sf63	AluTa15	1	288	0	1220	marmoset			2538	1.7	0	0	Cebus_AluSc8_NW_016107360_14167210_14168713__	1	288	-15	+	sf63	Unspecified	1	288	0	1220		cebLS2p_368F_0161073600_14167210	TACTTCAGCTCgTTCCCTCAC	cebLS2p_368R_0161073600_14167210	GCACCTTCTCGTCATTATTTGC	897	581	569	580
946	336	2539	1.7	0	0	Cebus_AluSc8_NW_016107360_8002522_8004011__	1	288	-1	+	sf63	AluTa15	1	288	0	1253	marmoset			2515	1.7	0	0	Cebus_AluSc8_NW_016107360_8002522_8004011__	1	288	-1	+	sf63	Unspecified	1	288	0	1253
947	337	2551	1.7	0	0	Cebus_AluSc8_NW_016107363_1785960_1787471_pos	1	287	-24	+	sf63	AluTa15	2	288	0	1295	marmoset			2531	1.7	0	0	Cebus_AluSc8_NW_016107363_1785960_1787471_pos	1	287	-24	+	sf63	Unspecified	2	288	0	1295
948	338	2543	1.7	0	0	Cebus_AluSc8_NW_016107363_7022472_7023970__	1	288	-10	+	sf63	AluTa15	1	288	0	1309	marmoset			2544	1.7	0	0	Cebus_AluSc8_NW_016107363_7022472_7023970__	1	288	-10	+	sf63	Unspecified	1	288	0	1309
949	339	2545	1.7	0	0	Cebus_AluSc8_NW_016107366_1319214_1320723__	1	288	-21	+	sf63	AluTa15	1	288	0	1359	marmoset			2575	1.7	0	0	Cebus_AluSc8_NW_016107366_1319214_1320723__	1	288	-21	+	sf63	Unspecified	1	288	0	1359		cebLS2p_372F_0161073660_1319214	GAAGTGGTTTTGGCAGCAAAG	cebLS2p_372R_0161073660_1319214	TCCAGGTCCACGTTAACTCAG	727	380	405	400
950	340	2542	1.7	0	0	Cebus_AluSc8_NW_016107366_5041199_5042695_pos	1	287	-9	+	sf63	AluTa15	2	288	0	1361	marmoset			2559	1.7	0	0	Cebus_AluSc8_NW_016107366_5041199_5042695_pos	1	287	-9	+	sf63	Unspecified	2	288	0	1361		cebLS2p_373F_0161073660_5041199	CCTTTGCATAACACCCCTCAC	cebLS2p_373R_0161073660_5041199	CTCTTGCATCCATgTGAAAGC	801	486	493	492
951	341	2561	1.7	0	0	Cebus_AluSc8_NW_016107367_2023912_2025416__	1	288	-16	+	sf63	AluTa15	1	288	0	1393	marmoset			2529	1.7	0	0	Cebus_AluSc8_NW_016107367_2023912_2025416__	1	288	-16	+	sf63	Unspecified	1	288	0	1393
952	342	2538	1.7	0	0	Cebus_AluSc8_NW_016107367_3600420_3601928_pos	1	287	-21	+	sf63	AluTa15	2	288	0	1396	marmoset			2545	1.7	0	0	Cebus_AluSc8_NW_016107367_3600420_3601928_pos	1	287	-21	+	sf63	Unspecified	2	288	0	1396		cebLS2p_376F_0161073670_3600420	TGcGGCCAGGAAAGAATAAGC	cebLS2p_376R_0161073670_3600420	TAGGACTGGGGAGCTGGAAAAC	874	537	539	539
953	343	2515	1.7	0	0	Cebus_AluSc8_NW_016107369_4202926_4204426_pos	1	287	-13	+	sf63	AluTa15	2	288	0	1437	marmoset			2506	1.7	0	0	Cebus_AluSc8_NW_016107369_4202926_4204426_pos	1	287	-13	+	sf63	Unspecified	2	288	0	1437		cebLS2p_378F_0161073690_4202926	GCATGAaCCACTGTGCCAAG	cebLS2p_378R_0161073690_4202926	GAAAGGGATGAAGAGGCCAAG	884	553	580	572
954	344	2531	1.7	0	0.3	Cebus_AluSc8_NW_016107369_7787590_7789087__	1	289	-8	+	sf63	AluTa15	1	288	0	1451	marmoset			2544	1.7	0	0.3	Cebus_AluSc8_NW_016107369_7787590_7789087__	1	289	-8	+	sf63	Unspecified	1	288	0	1451
955	345	2544	1.7	0	0	Cebus_AluSc8_NW_016107371_8271086_8272586__	1	288	-12	+	sf63	AluTa15	1	288	0	1482	marmoset			2568	1.7	0	0	Cebus_AluSc8_NW_016107371_8271086_8272586__	1	288	-12	+	sf63	Unspecified	1	288	0	1482
956	346	2575	1.7	0	0	Cebus_AluSc8_NW_016107373_1524154_1525664__	1	288	-22	+	sf63	AluTa15	1	288	0	1498	marmoset			2561	1.7	0	0	Cebus_AluSc8_NW_016107373_1524154_1525664__	1	288	-22	+	sf63	Unspecified	1	288	0	1498		cebLS2p_380F_0161073730_1524154	CTAGTGCCTGCCCCAAAATG	cebLS2p_380R_0161073730_1524154	TCCAtCCAGCAGTGTGGATTC	882	568	568	570
957	347	2529	1.7	0	0	Cebus_AluSc8_NW_016107375_3970685_3972183__	1	287	-11	+	sf63	AluTa15	2	288	0	1544	marmoset			2565	1.7	0	0	Cebus_AluSc8_NW_016107375_3970685_3972183__	1	287	-11	+	sf63	Unspecified	2	288	0	1544
958	348	2545	1.7	0	0	Cebus_AluSc8_NW_016107375_5241086_5242601__	1	288	-27	+	sf63	AluTa15	1	288	0	1547	marmoset			2537	1.7	0	0	Cebus_AluSc8_NW_016107375_5241086_5242601__	1	288	-27	+	sf63	Unspecified	1	288	0	1547		cebLS2p_382F_0161073750_5241086	TGAGCCTCcACTGTCAAGAG	cebLS2p_382R_0161073750_5241086	CCTTTCAGGTGgTTCAAGAGG	824	512	499	484
959	349	2544	1.7	0	0	Cebus_AluSc8_NW_016107380_1239318_1240813_pos	1	287	-8	+	sf63	AluTa15	2	288	0	1621	marmoset			2540	1.7	0	0	Cebus_AluSc8_NW_016107380_1239318_1240813_pos	1	287	-8	+	sf63	Unspecified	2	288	0	1621
960	350	2568	1.7	0	0	Cebus_AluSc8_NW_016107381_6245682_6247187_pos	1	287	-18	+	sf63	AluTa15	2	288	0	1650	marmoset			2550	1.7	0	0	Cebus_AluSc8_NW_016107381_6245682_6247187_pos	1	287	-18	+	sf63	Unspecified	2	288	0	1650		cebLS2p_388F_0161073810_6245682	GCGTACACAcAATGAGAGGAC	cebLS2p_388R_0161073810_6245682	AAGCAGCAAGGATCAAGTTGG	848	530	526	527
961	351	2561	1.7	0	0	Cebus_AluSc8_NW_016107383_11274573_11276079__	1	288	-18	+	sf63	AluTa15	1	288	0	1683	marmoset			2554	1.7	0	0	Cebus_AluSc8_NW_016107383_11274573_11276079__	1	288	-18	+	sf63	Unspecified	1	288	0	1683		cebLS2p_391F_0161073830_11274573	TGGGATCCTAAGGCCATCATC	cebLS2p_391R_0161073830_11274573	TGCTCATGTCtGGGAAATAGG	883	568	569	565
962	352	2537	1.7	0	0	Cebus_AluSc8_NW_016107384_375284_376782_pos	1	287	-11	+	sf63	AluTa15	2	288	0	1706	marmoset			2545	1.7	0	0	Cebus_AluSc8_NW_016107384_375284_376782_pos	1	287	-11	+	sf63	Unspecified	2	288	0	1706
963	353	2540	1.7	0	0	Cebus_AluSc8_NW_016107384_7572240_7573740__	1	288	-12	+	sf63	AluTa15	1	288	0	1717	marmoset			2543	1.7	0	0	Cebus_AluSc8_NW_016107384_7572240_7573740__	1	288	-12	+	sf63	Unspecified	1	288	0	1717		cebLS2p_393F_0161073840_7572240	TCCGTCTACCTACTcCCATAG	cebLS2p_393R_0161073840_7572240	GAACTGTCCTGAGGCAAATGG	890	582	583	581
964	354	2554	1.7	0	0	Cebus_AluSc8_NW_016107393_1720968_1722469_pos	1	287	-14	+	sf63	AluTa15	2	288	0	1864	marmoset			2507	1.7	0	0	Cebus_AluSc8_NW_016107393_1720968_1722469_pos	1	287	-14	+	sf63	Unspecified	2	288	0	1864		cebLS2p_398F_0161073930_1720968	GTCACTTCCACAGAGCAGAAG	cebLS2p_398R_0161073930_1720968	TAGGGATCACAATGGGCTCTC	863	556	543	549
965	355	2545	1.7	0	0	Cebus_AluSc8_NW_016107393_4661808_4663315_pos	1	287	-20	+	sf63	AluTa15	2	288	0	1876	marmoset			2539	1.7	0	0	Cebus_AluSc8_NW_016107393_4661808_4663315_pos	1	287	-20	+	sf63	Unspecified	2	288	0	1876
966	356	2543	1.7	0	0	Cebus_AluSc8_NW_016107394_1360779_1362281_pos	1	287	-15	+	sf63	AluTa15	2	288	0	1886	marmoset			2536	1.7	0	0	Cebus_AluSc8_NW_016107394_1360779_1362281_pos	1	287	-15	+	sf63	Unspecified	2	288	0	1886
967	357	2530	1.7	0	0	Cebus_AluSc8_NW_016107398_1546570_1548076__	1	288	-18	+	sf63	AluTa15	1	288	0	1952	marmoset			2530	1.7	0	0	Cebus_AluSc8_NW_016107398_1546570_1548076__	1	288	-18	+	sf63	Unspecified	1	288	0	1952
968	358	2568	1.7	0	0	Cebus_AluSc8_NW_016107399_1593664_1595162_pos	1	287	-11	+	sf63	AluTa15	2	288	0	1984	marmoset			2555	1.7	0	0	Cebus_AluSc8_NW_016107399_1593664_1595162_pos	1	287	-11	+	sf63	Unspecified	2	288	0	1984
969	359	2554	1.7	0	0	Cebus_AluSc8_NW_016107399_2718730_2720237__	1	288	-19	+	sf63	AluTa15	1	288	0	1987	marmoset			2568	1.7	0	0	Cebus_AluSc8_NW_016107399_2718730_2720237__	1	288	-19	+	sf63	Unspecified	1	288	0	1987		cebLS2p_402F_0161073990_2718730	GTGAGCCCAAACTTCCTAGG	cebLS2p_402R_0161073990_2718730	GACCTCATAAATGGCCAGTGG	847	517	516	536
970	360	2536	1.7	0	0	Cebus_AluSc8_NW_016107399_4403216_4404719_pos	1	287	-16	+	sf63	AluTa15	2	288	0	1993	marmoset			2499	1.7	0	0	Cebus_AluSc8_NW_016107399_4403216_4404719_pos	1	287	-16	+	sf63	Unspecified	2	288	0	1993
971	361	2546	1.7	0	0	Cebus_AluSc8_NW_016107404_1711572_1713080_pos	1	287	-21	+	sf63	AluTa15	2	288	0	2075	marmoset			2554	1.7	0	0	Cebus_AluSc8_NW_016107404_1711572_1713080_pos	1	287	-21	+	sf63	Unspecified	2	288	0	2075		cebLS2p_406F_0161074040_1711572	AGGTCATGCTCCTCCTTTCTC	cebLS2p_406R_0161074040_1711572	CTAGGACATGaCCAGCCTTTG	844	523	523	511
972	362	2544	1.7	0	0	Cebus_AluSc8_NW_016107405_588227_589722_pos	1	287	-8	+	sf63	AluTa15	2	288	0	2101	marmoset			2536	1.7	0	0	Cebus_AluSc8_NW_016107405_588227_589722_pos	1	287	-8	+	sf63	Unspecified	2	288	0	2101
973	363	2538	1.7	0	0	Cebus_AluSc8_NW_016107405_650817_652313__	1	287	-9	+	sf63	AluTa15	2	288	0	2103	marmoset			2545	1.7	0	0	Cebus_AluSc8_NW_016107405_650817_652313__	1	287	-9	+	sf63	Unspecified	2	288	0	2103
974	364	2566	1.7	0	0	Cebus_AluSc8_NW_016107413_597211_598711_pos	1	287	-13	+	sf63	AluTa15	2	288	0	2224	marmoset			2546	1.7	0	0	Cebus_AluSc8_NW_016107413_597211_598711_pos	1	287	-13	+	sf63	Unspecified	2	288	0	2224
975	365	2494	1.7	0	1.1	Cebus_AluSc8_NW_016107416_43937_45439__	1	290	-12	+	sf63	AluTa15	2	288	0	2257	marmoset	CR_61	unfixed	2544	1.7	0	1.1	Cebus_AluSc8_NW_016107416_43937_45439__	1	290	-12	+	sf63	Unspecified	2	288	0	2257		cebLS2p_410F_0161074160_43937	ACAAGAAACTATAGGGCCACTG	cebLS2p_410R_0161074160_43937	TAGTCTGCCCGCTCTAGTTTC	876	566	567	562
976	366	2515	1.7	0	0	Cebus_AluSc8_NW_016107421_2575095_2576604_pos	1	287	-22	+	sf63	AluTa15	2	288	0	2318	marmoset			2538	1.7	0	0	Cebus_AluSc8_NW_016107421_2575095_2576604_pos	1	287	-22	+	sf63	Unspecified	2	288	0	2318		cebLS2p_411F_0161074210_2575095	GGCAGCTGATGTCCATTTCC	cebLS2p_411R_0161074210_2575095	GGACACAGGTTTGCTAGAGTG	814	504	507	506
977	367	2522	1.7	0	0	Cebus_AluSc8_NW_016107422_6839600_6841103_pos	1	287	-16	+	sf63	AluTa15	2	288	0	2333	marmoset			2512	1.7	0	0	Cebus_AluSc8_NW_016107422_6839600_6841103_pos	1	287	-16	+	sf63	Unspecified	2	288	0	2333		cebLS2p_412F_0161074220_6839600	GCGATGGTGGGAATAAGAAGG	cebLS2p_412R_0161074220_6839600	TTgGTCTCTCTGGGTTCTTCC	775	455	438	459
978	368	2552	1.7	0	0	Cebus_AluSc8_NW_016107428_114243_115746__	1	287	-16	+	sf63	AluTa15	2	288	0	2410	marmoset			2500	1.7	0	0	Cebus_AluSc8_NW_016107428_114243_115746__	1	287	-16	+	sf63	Unspecified	2	288	0	2410
979	369	2552	1.7	0	0	Cebus_AluSc8_NW_016107431_4830957_4832459__	1	288	-14	+	sf63	AluTa15	1	288	0	2455	marmoset			2556	1.7	0	0	Cebus_AluSc8_NW_016107431_4830957_4832459__	1	288	-14	+	sf63	Unspecified	1	288	0	2455
980	370	2526	1.7	0	0	Cebus_AluSc8_NW_016107433_1806370_1807877_pos	1	287	-20	+	sf63	AluTa15	2	288	0	2473	marmoset			2566	1.7	0	0	Cebus_AluSc8_NW_016107433_1806370_1807877_pos	1	287	-20	+	sf63	Unspecified	2	288	0	2473		cebLS2p_415F_0161074330_1806370	CTTTGTACTGGCAGCCTAGAG	cebLS2p_415R_0161074330_1806370	AATCTGTGCCACCCTCTAGC	873	563	549	554
981	371	2539	1.7	0	0	Cebus_AluSc8_NW_016107437_4722440_4723941_pos	1	287	-14	+	sf63	AluTa15	2	288	0	2530	marmoset			2494	1.7	0	0	Cebus_AluSc8_NW_016107437_4722440_4723941_pos	1	287	-14	+	sf63	Unspecified	2	288	0	2530		cebLS2p_417F_0161074370_4722440	TCACTTGAGtCCAGCAGTTTG	cebLS2p_417R_0161074370_4722440	TgCCTTCCTCCTCATTGTTG	833	497	545	508
982	372	2538	1.7	0	0	Cebus_AluSc8_NW_016107437_5013320_5014807_pos	1	287	0	+	sf63	AluTa15	2	288	0	2531	marmoset			2549	1.7	0	0	Cebus_AluSc8_NW_016107437_5013320_5014807_pos	1	287	0	+	sf63	Unspecified	2	288	0	2531
983	373	2530	1.7	0	0	Cebus_AluSc8_NW_016107438_5309532_5311033_pos	1	287	-14	+	sf63	AluTa15	2	288	0	2550	marmoset			2576	1.7	0	0	Cebus_AluSc8_NW_016107438_5309532_5311033_pos	1	287	-14	+	sf63	Unspecified	2	288	0	2550
984	374	2568	1.7	0	0	Cebus_AluSc8_NW_016107440_1971702_1973213_pos	1	287	-24	+	sf63	AluTa15	2	288	0	2572	marmoset			2515	1.7	0	0	Cebus_AluSc8_NW_016107440_1971702_1973213_pos	1	287	-24	+	sf63	Unspecified	2	288	0	2572		cebLS2p_418F_0161074400_1971702	GCTCTGCATCCACATTCTTAC	cebLS2p_418R_0161074400_1971702	CCTTTTGCCgCATGATGATG	812	364	468	365
985	375	2544	1.7	0	0	Cebus_AluSc8_NW_016107444_660678_662178_pos	1	287	-13	+	sf63	AluTa15	2	288	0	2610	marmoset			2522	1.7	0	0	Cebus_AluSc8_NW_016107444_660678_662178_pos	1	287	-13	+	sf63	Unspecified	2	288	0	2610		cebLS2p_419F_0161074440_660678	ACAAGAAAGCCAGGTGTGATG	cebLS2p_419R_0161074440_660678	GTGTCAGGCAGTACACTAAGAC	855	552	569	553
986	376	2565	1.7	0	0	Cebus_AluSc8_NW_016107445_1587743_1589243__	1	288	-12	+	sf63	AluTa15	1	288	0	2615	marmoset			2542	1.7	0	0	Cebus_AluSc8_NW_016107445_1587743_1589243__	1	288	-12	+	sf63	Unspecified	1	288	0	2615		cebLS2p_420F_0161074450_1587743	TGGAAGAAACACCgCAGAAAC	cebLS2p_420R_0161074450_1587743	GCCTGAGTGACAATGAGAGAC	840	531	524	524
987	377	2563	1.7	0	0	Cebus_AluSc8_NW_016107446_4429995_4431505__	1	288	-22	+	sf63	AluTa15	1	288	0	2632	marmoset			2552	1.7	0	0	Cebus_AluSc8_NW_016107446_4429995_4431505__	1	288	-22	+	sf63	Unspecified	1	288	0	2632
988	378	2547	1.7	0	0	Cebus_AluSc8_NW_016107453_1436205_1437694__	1	288	-1	+	sf63	AluTa15	1	288	0	2698	marmoset			2552	1.7	0	0	Cebus_AluSc8_NW_016107453_1436205_1437694__	1	288	-1	+	sf63	Unspecified	1	288	0	2698
989	379	2552	1.7	0	0	Cebus_AluSc8_NW_016107457_1068164_1069665__	1	288	-13	+	sf63	AluTa15	1	288	0	2734	marmoset			2529	1.7	0	0	Cebus_AluSc8_NW_016107457_1068164_1069665__	1	288	-13	+	sf63	Unspecified	1	288	0	2734		cebLS2p_421F_0161074570_1068164	TAGGGCTGTTCTTCCATTTCG	cebLS2p_421R_0161074570_1068164	CCTTTGTGTCCCAGcTTGTG	825	510	512	501
990	380	2550	1.7	0	0	Cebus_AluSc8_NW_016107459_508803_510297_pos	1	287	-7	+	sf63	AluTa15	2	288	0	2776	marmoset			2544	1.7	0	0	Cebus_AluSc8_NW_016107459_508803_510297_pos	1	287	-7	+	sf63	Unspecified	2	288	0	2776
991	381	2562	1.7	0	0	Cebus_AluSc8_NW_016107464_4144396_4145898__	1	288	-14	+	sf63	AluTa15	1	288	0	2830	marmoset			2544	1.7	0	0	Cebus_AluSc8_NW_016107464_4144396_4145898__	1	288	-14	+	sf63	Unspecified	1	288	0	2830
992	382	2535	1.7	0	0	Cebus_AluSc8_NW_016107465_453991_455485_pos	1	287	-7	+	sf63	AluTa15	2	288	0	2850	marmoset			2526	1.7	0	0	Cebus_AluSc8_NW_016107465_453991_455485_pos	1	287	-7	+	sf63	Unspecified	2	288	0	2850
993	383	2558	1.7	0	0	Cebus_AluSc8_NW_016107470_1200771_1202278__	1	288	-19	+	sf63	AluTa15	1	288	0	2881	marmoset			2545	1.7	0	0	Cebus_AluSc8_NW_016107470_1200771_1202278__	1	288	-19	+	sf63	Unspecified	1	288	0	2881
994	384	2539	1.7	0	0	Cebus_AluSc8_NW_016107481_1702078_1703578_pos	1	287	-13	+	sf63	AluTa15	2	288	0	2974	marmoset			2550	1.7	0	0	Cebus_AluSc8_NW_016107481_1702078_1703578_pos	1	287	-13	+	sf63	Unspecified	2	288	0	2974
995	385	2524	1.7	0.3	0	Cebus_AluSc8_NW_016107485_447001_448503__	1	287	-15	+	sf63	AluTa15	1	288	0	3012	marmoset			2539	1.7	0.3	0	Cebus_AluSc8_NW_016107485_447001_448503__	1	287	-15	+	sf63	Unspecified	1	288	0	3012		cebLS2p_425F_0161074850_447001	CTGGtTTGGTAGTGGTGAATTC	cebLS2p_425R_0161074850_447001	GCAGAGGAAgAAGCTTTGGAG	896	579	573	584
996	386	2549	1.7	0	0	Cebus_AluSc8_NW_016107487_2399250_2400742__	1	288	-4	+	sf63	AluTa15	1	288	0	3030	marmoset			2538	1.7	0	0	Cebus_AluSc8_NW_016107487_2399250_2400742__	1	288	-4	+	sf63	Unspecified	1	288	0	3030
997	387	2531	1.7	0	0	Cebus_AluSc8_NW_016107487_787397_788904_pos	1	287	-20	+	sf63	AluTa15	2	288	0	3038	marmoset			2530	1.7	0	0	Cebus_AluSc8_NW_016107487_787397_788904_pos	1	287	-20	+	sf63	Unspecified	2	288	0	3038
998	388	2546	1.7	0	0	Cebus_AluSc8_NW_016107496_3312369_3313879__	1	288	-22	+	sf63	AluTa15	1	288	0	3108	marmoset			2539	1.7	0	0	Cebus_AluSc8_NW_016107496_3312369_3313879__	1	288	-22	+	sf63	Unspecified	1	288	0	3108		cebLS2p_426F_0161074960_3312369	TCCACaTCATGTCTCCCTCTATC	cebLS2p_426R_0161074960_3312369	CCAGAAGTATCGCTCTGACTG	772	413	423	424
999	389	2526	1.7	0	0	Cebus_AluSc8_NW_016107498_2356492_2358003_pos	1	287	-24	+	sf63	AluTa15	2	288	0	3121	marmoset			2556	1.7	0	0	Cebus_AluSc8_NW_016107498_2356492_2358003_pos	1	287	-24	+	sf63	Unspecified	2	288	0	3121
1000	390	2543	1.7	0	0	Cebus_AluSc8_NW_016107498_2818212_2819712__	1	288	-12	+	sf63	AluTa15	1	288	0	3123	marmoset			2568	1.7	0	0	Cebus_AluSc8_NW_016107498_2818212_2819712__	1	288	-12	+	sf63	Unspecified	1	288	0	3123		cebLS2p_427F_0161074980_2818212	TTCAGTGAGAGTAGCGAGGAG	cebLS2p_427R_0161074980_2818212	GTTAAACCACTGGAGGGATGTG	889	596	594	592
1001	391	2575	1.7	0	0	Cebus_AluSc8_NW_016107512_3508962_3510462__	1	288	-12	+	sf63	AluTa15	1	288	0	3246	marmoset			2524	1.7	0	0	Cebus_AluSc8_NW_016107512_3508962_3510462__	1	288	-12	+	sf63	Unspecified	1	288	0	3246		cebLS2p_429F_0161075120_3508962	AtAAATGAGGGGCACaCAGAC	cebLS2p_429R_0161075120_3508962	TTTGCTTGAGTCgCTTTTGG	783	473	447	468
1002	392	2536	1.7	0	0	Cebus_AluSc8_NW_016107513_2195588_2197091__	1	288	-15	+	sf63	AluTa15	1	288	0	3258	marmoset	yes	no	2544	1.7	0	0	Cebus_AluSc8_NW_016107513_2195588_2197091__	1	288	-15	+	sf63	Unspecified	1	288	0	3258		cebLS2p_430F_0161075130_2195588	TGCTTGACCTTCTAACTGACTG	cebLS2p_430R_0161075130_2195588	GcCTGGGACTGTgTTTCTATG	769	413	414	413
1003	393	2533	1.7	0	0	Cebus_AluSc8_NW_016107524_3012260_3013767__	1	288	-19	+	sf63	AluTa15	1	288	0	3364	marmoset			2556	1.7	0	0	Cebus_AluSc8_NW_016107524_3012260_3013767__	1	288	-19	+	sf63	Unspecified	1	288	0	3364
1004	394	2519	1.7	0	0	Cebus_AluSc8_NW_016107528_96030_97538__	1	288	-20	+	sf63	AluTa15	1	288	0	3400	marmoset			2565	1.7	0	0	Cebus_AluSc8_NW_016107528_96030_97538__	1	288	-20	+	sf63	Unspecified	1	288	0	3400
1005	395	2458	1.7	0	3.5	Cebus_AluSc8_NW_016107529_3480417_3481929_pos	1	297	-15	+	sf63	AluTa15	2	288	0	3408	marmoset			2563	1.7	0	3.5	Cebus_AluSc8_NW_016107529_3480417_3481929_pos	1	297	-15	+	sf63	Unspecified	2	288	0	3408
1006	396	2568	1.7	0	0	Cebus_AluSc8_NW_016107534_1374744_1376247_pos	1	287	-16	+	sf63	AluTa15	2	288	0	3439	marmoset			2547	1.7	0	0	Cebus_AluSc8_NW_016107534_1374744_1376247_pos	1	287	-16	+	sf63	Unspecified	2	288	0	3439		cebLS2p_432F_0161075340_1374744	AAGTAGGAAAGGAGGCCAAAG	cebLS2p_432R_0161075340_1374744	CTGGGGCTTACATGATTCTCC	711	404	405	411
1007	397	2555	1.7	0	0	Cebus_AluSc8_NW_016107540_1637019_1638527_pos	1	287	-21	+	sf63	AluTa15	2	288	0	3482	marmoset			2552	1.7	0	0	Cebus_AluSc8_NW_016107540_1637019_1638527_pos	1	287	-21	+	sf63	Unspecified	2	288	0	3482
1008	398	2540	1.7	0	0	Cebus_AluSc8_NW_016107543_2795103_2796598__	1	287	-8	+	sf63	AluTa15	2	288	0	3502	marmoset			2550	1.7	0	0	Cebus_AluSc8_NW_016107543_2795103_2796598__	1	287	-8	+	sf63	Unspecified	2	288	0	3502
1009	399	2566	1.7	0	0	Cebus_AluSc8_NW_016107543_914194_915701_pos	1	287	-20	+	sf63	AluTa15	2	288	0	3512	marmoset			2520	1.7	0	0	Cebus_AluSc8_NW_016107543_914194_915701_pos	1	287	-20	+	sf63	Unspecified	2	288	0	3512
1010	400	2576	1.7	0	0	Cebus_AluSc8_NW_016107553_2385184_2386680__	1	288	-8	+	sf63	AluTa15	1	288	0	3589	marmoset			2562	1.7	0	0	Cebus_AluSc8_NW_016107553_2385184_2386680__	1	288	-8	+	sf63	Unspecified	1	288	0	3589
1011	401	2548	1.7	0	0	Cebus_AluSc8_NW_016107561_2201620_2203118__	1	288	-10	+	sf63	AluTa15	1	288	0	3633	marmoset			2535	1.7	0	0	Cebus_AluSc8_NW_016107561_2201620_2203118__	1	288	-10	+	sf63	Unspecified	1	288	0	3633
1012	402	2491	1.7	0.3	0	Cebus_AluSc8_NW_016107566_2332264_2333753__	1	287	-2	+	sf63	AluTa15	1	288	0	3659	marmoset			2548	1.7	0.3	0	Cebus_AluSc8_NW_016107566_2332264_2333753__	1	287	-2	+	sf63	Unspecified	1	288	0	3659		cebLS2p_438F_0161075660_2332264	AGCTCCTACAATGCCAAAACC	cebLS2p_438R_0161075660_2332264	CAAGGGCCATGCTCATCTTC	826	483	525	526
1013	403	2570	1.7	0	0	Cebus_AluSc8_NW_016107571_1199662_1201169__	1	288	-19	+	sf63	AluTa15	1	288	0	3705	marmoset			2558	1.7	0	0	Cebus_AluSc8_NW_016107571_1199662_1201169__	1	288	-19	+	sf63	Unspecified	1	288	0	3705		cebLS2p_440F_0161075710_1199662	TCTTAGGCgCTTGATCTTCAG	cebLS2p_440R_0161075710_1199662	AcTGCCAAtAGTGCAATCCTC	853	527	532	536
1014	404	2525	1.7	0	0	Cebus_AluSc8_NW_016107580_2062453_2063955_pos	1	287	-15	+	sf63	AluTa15	2	288	0	3808	marmoset			2546	1.7	0	0	Cebus_AluSc8_NW_016107580_2062453_2063955_pos	1	287	-15	+	sf63	Unspecified	2	288	0	3808
1015	405	2541	1.7	0	0	Cebus_AluSc8_NW_016107585_1261982_1263517__	1	287	-48	+	sf63	AluTa15	1	287	-1	3846	marmoset			2539	1.7	0	0	Cebus_AluSc8_NW_016107585_1261982_1263517__	1	287	-48	+	sf63	Unspecified	1	287	-1	3846
1016	406	2546	1.7	0	0.3	Cebus_AluSc8_NW_016107586_690561_692062__	1	289	-12	+	sf63	AluTa15	1	288	0	3856	marmoset			2524	1.7	0	0.3	Cebus_AluSc8_NW_016107586_690561_692062__	1	289	-12	+	sf63	Unspecified	1	288	0	3856
1017	407	2568	1.7	0	0	Cebus_AluSc8_NW_016107590_17281_18792_pos	1	287	-24	+	sf63	AluTa15	2	288	0	3879	marmoset			2531	1.7	0	0	Cebus_AluSc8_NW_016107590_17281_18792_pos	1	287	-24	+	sf63	Unspecified	2	288	0	3879
1018	408	2538	1.7	0	0	Cebus_AluSc8_NW_016107597_2393172_2394683_pos	1	287	-24	+	sf63	AluTa15	2	288	0	3922	marmoset			2539	1.7	0	0	Cebus_AluSc8_NW_016107597_2393172_2394683_pos	1	287	-24	+	sf63	Unspecified	2	288	0	3922
1019	409	2556	1.7	0	0	Cebus_AluSc8_NW_016107598_2320218_2321717__	1	288	-11	+	sf63	AluTa15	1	288	0	3928	marmoset			2549	1.7	0	0	Cebus_AluSc8_NW_016107598_2320218_2321717__	1	288	-11	+	sf63	Unspecified	1	288	0	3928
1020	410	2558	1.7	0	0	Cebus_AluSc8_NW_016107613_2699594_2701105__	1	288	-23	+	sf63	AluTa15	1	288	0	4032	marmoset			2510	1.7	0	0	Cebus_AluSc8_NW_016107613_2699594_2701105__	1	288	-23	+	sf63	Unspecified	1	288	0	4032		cebLS2p_442F_0161076130_2699594	ACgGCTCAGGTGTTTAAAAGTC	cebLS2p_442R_0161076130_2699594	AGCTgCACCTAGAGCCATTAG	884	548	560	555
1021	411	2550	1.7	0	0	Cebus_AluSc8_NW_016107617_89835_91340__	1	288	-17	+	sf63	AluTa15	1	288	0	4051	marmoset			2546	1.7	0	0	Cebus_AluSc8_NW_016107617_89835_91340__	1	288	-17	+	sf63	Unspecified	1	288	0	4051		cebLS2p_443F_0161076170_89835	TTCATCAGGTTGAGGGGAGAG	cebLS2p_443R_0161076170_89835	AAAGTGACCGGCAAGTTACAC	832	518	405	518
1022	412	2563	1.7	0	0	Cebus_AluSc8_NW_016107634_240971_242477__	1	287	-19	+	sf63	AluTa15	1	287	-1	4134	marmoset			2526	1.7	0	0	Cebus_AluSc8_NW_016107634_240971_242477__	1	287	-19	+	sf63	Unspecified	1	287	-1	4134
1023	413	2532	1.7	0	0	Cebus_AluSc8_NW_016107640_2403133_2404633__	1	287	-13	+	sf63	AluTa15	2	288	0	4164	marmoset			2543	1.7	0	0	Cebus_AluSc8_NW_016107640_2403133_2404633__	1	287	-13	+	sf63	Unspecified	2	288	0	4164		cebLS2p_445F_0161076400_2403133	GTTTCTTCTGCTGCTCAATGG	cebLS2p_445R_0161076400_2403133	GTGACCAtTTACTAGCCATGTG	897	565	561	575
1024	414	2542	1.7	0	0	Cebus_AluSc8_NW_016107656_848202_849717__	1	288	-27	+	sf63	AluTa15	1	288	0	4242	marmoset			2495	1.7	0	0	Cebus_AluSc8_NW_016107656_848202_849717__	1	288	-27	+	sf63	Unspecified	1	288	0	4242
1025	415	2537	1.7	0	0	Cebus_AluSc8_NW_016107659_1174957_1176493_pos	1	287	-49	+	sf63	AluTa15	2	288	0	4255	marmoset			2575	1.7	0	0	Cebus_AluSc8_NW_016107659_1174957_1176493_pos	1	287	-49	+	sf63	Unspecified	2	288	0	4255
1026	416	2540	1.7	0	0	Cebus_AluSc8_NW_016107664_743050_744554_pos	1	287	-17	+	sf63	AluTa15	2	288	0	4284	marmoset			2536	1.7	0	0	Cebus_AluSc8_NW_016107664_743050_744554_pos	1	287	-17	+	sf63	Unspecified	2	288	0	4284		cebLS2p_446F_0161076640_743050	ACTCTTCAACAGGGCTTCAATC	cebLS2p_446R_0161076640_743050	CAAGGtTGCTAGGCTTCTGG	893	557	572	578
1027	417	2556	1.7	0	0	Cebus_AluSc8_NW_016107664_789115_790629__	1	287	-27	+	sf63	AluTa15	2	288	0	4286	marmoset			2557	1.7	0	0	Cebus_AluSc8_NW_016107664_789115_790629__	1	287	-27	+	sf63	Unspecified	2	288	0	4286
1028	418	2536	1.7	0	0	Cebus_AluSc8_NW_016107667_2175434_2176945_pos	1	287	-24	+	sf63	AluTa15	2	288	0	4305	marmoset			2538	1.7	0	0	Cebus_AluSc8_NW_016107667_2175434_2176945_pos	1	287	-24	+	sf63	Unspecified	2	288	0	4305		cebLS2p_447F_0161076670_2175434	TCAGtTTCTCTCCCcTCTCTG	cebLS2p_447R_0161076670_2175434	AACCCtCATTCTCGTTGTTGG	855	481	481	479
1029	419	2551	1.7	0	0	Cebus_AluSc8_NW_016107682_2689228_2690725__	1	288	-9	+	sf63	AluTa15	1	288	0	4388	marmoset			2530	1.7	0	0	Cebus_AluSc8_NW_016107682_2689228_2690725__	1	288	-9	+	sf63	Unspecified	1	288	0	4388		cebLS2p_449F_0161076820_2689228	CCTCTCGAAACCCTGATCAAG	cebLS2p_449R_0161076820_2689228	GAGTTCAAATTGCAGCTCATCG	868	540	530	556
1030	420	2538	1.7	0	0	Cebus_AluSc8_NW_016107696_962188_963689__	1	288	-13	+	sf63	AluTa15	1	288	0	4441	marmoset			2533	1.7	0	0	Cebus_AluSc8_NW_016107696_962188_963689__	1	288	-13	+	sf63	Unspecified	1	288	0	4441
1031	421	2554	1.7	0	0	Cebus_AluSc8_NW_016107709_1899266_1900793__	1	287	-40	+	sf63	AluTa15	2	288	0	4500	marmoset			2569	1.7	0	0	Cebus_AluSc8_NW_016107709_1899266_1900793__	1	287	-40	+	sf63	Unspecified	2	288	0	4500
1032	422	2558	1.7	0	0	Cebus_AluSc8_NW_016107718_186955_188466_pos	1	287	-24	+	sf63	AluTa15	2	288	0	4537	marmoset			2519	1.7	0	0	Cebus_AluSc8_NW_016107718_186955_188466_pos	1	287	-24	+	sf63	Unspecified	2	288	0	4537
1033	423	2554	1.7	0	0	Cebus_AluSc8_NW_016107725_1074520_1076020__	1	287	-13	+	sf63	AluTa15	2	288	0	4556	marmoset			2458	1.7	0	0	Cebus_AluSc8_NW_016107725_1074520_1076020__	1	287	-13	+	sf63	Unspecified	2	288	0	4556
1034	424	2555	1.7	0	0	Cebus_AluSc8_NW_016107742_993024_994517__	1	287	-6	+	sf63	AluTa15	2	288	0	4643	marmoset			2568	1.7	0	0	Cebus_AluSc8_NW_016107742_993024_994517__	1	287	-6	+	sf63	Unspecified	2	288	0	4643
1035	425	2526	1.7	0	0	Cebus_AluSc8_NW_016107746_539544_541039_pos	1	287	-8	+	sf63	AluTa15	2	288	0	4657	marmoset			2551	1.7	0	0	Cebus_AluSc8_NW_016107746_539544_541039_pos	1	287	-8	+	sf63	Unspecified	2	288	0	4657
1036	426	2515	1.7	0	0.3	Cebus_AluSc8_NW_016107749_1618417_1619917__	1	289	-11	+	sf63	AluTa15	1	288	0	4676	marmoset			2555	1.7	0	0.3	Cebus_AluSc8_NW_016107749_1618417_1619917__	1	289	-11	+	sf63	Unspecified	1	288	0	4676		cebLS2p_452F_0161077490_1618417	TACCTTGGACCAGTGAGTCTC	cebLS2p_452R_0161077490_1618417	AgGGTGGTACTTGTGAACAGG	783	498	471	468
1037	427	2507	1.7	0	0	Cebus_AluSc8_NW_016107750_460598_462102_pos	1	287	-17	+	sf63	AluTa15	2	288	0	4681	marmoset			2566	1.7	0	0	Cebus_AluSc8_NW_016107750_460598_462102_pos	1	287	-17	+	sf63	Unspecified	2	288	0	4681		cebLS2p_453F_0161077500_460598	CTCCAGTACTGTGAAGGATTCC	cebLS2p_453R_0161077500_460598	CAGCAAGCACAACTCAATCAC	746	433	443	441
1038	428	2520	1.7	0	0	Cebus_AluSc8_NW_016107757_1435773_1437267__	1	288	-6	+	sf63	AluTa15	1	288	0	4705	marmoset			2540	1.7	0	0	Cebus_AluSc8_NW_016107757_1435773_1437267__	1	288	-6	+	sf63	Unspecified	1	288	0	4705
1039	429	2549	1.7	0	0	Cebus_AluSc8_NW_016107770_85644_87146__	1	288	-14	+	sf63	AluTa15	1	288	0	4732	marmoset			2568	1.7	0	0	Cebus_AluSc8_NW_016107770_85644_87146__	1	288	-14	+	sf63	Unspecified	1	288	0	4732
1040	430	2538	1.7	0	0	Cebus_AluSc8_NW_016107773_597490_598986__	1	287	-9	+	sf63	AluTa15	2	288	0	4748	marmoset			2576	1.7	0	0	Cebus_AluSc8_NW_016107773_597490_598986__	1	287	-9	+	sf63	Unspecified	2	288	0	4748
1041	431	2554	1.7	0	0	Cebus_AluSc8_NW_016107782_360210_361710__	1	288	-12	+	sf63	AluTa15	1	288	0	4774	marmoset			2555	1.7	0	0	Cebus_AluSc8_NW_016107782_360210_361710__	1	288	-12	+	sf63	Unspecified	1	288	0	4774		cebLS2p_455F_0161077820_360210	GACTAGGGAAGGAAcGACAAC	cebLS2p_455R_0161077820_360210	GCTGTGAGTAAGCATGTTTTCC	855	541	541	544
1042	432	2550	1.7	0	0	Cebus_AluSc8_NW_016107782_92363_93861__	1	288	-10	+	sf63	AluTa15	1	288	0	4778	marmoset			2525	1.7	0	0	Cebus_AluSc8_NW_016107782_92363_93861__	1	288	-10	+	sf63	Unspecified	1	288	0	4778
1043	433	2552	1.7	0	0	Cebus_AluSc8_NW_016107792_560366_561867__	1	288	-13	+	sf63	AluTa15	1	288	0	4808	marmoset			2548	1.7	0	0	Cebus_AluSc8_NW_016107792_560366_561867__	1	288	-13	+	sf63	Unspecified	1	288	0	4808
1044	434	2542	1.7	0	0	Cebus_AluSc8_NW_016107802_38543_40047_pos	1	287	-17	+	sf63	AluTa15	2	288	0	4834	marmoset			2491	1.7	0	0	Cebus_AluSc8_NW_016107802_38543_40047_pos	1	287	-17	+	sf63	Unspecified	2	288	0	4834		cebLS2p_457F_0161078020_38543	ATTCTCCCCTTACCCTGACTC	cebLS2p_457R_0161078020_38543	TCCTACCCTATAGCAGATCTGG	836	521	521	525
1045	435	2525	1.7	0	0	Cebus_AluSc8_NW_016107842_571027_572538_pos	1	287	-24	+	sf63	AluTa15	2	288	0	4919	marmoset			2570	1.7	0	0	Cebus_AluSc8_NW_016107842_571027_572538_pos	1	287	-24	+	sf63	Unspecified	2	288	0	4919
1046	436	2555	1.7	0	0	Cebus_AluSc8_NW_016107852_539479_540988__	1	288	-21	+	sf63	AluTa15	1	288	0	4946	marmoset			2547	1.7	0	0	Cebus_AluSc8_NW_016107852_539479_540988__	1	288	-21	+	sf63	Unspecified	1	288	0	4946
1047	437	2513	1.7	0	0	Cebus_AluSc8_NW_016107852_581576_583081__	1	288	-17	+	sf63	AluTa15	1	288	0	4947	marmoset			2525	1.7	0	0	Cebus_AluSc8_NW_016107852_581576_583081__	1	288	-17	+	sf63	Unspecified	1	288	0	4947
1048	438	2537	1.7	0	0	Cebus_AluSc8_NW_016107856_1390288_1391783_pos	1	287	-8	+	sf63	AluTa15	2	288	0	4965	marmoset			2541	1.7	0	0	Cebus_AluSc8_NW_016107856_1390288_1391783_pos	1	287	-8	+	sf63	Unspecified	2	288	0	4965		cebLS2p_461F_0161078560_1390288	CTTCCTGAGTACGCTGAAGTG	cebLS2p_461R_0161078560_1390288	CCACTGGCATGCaTGAGTTG	892	561	587	588
1049	439	2556	1.7	0	0	Cebus_AluSc8_NW_016107903_646143_647630_pos	1	287	0	+	sf63	AluTa15	2	288	0	5081	marmoset			2546	1.7	0	0	Cebus_AluSc8_NW_016107903_646143_647630_pos	1	287	0	+	sf63	Unspecified	2	288	0	5081
1050	440	2561	1.7	0	0	Cebus_AluSc8_NW_016107932_546937_548439__	1	288	-14	+	sf63	AluTa15	1	288	0	5124	marmoset			2568	1.7	0	0	Cebus_AluSc8_NW_016107932_546937_548439__	1	288	-14	+	sf63	Unspecified	1	288	0	5124
1051	441	2551	1.7	0	0	Cebus_AluSc8_NW_016107960_462232_463734__	1	288	-14	+	sf63	AluTa15	1	288	0	5176	marmoset			2559	1.7	0	0	Cebus_AluSc8_NW_016107960_462232_463734__	1	288	-14	+	sf63	Unspecified	1	288	0	5176
1052	442	2567	1.7	0	0	Cebus_AluSc8_NW_016107971_82053_83553__	1	288	-12	+	sf63	AluTa15	1	288	0	5205	marmoset			2538	1.7	0	0	Cebus_AluSc8_NW_016107971_82053_83553__	1	288	-12	+	sf63	Unspecified	1	288	0	5205
1053	443	2531	1.7	0	0	Cebus_AluSc8_NW_016108044_426828_428339_pos	1	287	-24	+	sf63	AluTa15	2	288	0	5283	marmoset			2556	1.7	0	0	Cebus_AluSc8_NW_016108044_426828_428339_pos	1	287	-24	+	sf63	Unspecified	2	288	0	5283		cebLS2p_466F_0161080440_426828	GGTCTGCTTCTTGTTCAGGTC	cebLS2p_466R_0161080440_426828	CCAGTACTTTGAGCTGCAGTG	752	426	425	428
1054	444	2500	1.7	0	0.7	Cebus_AluSq2_NW_016107409_6693620_6695133__	1	289	-24	+	sf63	AluTa15	2	288	0	7154	marmoset			2558	1.7	0	0.7	Cebus_AluSq2_NW_016107409_6693620_6695133__	1	289	-24	+	sf63	Unspecified	2	288	0	7154		cebLS2p_495F_0161074090_6693620	TCAGTTGTGTCCATGCCTTATC	cebLS2p_495R_0161074090_6693620	ATGGTGTGGAAAGTGTCTTCG	815	492	492	492
1055	445	2524	1.7	0	0	Cebus_AluSq2_NW_016107442_3461123_3462634_pos	1	287	-24	+	sf63	AluTa15	2	288	0	7165	marmoset			2550	1.7	0	0	Cebus_AluSq2_NW_016107442_3461123_3462634_pos	1	287	-24	+	sf63	Unspecified	2	288	0	7165
1056	446	2510	1.7	0	0.7	Cebus_AluSq2_NW_016107492_343145_344656_pos	1	289	-22	+	sf63	AluTa15	2	288	0	7179	marmoset			2529	1.7	0	0.7	Cebus_AluSq2_NW_016107492_343145_344656_pos	1	289	-22	+	sf63	Unspecified	2	288	0	7179		cebLS2p_496F_0161074920_343145	ACTCTCAGTCATGCCAGTACC	cebLS2p_496R_0161074920_343145	AGCCCCATGGAGAGAATATGC	885	579	578	576
1057	447	2528	1.7	0	0	Cebus_AluSq2_NW_016108035_144312_145820_pos	1	287	-21	+	sf63	AluTa15	2	288	0	7220	marmoset			2563	1.7	0	0	Cebus_AluSq2_NW_016108035_144312_145820_pos	1	287	-21	+	sf63	Unspecified	2	288	0	7220		cebLS2p_497F_0161080350_144312	TGCTGAAAAGGGCTtAAGGTG	cebLS2p_497R_0161080350_144312	TTCTGCTGAGCTCCCAACTG	878	560	558	585
1058	448	2555	1.7	0	0	Cebus_AluSx3_NW_016107315_12292474_12293974_pos	1	287	-13	+	sf63	AluTa15	2	288	0	7227	marmoset			2532	1.7	0	0	Cebus_AluSx3_NW_016107315_12292474_12293974_pos	1	287	-13	+	sf63	Unspecified	2	288	0	7227
1059	449	2538	1.7	0	0	Cebus_AluSx3_NW_016107317_14604731_14606223_pos	1	287	-5	+	sf63	AluTa15	2	288	0	7253	marmoset			2552	1.7	0	0	Cebus_AluSx3_NW_016107317_14604731_14606223_pos	1	287	-5	+	sf63	Unspecified	2	288	0	7253
1060	450	2538	1.7	0	0	Cebus_AluSx3_NW_016107319_13624152_13625656_pos	1	287	-17	+	sf63	AluTa15	2	288	0	7271	marmoset			2515	1.7	0	0	Cebus_AluSx3_NW_016107319_13624152_13625656_pos	1	287	-17	+	sf63	Unspecified	2	288	0	7271
1061	451	2565	1.7	0	0	Cebus_AluSx3_NW_016107332_1703026_1704518__	1	288	-4	+	sf63	AluTa15	1	288	0	7353	marmoset			2547	1.7	0	0	Cebus_AluSx3_NW_016107332_1703026_1704518__	1	288	-4	+	sf63	Unspecified	1	288	0	7353		cebLS2p_499F_0161073320_1703026	TGTTTGGGCTTAGAGAGAAGG	cebLS2p_499R_0161073320_1703026	GtTTTCCCACATCTAAGGCTTC	837	534	540	540
1062	452	2551	1.7	0	0	Cebus_AluSx3_NW_016107336_8921835_8923334__	1	288	-11	+	sf63	AluTa15	1	288	0	7388	marmoset			2542	1.7	0	0	Cebus_AluSx3_NW_016107336_8921835_8923334__	1	288	-11	+	sf63	Unspecified	1	288	0	7388
1063	453	2568	1.7	0	0	Cebus_AluSx3_NW_016107339_8939572_8941083__	1	287	-24	+	sf63	AluTa15	2	288	0	7411	marmoset			2537	1.7	0	0	Cebus_AluSx3_NW_016107339_8939572_8941083__	1	287	-24	+	sf63	Unspecified	2	288	0	7411		cebLS2p_501F_0161073390_8939572	TGTACTTCCGTGGCACCTAAG	cebLS2p_501R_0161073390_8939572	TCTTCTTAGCCACCCAGACAC	865	548	546	548
1064	454	2552	1.7	0	0	Cebus_AluSx3_NW_016107347_6612624_6614120__	1	288	-8	+	sf63	AluTa15	1	288	0	7456	marmoset			2540	1.7	0	0	Cebus_AluSx3_NW_016107347_6612624_6614120__	1	288	-8	+	sf63	Unspecified	1	288	0	7456
1065	455	2542	1.7	0	0	Cebus_AluSx3_NW_016107352_6039711_6041213__	1	288	-14	+	sf63	AluTa15	1	288	0	7476	marmoset			2556	1.7	0	0	Cebus_AluSx3_NW_016107352_6039711_6041213__	1	288	-14	+	sf63	Unspecified	1	288	0	7476		cebLS2p_502F_0161073520_6039711	GCCACCTTAcACGAGATACAC	cebLS2p_502R_0161073520_6039711	GAATGAGAGCCACAGTATCCC	742	422	427	429
1066	456	2554	1.7	0	0	Cebus_AluSx3_NW_016107357_6838383_6839874_pos	1	287	-4	+	sf63	AluTa15	2	288	0	7512	marmoset			2563	1.7	0	0	Cebus_AluSx3_NW_016107357_6838383_6839874_pos	1	287	-4	+	sf63	Unspecified	2	288	0	7512
1067	457	2565	1.7	0	0	Cebus_AluSx3_NW_016107383_11649924_11651432__	1	288	-20	+	sf63	AluTa15	1	288	0	7670	marmoset			2536	1.7	0	0	Cebus_AluSx3_NW_016107383_11649924_11651432__	1	288	-20	+	sf63	Unspecified	1	288	0	7670		cebLS2p_506F_0161073830_11649924	AAGTCAAACAGCCAGCAAAGG	cebLS2p_506R_0161073830_11649924	ATGCCTGAcCTCACTGAATCC	868	562	562	562
1068	458	2550	1.7	0	0	Cebus_AluSx3_NW_016107391_4122410_4123910_pos	1	287	-13	+	sf63	AluTa15	2	288	0	7715	marmoset			2556	1.7	0	0	Cebus_AluSx3_NW_016107391_4122410_4123910_pos	1	287	-13	+	sf63	Unspecified	2	288	0	7715
1069	459	2539	1.7	0	0	Cebus_AluSx3_NW_016107395_9249264_9250756_pos	1	287	-5	+	sf63	AluTa15	2	288	0	7752	marmoset			2554	1.7	0	0	Cebus_AluSx3_NW_016107395_9249264_9250756_pos	1	287	-5	+	sf63	Unspecified	2	288	0	7752		cebLS2p_507F_0161073950_9249264	CTGTCTACCTTTCCACATGAGG	cebLS2p_507R_0161073950_9249264	GTTTCCCCAcGCTAGAATGTC	853	554	551	548
1070	460	2536	1.7	0.3	0	Cebus_AluSx3_NW_016107398_228846_230345__	1	287	-12	+	sf63	AluTa15	1	288	0	7764	marmoset			2509	1.7	0.3	0	Cebus_AluSx3_NW_016107398_228846_230345__	1	287	-12	+	sf63	Unspecified	1	288	0	7764		cebLS2p_508F_0161073980_228846	CCAGTACTGAAACCCTCTTCC	cebLS2p_508R_0161073980_228846	CGACTCCCACCTAAGAAAAGC	803	500	509	504
1071	461	2555	1.7	0	0	Cebus_AluSx3_NW_016107398_2982903_2984402_pos	1	287	-12	+	sf63	AluTa15	2	288	0	7767	marmoset			2551	1.7	0	0	Cebus_AluSx3_NW_016107398_2982903_2984402_pos	1	287	-12	+	sf63	Unspecified	2	288	0	7767
1072	462	2499	1.7	0.3	0	Cebus_AluSx3_NW_016107399_1880009_1881509__	1	287	-13	+	sf63	AluTa15	1	288	0	7775	marmoset			2538	1.7	0.3	0	Cebus_AluSx3_NW_016107399_1880009_1881509__	1	287	-13	+	sf63	Unspecified	1	288	0	7775		cebLS2p_509F_0161073990_1880009	GACATGGTAACCGGCTTTCC	cebLS2p_509R_0161073990_1880009	CCGACCAAGATCTTCCTCTC	862	558	556	542
1073	463	2545	1.7	0	0	Cebus_AluSx3_NW_016107403_2017665_2019169_pos	1	287	-17	+	sf63	AluTa15	2	288	0	7795	marmoset			2556	1.7	0	0	Cebus_AluSx3_NW_016107403_2017665_2019169_pos	1	287	-17	+	sf63	Unspecified	2	288	0	7795
1074	464	2556	1.7	0	0	Cebus_AluSx3_NW_016107411_1940274_1941768_pos	1	287	-7	+	sf63	AluTa15	2	288	0	7820	marmoset			2554	1.7	0	0	Cebus_AluSx3_NW_016107411_1940274_1941768_pos	1	287	-7	+	sf63	Unspecified	2	288	0	7820
1075	465	2549	1.7	0	0	Cebus_AluSx3_NW_016107416_45922_47430__	1	288	-20	+	sf63	AluTa15	1	288	0	7841	marmoset			2558	1.7	0	0	Cebus_AluSx3_NW_016107416_45922_47430__	1	288	-20	+	sf63	Unspecified	1	288	0	7841		cebLS2p_510F_0161074160_45922	GGAAGACATGGGGAGGAAAC	cebLS2p_510R_0161074160_45922	ACTCAGCCTCCAGTGTTCTC	811	498	493	496
1076	466	2576	1.7	0	0	Cebus_AluSx3_NW_016107417_1921178_1922698__	1	288	-32	+	sf63	AluTa15	1	288	0	7844	marmoset			2554	1.7	0	0	Cebus_AluSx3_NW_016107417_1921178_1922698__	1	288	-32	+	sf63	Unspecified	1	288	0	7844
1077	467	2542	1.7	0	0	Cebus_AluSx3_NW_016107424_488569_490063_pos	1	287	-7	+	sf63	AluTa15	2	288	0	7866	marmoset			2556	1.7	0	0	Cebus_AluSx3_NW_016107424_488569_490063_pos	1	287	-7	+	sf63	Unspecified	2	288	0	7866
1078	468	2544	1.7	0	0	Cebus_AluSx3_NW_016107432_10174235_10175728_pos	1	287	-6	+	sf63	AluTa15	2	288	0	7891	marmoset			2555	1.7	0	0	Cebus_AluSx3_NW_016107432_10174235_10175728_pos	1	287	-6	+	sf63	Unspecified	2	288	0	7891		cebLS2p_512F_0161074320_10174235	GGtGGTTTACTaTTTGGCCTTCC	cebLS2p_512R_0161074320_10174235	AAATCCATGCTGACCACTCTG	855	549	545	541
1079	469	2544	1.7	0	0	Cebus_AluSx3_NW_016107432_10208893_10210427__	1	288	-46	+	sf63	AluTa15	1	288	0	7892	marmoset			2526	1.7	0	0	Cebus_AluSx3_NW_016107432_10208893_10210427__	1	288	-46	+	sf63	Unspecified	1	288	0	7892
1080	470	2529	1.7	0	0	Cebus_AluSx3_NW_016107432_7723151_7724654_pos	1	287	-16	+	sf63	AluTa15	2	288	0	7896	marmoset			2515	1.7	0	0	Cebus_AluSx3_NW_016107432_7723151_7724654_pos	1	287	-16	+	sf63	Unspecified	2	288	0	7896
1081	471	2550	1.7	0	0	Cebus_AluSx3_NW_016107434_2346196_2347697_pos	1	287	-14	+	sf63	AluTa15	2	288	0	7904	marmoset			2507	1.7	0	0	Cebus_AluSx3_NW_016107434_2346196_2347697_pos	1	287	-14	+	sf63	Unspecified	2	288	0	7904
1082	472	2556	1.7	0	0	Cebus_AluSx3_NW_016107440_1685540_1687029_pos	1	287	-2	+	sf63	AluTa15	2	288	0	7923	marmoset			2520	1.7	0	0	Cebus_AluSx3_NW_016107440_1685540_1687029_pos	1	287	-2	+	sf63	Unspecified	2	288	0	7923		cebLS2p_513F_0161074400_1685540	TGGCATGCACTTGTAATCCC	cebLS2p_513R_0161074400_1685540	ACAGCACAGATTTCCACATGG	810	499	498	512
1083	473	2556	1.7	0	0	Cebus_AluSx3_NW_016107444_1457328_1458839_pos	1	287	-24	+	sf63	AluTa15	2	288	0	7938	marmoset			2549	1.7	0	0	Cebus_AluSx3_NW_016107444_1457328_1458839_pos	1	287	-24	+	sf63	Unspecified	2	288	0	7938		cebLS2p_514F_0161074440_1457328	ATAGTTCTGGGCAGGGAGATG	cebLS2p_514R_0161074440_1457328	AGTCTATACCACTGGCTTCCC	703	377	364	378
1084	474	2548	1.7	0	0	Cebus_AluSx3_NW_016107465_2643456_2644953__	1	288	-9	+	sf63	AluTa15	1	288	0	8013	marmoset			2538	1.7	0	0	Cebus_AluSx3_NW_016107465_2643456_2644953__	1	288	-9	+	sf63	Unspecified	1	288	0	8013		cebLS2p_516F_0161074650_2643456	TAAGACCTCTGTGCCTGGAAC	cebLS2p_516R_0161074650_2643456	TGACTTTGCTCCTATGGAATGC	718	406	407	407
1085	475	2546	1.7	0	0	Cebus_AluSx3_NW_016107475_1961520_1963027__	1	288	-19	+	sf63	AluTa15	1	288	0	8042	marmoset			2550	1.7	0	0	Cebus_AluSx3_NW_016107475_1961520_1963027__	1	288	-19	+	sf63	Unspecified	1	288	0	8042
1086	476	2539	1.7	0	0	Cebus_AluSx3_NW_016107487_1759552_1761055_pos	1	287	-16	+	sf63	AluTa15	2	288	0	8079	marmoset			2554	1.7	0	0	Cebus_AluSx3_NW_016107487_1759552_1761055_pos	1	287	-16	+	sf63	Unspecified	2	288	0	8079
1087	477	2557	1.7	0	0	Cebus_AluSx3_NW_016107514_4614688_4616189__	1	288	-13	+	sf63	AluTa15	1	288	0	8145	marmoset			2569	1.7	0	0	Cebus_AluSx3_NW_016107514_4614688_4616189__	1	288	-13	+	sf63	Unspecified	1	288	0	8145		cebLS2p_519F_0161075140_4614688	AAACATCTTCCCAGGCTTGTC	cebLS2p_519R_0161075140_4614688	ACCTTGAAcGaTGCATGTTGG	896	584	585	581
1088	478	2538	1.7	0	0	Cebus_AluSx3_NW_016107517_3332393_3333901_pos	1	287	-21	+	sf63	AluTa15	2	288	0	8159	marmoset			2552	1.7	0	0	Cebus_AluSx3_NW_016107517_3332393_3333901_pos	1	287	-21	+	sf63	Unspecified	2	288	0	8159		cebLS2p_520F_0161075170_3332393	GCTTGTTGTGTTGCAGTGATG	cebLS2p_520R_0161075170_3332393	TGTTGCACCTGGATTCGAATAG	873	542	557	555
1089	479	2569	1.7	0	0	Cebus_AluSx3_NW_016107526_2596652_2598152_pos	1	287	-13	+	sf63	AluTa15	2	288	0	8180	marmoset			2556	1.7	0	0	Cebus_AluSx3_NW_016107526_2596652_2598152_pos	1	287	-13	+	sf63	Unspecified	2	288	0	8180
1090	480	2551	1.7	0	0	Cebus_AluSx3_NW_016107536_342881_344390__	1	287	-22	+	sf63	AluTa15	2	288	0	8200	marmoset			2546	1.7	0	0	Cebus_AluSx3_NW_016107536_342881_344390__	1	287	-22	+	sf63	Unspecified	2	288	0	8200		cebLS2p_522F_0161075360_342881	ATGCCTATTGTCCCAGCTAC	cebLS2p_522R_0161075360_342881	TTCAAGACCAGCCGAACATG	792	469	470	470
1091	481	2568	1.7	0	0	Cebus_AluSx3_NW_016107546_293860_295362_pos	1	287	-15	+	sf63	AluTa15	2	288	0	8217	marmoset			2546	1.7	0	0	Cebus_AluSx3_NW_016107546_293860_295362_pos	1	287	-15	+	sf63	Unspecified	2	288	0	8217
1092	482	2525	1.7	0	0	Cebus_AluSx3_NW_016107559_316759_318248_pos	1	287	-2	+	sf63	AluTa15	2	288	0	8246	marmoset			2542	1.7	0	0	Cebus_AluSx3_NW_016107559_316759_318248_pos	1	287	-2	+	sf63	Unspecified	2	288	0	8246
1093	483	2547	1.7	0	0	Cebus_AluSx3_NW_016107574_824302_825808_pos	1	287	-19	+	sf63	AluTa15	2	288	0	8272	marmoset			2545	1.7	0	0	Cebus_AluSx3_NW_016107574_824302_825808_pos	1	287	-19	+	sf63	Unspecified	2	288	0	8272
1094	484	2559	1.7	0	0	Cebus_AluSx3_NW_016107592_2625074_2626574__	1	287	-13	+	sf63	AluTa15	2	288	0	8314	marmoset			2556	1.7	0	0	Cebus_AluSx3_NW_016107592_2625074_2626574__	1	287	-13	+	sf63	Unspecified	2	288	0	8314		cebLS2p_523F_0161075920_2625074	CATCCAGCAACTTCTCTAGCC	cebLS2p_523R_0161075920_2625074	TACTTGTAACGCCCcAAATGC	839	529	530	546
1095	485	2529	1.7	0	0	Cebus_AluSx3_NW_016107628_1486269_1487779_pos	1	287	-23	+	sf63	AluTa15	2	288	0	8373	marmoset			2556	1.7	0	0	Cebus_AluSx3_NW_016107628_1486269_1487779_pos	1	287	-23	+	sf63	Unspecified	2	288	0	8373
1096	486	2547	1.7	0	0	Cebus_AluSx3_NW_016107655_247187_248690_pos	1	287	-16	+	sf63	AluTa15	2	288	0	8406	marmoset			2525	1.7	0	0	Cebus_AluSx3_NW_016107655_247187_248690_pos	1	287	-16	+	sf63	Unspecified	2	288	0	8406		cebLS2p_524F_0161076550_247187	GAGAACTGCCAGAGAAACAGG	cebLS2p_524R_0161076550_247187	ACTCACAGATGTTTGACACCTG	854	547	543	548
1097	487	2563	1.7	0	0	Cebus_AluSx3_NW_016107665_2112915_2114422__	1	288	-19	+	sf63	AluTa15	1	288	0	8418	marmoset			2555	1.7	0	0	Cebus_AluSx3_NW_016107665_2112915_2114422__	1	288	-19	+	sf63	Unspecified	1	288	0	8418
1098	488	2556	1.7	0	0	Cebus_AluSx3_NW_016107669_1241777_1243277_pos	1	287	-13	+	sf63	AluTa15	2	288	0	8420	marmoset			2513	1.7	0	0	Cebus_AluSx3_NW_016107669_1241777_1243277_pos	1	287	-13	+	sf63	Unspecified	2	288	0	8420
1099	489	2556	1.7	0	0	Cebus_AluSx3_NW_016107706_2086579_2088073_pos	1	287	-7	+	sf63	AluTa15	2	288	0	8457	marmoset			2537	1.7	0	0	Cebus_AluSx3_NW_016107706_2086579_2088073_pos	1	287	-7	+	sf63	Unspecified	2	288	0	8457
1100	490	2556	1.7	0	0	Cebus_AluSx3_NW_016107732_1499174_1500671_pos	1	287	-10	+	sf63	AluTa15	2	288	0	8486	marmoset			2563	1.7	0	0	Cebus_AluSx3_NW_016107732_1499174_1500671_pos	1	287	-10	+	sf63	Unspecified	2	288	0	8486
1101	491	2569	1.7	0	0	Cebus_AluSx3_NW_016107789_509163_510661_pos	1	287	-11	+	sf63	AluTa15	2	288	0	8535	marmoset			2563	1.7	0	0	Cebus_AluSx3_NW_016107789_509163_510661_pos	1	287	-11	+	sf63	Unspecified	2	288	0	8535
1102	492	2556	1.7	0	0	Cebus_AluSx3_NW_016107792_1372753_1374248_pos	1	287	-8	+	sf63	AluTa15	2	288	0	8542	marmoset			2556	1.7	0	0	Cebus_AluSx3_NW_016107792_1372753_1374248_pos	1	287	-8	+	sf63	Unspecified	2	288	0	8542
1103	493	2546	1.7	0	0	Cebus_AluSx3_NW_016107794_1242338_1243842_pos	1	287	-17	+	sf63	AluTa15	2	288	0	8543	marmoset			2561	1.7	0	0	Cebus_AluSx3_NW_016107794_1242338_1243842_pos	1	287	-17	+	sf63	Unspecified	2	288	0	8543
1104	494	2545	1.7	0	0	Cebus_AluSx3_NW_016107806_1641644_1643153__	1	287	-22	+	sf63	AluTa15	2	288	0	8556	marmoset			2556	1.7	0	0	Cebus_AluSx3_NW_016107806_1641644_1643153__	1	287	-22	+	sf63	Unspecified	2	288	0	8556		cebLS2p_526F_0161078060_1641644	CAGGCaGATTACTTGAGCTCAG	cebLS2p_526R_0161078060_1641644	CCCTGTCCATTTTGCTGATCC	882	544	558	558
1105	495	2556	1.7	0	0	Cebus_AluSx3_NW_016107820_226295_227797_pos	1	287	-15	+	sf63	AluTa15	2	288	0	8565	marmoset			2545	1.7	0	0	Cebus_AluSx3_NW_016107820_226295_227797_pos	1	287	-15	+	sf63	Unspecified	2	288	0	8565
1106	496	2556	1.7	0	0	Cebus_AluSx3_NW_016107821_566326_567837_pos	1	287	-24	+	sf63	AluTa15	2	288	0	8567	marmoset			2551	1.7	0	0	Cebus_AluSx3_NW_016107821_566326_567837_pos	1	287	-24	+	sf63	Unspecified	2	288	0	8567
1107	497	2563	1.7	0	0	Cebus_AluSx3_NW_016107859_196132_197628__	1	288	-8	+	sf63	AluTa15	1	288	0	8590	marmoset			2567	1.7	0	0	Cebus_AluSx3_NW_016107859_196132_197628__	1	288	-8	+	sf63	Unspecified	1	288	0	8590		cebLS2p_527F_0161078590_196132	TGACCACgCAATACCTAAACAC	cebLS2p_527R_0161078590_196132	CGAACCTACACTGACACATCAC	810	509	513	514
1108	498	2563	1.7	0	0	Cebus_AluSx3_NW_016107894_620053_621557__	1	288	-16	+	sf63	AluTa15	1	288	0	8611	marmoset			2563	1.7	0	0	Cebus_AluSx3_NW_016107894_620053_621557__	1	288	-16	+	sf63	Unspecified	1	288	0	8611
1109	499	2556	1.7	0	0	Cebus_AluSx3_NW_016107954_684434_685935_pos	1	287	-14	+	sf63	AluTa15	2	288	0	8646	marmoset			2528	1.7	0	0	Cebus_AluSx3_NW_016107954_684434_685935_pos	1	287	-14	+	sf63	Unspecified	2	288	0	8646		cebLS2p_530F_0161079540_684434	CCACAGACAGATGGCCTATTC	cebLS2p_530R_0161079540_684434	GCACAATTTCTGCCCATGAG	775	448	462	469
1110	500	2563	1.7	0	0	Cebus_AluSx3_NW_016108011_259383_260906__	1	288	-35	+	sf63	AluTa15	1	288	0	8674	marmoset			2531	1.7	0	0	Cebus_AluSx3_NW_016108011_259383_260906__	1	288	-35	+	sf63	Unspecified	1	288	0	8674		cebLS2p_532F_0161080110_259383	GGAATCGCCTGAATGTTTCTG	cebLS2p_532R_0161080110_259383	ACTGCTTTGCTACAGAACTCC	827	474	475	473
1111	501	2575	1.7	0	0	Cebus_AluSx3_NW_016108050_134164_135663__	1	288	-11	+	sf63	AluTa15	1	288	0	8684	marmoset			2575	1.7	0	0	Cebus_AluSx3_NW_016108050_134164_135663__	1	288	-11	+	sf63	Unspecified	1	288	0	8684		cebLS2p_533F_0161080500_134164	AATCAAGGTTGCAGAGGAAGC	cebLS2p_533R_0161080500_134164	AGACAATAGCaACcGAGATTCC	868	562	560	557
1112	502	2511	1.8	0.3	0	Cebus_AluSc_NW_016107316_17298830_17300325_pos	1	286	-9	+	sf63	AluTa15	2	288	0	5421	marmoset			2511	1.8	0.3	0	Cebus_AluSc_NW_016107316_17298830_17300325_pos	1	286	-9	+	sf63	Unspecified	2	288	0	5421
1113	503	2531	1.8	0	0	Cebus_AluSc_NW_016107319_14934479_14935988_pos	1	286	-23	+	sf63	AluTa15	3	288	0	5448	marmoset			2481	1.8	0	0	Cebus_AluSc_NW_016107319_14934479_14935988_pos	1	286	-23	+	sf63	Unspecified	3	288	0	5448		cebLS2p_598F_0161073190_14934479	TCCAGCCAATAGTCAGCAATC	cebLS2p_598R_0161073190_14934479	TGAGTCAGAGTTGGGTATAGGC	729	368	371	371
1114	504	2526	1.8	0	0.3	Cebus_AluSc_NW_016107323_1439301_1440798__	1	288	-9	+	sf63	AluTa15	2	288	0	5481	marmoset			2535	1.8	0	0.3	Cebus_AluSc_NW_016107323_1439301_1440798__	1	288	-9	+	sf63	Unspecified	2	288	0	5481
1115	505	2519	1.8	0	0.3	Cebus_AluSc_NW_016107334_11366359_11367855_pos	1	287	-9	+	sf63	AluTa15	3	288	0	5570	marmoset			2531	1.8	0	0.3	Cebus_AluSc_NW_016107334_11366359_11367855_pos	1	287	-9	+	sf63	Unspecified	3	288	0	5570		cebLS2p_600F_0161073340_11366359	CAGGTGTCCAGGGTTTTATTTG	cebLS2p_600R_0161073340_11366359	GAGATGAGATGGAGCCACTATAC	789	483	487	493
1116	506	2500	1.8	0	0.7	Cebus_AluSc_NW_016107339_4084384_4085871_pos	1	287	0	+	sf63	AluTa15	2	286	-2	5615	marmoset			2526	1.8	0	0.7	Cebus_AluSc_NW_016107339_4084384_4085871_pos	1	287	0	+	sf63	Unspecified	2	286	-2	5615		cebLS2p_601F_0161073390_4084384	AGTCTCATTGCCACCCTGTC	cebLS2p_601R_0161073390_4084384	CTGGACCAGCTGTTTGACTAC	852	530	529	526
1117	507	2475	1.8	0.7	0	Cebus_AluSc_NW_016107341_765405_766910__	1	286	-19	+	sf63	AluTa15	1	288	0	5631	marmoset			2548	1.8	0.7	0	Cebus_AluSc_NW_016107341_765405_766910__	1	286	-19	+	sf63	Unspecified	1	288	0	5631
1118	508	2502	1.8	0.3	0	Cebus_AluSc_NW_016107347_9362442_9363940_pos	1	286	-12	+	sf63	AluTa15	2	288	0	5694	marmoset			2477	1.8	0.3	0	Cebus_AluSc_NW_016107347_9362442_9363940_pos	1	286	-12	+	sf63	Unspecified	2	288	0	5694
1119	509	2523	1.8	0	0	Cebus_AluSc_NW_016107348_7387022_7388523__	1	286	-15	+	sf63	AluTa15	1	286	-2	5705	marmoset			2520	1.8	0	0	Cebus_AluSc_NW_016107348_7387022_7388523__	1	286	-15	+	sf63	Unspecified	1	286	-2	5705
1120	510	2478	1.8	0.3	0	Cebus_AluSc_NW_016107417_5879356_5880856_pos	1	285	-15	+	sf63	AluTa15	3	288	0	6116	marmoset			2519	1.8	0.3	0	Cebus_AluSc_NW_016107417_5879356_5880856_pos	1	285	-15	+	sf63	Unspecified	3	288	0	6116
1121	511	2514	1.8	0.3	0	Cebus_AluSc_NW_016107500_580885_582415__	1	286	-44	+	sf63	AluTa15	2	288	0	6383	marmoset			2500	1.8	0.3	0	Cebus_AluSc_NW_016107500_580885_582415__	1	286	-44	+	sf63	Unspecified	2	288	0	6383
1122	512	2507	1.8	0.3	0	Cebus_AluSc_NW_016107506_1825762_1827252__	1	286	-4	+	sf63	AluTa15	2	288	0	6400	marmoset			2475	1.8	0.3	0	Cebus_AluSc_NW_016107506_1825762_1827252__	1	286	-4	+	sf63	Unspecified	2	288	0	6400		cebLS2p_606F_0161075060_1825762	GCAGCgGCCTAAAGATGAAG	cebLS2p_606R_0161075060_1825762	GcCAGAGCCAGGATTGTAATTC	827	521	525	587
1123	513	2491	1.8	0.7	0	Cebus_AluSc_NW_016107533_1767457_1768953__	1	286	-10	+	sf63	AluTa15	1	288	0	6479	marmoset			2517	1.8	0.7	0	Cebus_AluSc_NW_016107533_1767457_1768953__	1	286	-10	+	sf63	Unspecified	1	288	0	6479
1124	514	2484	1.8	0.7	0	Cebus_AluSc_NW_016107627_941075_942580_pos	1	285	-20	+	sf63	AluTa15	2	288	0	6683	marmoset			2502	1.8	0.7	0	Cebus_AluSc_NW_016107627_941075_942580_pos	1	285	-20	+	sf63	Unspecified	2	288	0	6683		cebLS2p_607F_0161076270_941075	CACTTGGGGCTTCTGTAAAATC	cebLS2p_607R_0161076270_941075	CTCGGCTTGGTGgAAATTCTC	829	494	493	447
1125	515	2479	1.8	0	2.5	Cebus_AluSc_NW_016107673_343421_344938_pos	1	293	-24	+	sf63	AluTa15	3	288	0	6768	marmoset			2508	1.8	0	2.5	Cebus_AluSc_NW_016107673_343421_344938_pos	1	293	-24	+	sf63	Unspecified	3	288	0	6768		cebLS2p_608F_0161076730_343421	TTCATCcACACAGCAAGAACC	cebLS2p_608R_0161076730_343421	CAGATAgGCCAGGAaAGAGTG	846	496	497	527
1126	516	2521	1.8	0.3	0	Cebus_AluSc_NW_016107843_1327118_1328627_pos	1	285	-24	+	sf63	AluTa15	3	288	0	6939	marmoset			2562	1.8	0.3	0	Cebus_AluSc_NW_016107843_1327118_1328627_pos	1	285	-24	+	sf63	Unspecified	3	288	0	6939		cebLS2p_611F_0161078430_1327118	GGTATCATGCCAAAGAaGGAAC	cebLS2p_611R_0161078430_1327118	GAAGCCTGACTCCTTACTTGG	834	509	513	514
1127	517	2481	1.8	0	0	Cebus_AluSc8_NW_016107316_17639136_17640619_pos	1	283	0	+	sf63	AluTa15	3	285	-3	82	marmoset			2523	1.8	0	0	Cebus_AluSc8_NW_016107316_17639136_17640619_pos	1	283	0	+	sf63	Unspecified	3	285	-3	82
1128	518	2520	1.8	0	0	Cebus_AluSc8_NW_016107333_8058022_8059528__	1	286	-20	+	sf63	AluTa15	2	287	-1	566	marmoset			2498	1.8	0	0	Cebus_AluSc8_NW_016107333_8058022_8059528__	1	286	-20	+	sf63	Unspecified	2	287	-1	566
1129	519	2517	1.8	0	0	Cebus_AluSc8_NW_016107344_3018985_3020469_pos	1	284	0	+	sf63	AluTa15	3	286	-2	819	marmoset			2489	1.8	0	0	Cebus_AluSc8_NW_016107344_3018985_3020469_pos	1	284	0	+	sf63	Unspecified	3	286	-2	819
1130	520	2508	1.8	0	0	Cebus_AluSc8_NW_016107348_156385_157887_pos	1	286	-16	+	sf63	AluTa15	3	288	0	928	marmoset			2533	1.8	0	0	Cebus_AluSc8_NW_016107348_156385_157887_pos	1	286	-16	+	sf63	Unspecified	3	288	0	928		cebLS2p_541F_0161073480_156385	ACTCTGGGACTGTTGTGAATTC	cebLS2p_541R_0161073480_156385	TCAcTCTCCATGCTCTCCTTG	743	426	427	427
1131	521	2489	1.8	1.1	0	Cebus_AluSc8_NW_016107373_635993_637497_pos	1	284	-20	+	sf63	AluTa15	2	288	0	1511	marmoset			2472	1.8	1.1	0	Cebus_AluSc8_NW_016107373_635993_637497_pos	1	284	-20	+	sf63	Unspecified	2	288	0	1511		cebLS2p_548F_0161073730_635993	GGTCTGGAACTCTTGATCAGG	cebLS2p_548R_0161073730_635993	AGGGCAGGAAaGGtTAGATCC	853	541	541	528
1132	522	2533	1.8	0	0	Cebus_AluSc8_NW_016107381_4133249_4134757_pos	1	286	-22	+	sf63	AluTa15	3	288	0	1645	marmoset			2529	1.8	0	0	Cebus_AluSc8_NW_016107381_4133249_4134757_pos	1	286	-22	+	sf63	Unspecified	3	288	0	1645		cebLS2p_549F_0161073810_4133249	AGCTGGAAGTCATTGTCCTC	cebLS2p_549R_0161073810_4133249	GGAACTGCAGTGAGTCAAGTG	838	512	518	515
1133	523	2472	1.8	0	2.8	Cebus_AluSc8_NW_016107385_4916436_4917953_pos	1	294	-23	+	sf63	AluTa15	3	288	0	1727	marmoset			2535	1.8	0	2.8	Cebus_AluSc8_NW_016107385_4916436_4917953_pos	1	294	-23	+	sf63	Unspecified	3	288	0	1727
1134	524	2529	1.8	0	0	Cebus_AluSc8_NW_016107387_272452_273937_pos	1	285	0	+	sf63	AluTa15	2	286	-2	1776	marmoset			2543	1.8	0	0	Cebus_AluSc8_NW_016107387_272452_273937_pos	1	285	0	+	sf63	Unspecified	2	286	-2	1776
1135	525	2535	1.8	0	0	Cebus_AluSc8_NW_016107388_6716991_6718490__	1	286	-13	+	sf63	AluTa15	3	288	0	1789	marmoset			2538	1.8	0	0	Cebus_AluSc8_NW_016107388_6716991_6718490__	1	286	-13	+	sf63	Unspecified	3	288	0	1789		cebLS2p_551F_0161073880_6716991	TGCAACAGTAGAGCCAGTAAG	cebLS2p_551R_0161073880_6716991	GTCCTCCCTAACTTCAGCATAC	842	522	515	523
1136	526	2543	1.8	0	0	Cebus_AluSc8_NW_016107391_2169871_2171380_pos	1	286	-23	+	sf63	AluTa15	3	288	0	1828	marmoset			2532	1.8	0	0	Cebus_AluSc8_NW_016107391_2169871_2171380_pos	1	286	-23	+	sf63	Unspecified	3	288	0	1828		cebLS2p_552F_0161073910_2169871	GGCTTTGCGTGAGATgATTTC	cebLS2p_552R_0161073910_2169871	CTGTCCCTTTCCCAGAAGTC	879	559	559	558
1137	527	2532	1.8	0	0	Cebus_AluSc8_NW_016107399_2348619_2350146_pos	1	286	-41	+	sf63	AluTa15	3	288	0	1985	marmoset			2544	1.8	0	0	Cebus_AluSc8_NW_016107399_2348619_2350146_pos	1	286	-41	+	sf63	Unspecified	3	288	0	1985
1138	528	2544	1.8	0	0	Cebus_AluSc8_NW_016107403_2818272_2819787__	1	286	-29	+	sf63	AluTa15	2	287	-1	2052	marmoset			2519	1.8	0	0	Cebus_AluSc8_NW_016107403_2818272_2819787__	1	286	-29	+	sf63	Unspecified	2	287	-1	2052
1139	529	2519	1.8	0	0	Cebus_AluSc8_NW_016107403_5657027_5658530_pos	1	286	-17	+	sf63	AluTa15	3	288	0	2065	marmoset			2478	1.8	0	0	Cebus_AluSc8_NW_016107403_5657027_5658530_pos	1	286	-17	+	sf63	Unspecified	3	288	0	2065		cebLS2p_554F_0161074030_5657027	TGCTCCCTTATCATCCATCCC	cebLS2p_554R_0161074030_5657027	TGGGACATGTGTTGGTTGAAG	834	520	532	518
1140	530	2531	1.8	0	0	Cebus_AluSc8_NW_016107450_2316006_2317498_pos	1	286	-6	+	sf63	AluTa15	3	288	0	2668	marmoset			2549	1.8	0	0	Cebus_AluSc8_NW_016107450_2316006_2317498_pos	1	286	-6	+	sf63	Unspecified	3	288	0	2668		cebLS2p_563F_0161074500_2316006	CGGAATTCAGCACCAaAGGAC	cebLS2p_563R_0161074500_2316006	CTGTTTGCCCCTATGCTTCC	832	536	537	536
1141	531	2537	1.8	0	0	Cebus_AluSc8_NW_016107464_1407767_1409276_pos	1	286	-23	+	sf63	AluTa15	3	288	0	2814	marmoset			2531	1.8	0	0	Cebus_AluSc8_NW_016107464_1407767_1409276_pos	1	286	-23	+	sf63	Unspecified	3	288	0	2814
1142	532	2539	1.8	0	0	Cebus_AluSc8_NW_016107489_844445_845937_pos	3	287	-5	+	sf63	AluTa15	4	288	0	3054	marmoset			2537	1.8	0	0	Cebus_AluSc8_NW_016107489_844445_845937_pos	3	287	-5	+	sf63	Unspecified	4	288	0	3054
1143	533	2474	1.8	0.7	0	Cebus_AluSc8_NW_016107518_241292_242789_pos	1	285	-12	+	sf63	AluTa15	2	288	0	3308	marmoset			2533	1.8	0.7	0	Cebus_AluSc8_NW_016107518_241292_242789_pos	1	285	-12	+	sf63	Unspecified	2	288	0	3308
1144	534	2483	1.8	0.7	0	Cebus_AluSc8_NW_016107519_806705_808199_pos	1	285	-9	+	sf63	AluTa15	2	288	0	3322	marmoset			2465	1.8	0.7	0	Cebus_AluSc8_NW_016107519_806705_808199_pos	1	285	-9	+	sf63	Unspecified	2	288	0	3322		cebLS2p_568F_0161075190_806705	TCCTCgTATCATCTCcGTGAG	cebLS2p_568R_0161075190_806705	CTGcGATGATTCAGGGTTGTG	766	464	464	464
1145	535	2528	1.8	0	0	Cebus_AluSc8_NW_016107536_298067_299576_pos	1	286	-23	+	sf63	AluTa15	3	288	0	3455	marmoset			2549	1.8	0	0	Cebus_AluSc8_NW_016107536_298067_299576_pos	1	286	-23	+	sf63	Unspecified	3	288	0	3455		cebLS2p_572F_0161075360_298067	ACCCAAAGAGAGCAATGGATC	cebLS2p_572R_0161075360_298067	CTGCCAAGTTGATCACCAGAG	837	519	513	513
1146	536	2547	1.8	0	0	Cebus_AluSc8_NW_016107566_1050863_1052366_pos	1	286	-17	+	sf63	AluTa15	3	288	0	3653	marmoset			2539	1.8	0	0	Cebus_AluSc8_NW_016107566_1050863_1052366_pos	1	286	-17	+	sf63	Unspecified	3	288	0	3653
1147	537	2489	1.8	0	0.3	Cebus_AluSc8_NW_016107571_3007059_3008552_pos	1	287	-6	+	sf63	AluTa15	3	288	0	3712	marmoset			2542	1.8	0	0.3	Cebus_AluSc8_NW_016107571_3007059_3008552_pos	1	287	-6	+	sf63	Unspecified	3	288	0	3712		cebLS2p_576F_0161075710_3007059	AAGgTTGAAGGGAGAGGCTTC	cebLS2p_576R_0161075710_3007059	TTGGAAAAGCgGGGTTAGTTC	797	490	490	490
1148	538	2526	1.8	0	0.3	Cebus_AluSc8_NW_016107578_940808_942310_pos	1	288	-14	+	sf63	AluTa15	2	288	0	3794	marmoset			2514	1.8	0	0.3	Cebus_AluSc8_NW_016107578_940808_942310_pos	1	288	-14	+	sf63	Unspecified	2	288	0	3794
1149	539	2549	1.8	0	0	Cebus_AluSc8_NW_016107588_14222_15730_pos	1	286	-22	+	sf63	AluTa15	3	288	0	3863	marmoset			2561	1.8	0	0	Cebus_AluSc8_NW_016107588_14222_15730_pos	1	286	-22	+	sf63	Unspecified	3	288	0	3863
1150	540	2343	1.8	4.4	0	Cebus_AluSc8_NW_016107602_994645_996134_pos	1	275	-14	+	sf63	AluTa15	2	288	0	3959	marmoset			2548	1.8	4.4	0	Cebus_AluSc8_NW_016107602_994645_996134_pos	1	275	-14	+	sf63	Unspecified	2	288	0	3959
1151	541	2494	1.8	0.3	0	Cebus_AluSc8_NW_016107608_2526904_2528405_pos	1	285	-16	+	sf63	AluTa15	3	288	0	3990	marmoset			2507	1.8	0.3	0	Cebus_AluSc8_NW_016107608_2526904_2528405_pos	1	285	-16	+	sf63	Unspecified	3	288	0	3990
1152	542	2497	1.8	0	0.3	Cebus_AluSc8_NW_016107640_1863466_1864972_pos	1	288	-18	+	sf63	AluTa15	2	288	0	4161	marmoset			2474	1.8	0	0.3	Cebus_AluSc8_NW_016107640_1863466_1864972_pos	1	288	-18	+	sf63	Unspecified	2	288	0	4161
1153	543	2531	1.8	0	0	Cebus_AluSc8_NW_016107658_957071_958570_pos	1	286	-13	+	sf63	AluTa15	3	288	0	4248	marmoset	JS_2732	yes cebus	2483	1.8	0	0	Cebus_AluSc8_NW_016107658_957071_958570_pos	1	286	-13	+	sf63	Unspecified	3	288	0	4248		cebLS2p_582F_0161076580_957071	CTGTGCCTGGCCAATATTTTG	cebLS2p_582R_0161076580_957071	TGTTAGGAGGAGAGATGGTGAG	778	470	759	470
1154	544	2540	1.8	0	0	Cebus_AluSc8_NW_016107660_1353896_1355406_pos	1	286	-24	+	sf63	AluTa15	3	288	0	4263	marmoset			2507	1.8	0	0	Cebus_AluSc8_NW_016107660_1353896_1355406_pos	1	286	-24	+	sf63	Unspecified	3	288	0	4263
1155	545	2469	1.8	0	2.1	Cebus_AluSc8_NW_016107673_580702_582217__	1	292	-23	+	sf63	AluTa15	1	286	-2	4354	marmoset			2491	1.8	0	2.1	Cebus_AluSc8_NW_016107673_580702_582217__	1	292	-23	+	sf63	Unspecified	1	286	-2	4354		cebLS2p_584F_0161076730_580702	GGTGTCCTCCAAACAAGTACAG	cebLS2p_584R_0161076730_580702	TCTATCAGGACTGGGAATGTTG	803	483	496	483
1156	546	2518	1.8	0	0	Cebus_AluSc8_NW_016107694_2139953_2141463_pos	1	285	-25	+	sf63	AluTa15	3	287	-1	4431	marmoset			2528	1.8	0	0	Cebus_AluSc8_NW_016107694_2139953_2141463_pos	1	285	-25	+	sf63	Unspecified	3	287	-1	4431		cebLS2p_585F_0161076940_2139953	cGAGTGGCTTAAAACTGGGAAG	cebLS2p_585R_0161076940_2139953	TTTTGAGGCCAGGCTGAAAC	870	533	536	535
1157	547	2528	1.8	0	0.3	Cebus_AluSc8_NW_016107702_387646_389154__	1	288	-20	+	sf63	AluTa15	2	288	0	4481	marmoset			2530	1.8	0	0.3	Cebus_AluSc8_NW_016107702_387646_389154__	1	288	-20	+	sf63	Unspecified	2	288	0	4481		cebLS2p_586F_0161077020_387646	GtTGTGGGAGGATCgTTTGAG	cebLS2p_586R_0161077020_387646	TGGTGACTGGAAATGGGAGAG	846	531	535	536
1158	548	2522	1.8	0	0.3	Cebus_AluSc8_NW_016107707_2046421_2047928_pos	1	288	-19	+	sf63	AluTa15	2	288	0	4495	marmoset			2547	1.8	0	0.3	Cebus_AluSc8_NW_016107707_2046421_2047928_pos	1	288	-19	+	sf63	Unspecified	2	288	0	4495
1159	549	2533	1.8	0	0	Cebus_AluSc8_NW_016107736_152415_153914_pos	1	286	-13	+	sf63	AluTa15	3	288	0	4602	marmoset			2489	1.8	0	0	Cebus_AluSc8_NW_016107736_152415_153914_pos	1	286	-13	+	sf63	Unspecified	3	288	0	4602
1160	550	2529	1.8	0	0	Cebus_AluSc8_NW_016107769_379699_381209_pos	1	286	-24	+	sf63	AluTa15	3	288	0	4729	marmoset			2526	1.8	0	0	Cebus_AluSc8_NW_016107769_379699_381209_pos	1	286	-24	+	sf63	Unspecified	3	288	0	4729		cebLS2p_588F_0161077690_379699	GCCAGAGATCAAAGCATTTCTG	cebLS2p_588R_0161077690_379699	GTCACATAGGGTAAGGCTAAGC	835	473	466	467
1161	551	2544	1.8	0	0	Cebus_AluSc8_NW_016107866_665601_667106_pos	1	286	-19	+	sf63	AluTa15	3	288	0	5003	marmoset			2549	1.8	0	0	Cebus_AluSc8_NW_016107866_665601_667106_pos	1	286	-19	+	sf63	Unspecified	3	288	0	5003
1162	552	2527	1.8	0	0	Cebus_AluSc8_NW_016107905_1005131_1006635_pos	1	286	-18	+	sf63	AluTa15	3	288	0	5087	marmoset			2343	1.8	0	0	Cebus_AluSc8_NW_016107905_1005131_1006635_pos	1	286	-18	+	sf63	Unspecified	3	288	0	5087		cebLS2p_592F_0161079050_1005131	AAGGGAGGACAGGCAAATTTG	cebLS2p_592R_0161079050_1005131	CACCTTCTCTTGGCCAGATC	872	553	556	553
1163	553	2509	1.8	0	0	Cebus_AluSc8_NW_016107905_993241_994751_pos	1	286	-24	+	sf63	AluTa15	3	288	0	5089	marmoset			2494	1.8	0	0	Cebus_AluSc8_NW_016107905_993241_994751_pos	1	286	-24	+	sf63	Unspecified	3	288	0	5089
1164	554	2469	1.8	0.3	0.3	Cebus_AluSc8_NW_016107948_850229_851772__	1	288	-55	+	sf63	AluTa15	1	288	0	5154	marmoset			2532	1.8	0.3	0.3	Cebus_AluSc8_NW_016107948_850229_851772__	1	288	-55	+	sf63	Unspecified	1	288	0	5154
1165	555	2513	1.8	0	0	Cebus_AluSc8_NW_016108292_115945_117428_pos	1	283	0	+	sf63	AluTa15	3	285	-3	5389	marmoset			2484	1.8	0	0	Cebus_AluSc8_NW_016108292_115945_117428_pos	1	283	0	+	sf63	Unspecified	3	285	-3	5389
1166	556	2507	1.8	0.3	0	Cebus_AluSq2_NW_016107532_1178256_1179742_pos	1	285	-1	+	sf63	AluTa15	3	288	0	7186	marmoset			2497	1.8	0.3	0	Cebus_AluSq2_NW_016107532_1178256_1179742_pos	1	285	-1	+	sf63	Unspecified	3	288	0	7186		cebLS2p_614F_0161075320_1178256	AAGGACTCTAGAAcGCTTCCC	cebLS2p_614R_0161075320_1178256	TGTCgTTCCAATCcTTGTTCTC	741	445	452	454
1167	557	2535	1.8	0	0	Cebus_AluSx3_NW_016107319_10702025_10703522_pos	1	286	-11	+	sf63	AluTa15	3	288	0	7268	marmoset			2531	1.8	0	0	Cebus_AluSx3_NW_016107319_10702025_10703522_pos	1	286	-11	+	sf63	Unspecified	3	288	0	7268
1168	558	2477	1.8	1.1	0	Cebus_AluSx3_NW_016107330_11100667_11102174__	1	285	-22	+	sf63	AluTa15	1	288	0	7339	marmoset	yes	no	2540	1.8	1.1	0	Cebus_AluSx3_NW_016107330_11100667_11102174__	1	285	-22	+	sf63	Unspecified	1	288	0	7339		Cebus_3300F_016107947_11006	TTGGCTCATTCGAAGTTCTCC	Cebus_3300R_016107947_11006	TGGCCAGTGTTAGCAATAAGG	*	*	*	*
1169	559	2548	1.8	0	0	Cebus_AluSx3_NW_016107330_8053454_8054949_pos	1	286	-9	+	sf63	AluTa15	3	288	0	7346	marmoset			2479	1.8	0	0	Cebus_AluSx3_NW_016107330_8053454_8054949_pos	1	286	-9	+	sf63	Unspecified	3	288	0	7346
1170	560	2562	1.8	0	0	Cebus_AluSx3_NW_016107348_5683504_5685014_pos	1	286	-24	+	sf63	AluTa15	3	288	0	7462	marmoset			2469	1.8	0	0	Cebus_AluSx3_NW_016107348_5683504_5685014_pos	1	286	-24	+	sf63	Unspecified	3	288	0	7462		cebLS2p_618F_0161073480_5683504	AAGCCAGTGGTTCTCATTCC	cebLS2p_618R_0161073480_5683504	TCTAaGCTCCATCCCCAGTG	813	466	556	493
1171	561	2498	1.8	0	0	Cebus_AluSx3_NW_016107355_1266112_1267598__	1	286	0	+	sf63	AluTa15	1	286	-2	7490	marmoset			2518	1.8	0	0	Cebus_AluSx3_NW_016107355_1266112_1267598__	1	286	0	+	sf63	Unspecified	1	286	-2	7490
1172	562	2538	1.8	0	0	Cebus_AluSx3_NW_016107397_4101618_4103115_pos	1	286	-11	+	sf63	AluTa15	3	288	0	7760	marmoset			2562	1.8	0	0	Cebus_AluSx3_NW_016107397_4101618_4103115_pos	1	286	-11	+	sf63	Unspecified	3	288	0	7760
1173	563	2549	1.8	0	0	Cebus_AluSx3_NW_016107447_912900_914396_pos	1	286	-10	+	sf63	AluTa15	3	288	0	7957	marmoset			2528	1.8	0	0	Cebus_AluSx3_NW_016107447_912900_914396_pos	1	286	-10	+	sf63	Unspecified	3	288	0	7957		cebLS2p_621F_0161074470_912900	GGTATGGGGAAATGACAGTCC	cebLS2p_621R_0161074470_912900	AAACCCAATCAGCCCAAACAG	869	551	551	551
1174	564	2533	1.8	0	0	Cebus_AluSx3_NW_016107473_468246_469756_pos	1	286	-24	+	sf63	AluTa15	3	288	0	8039	marmoset			2522	1.8	0	0	Cebus_AluSx3_NW_016107473_468246_469756_pos	1	286	-24	+	sf63	Unspecified	3	288	0	8039
1175	565	2465	1.8	0.7	0.3	Cebus_AluSx3_NW_016107473_782842_784341_pos	1	286	-13	+	sf63	AluTa15	2	288	0	8040	marmoset			2533	1.8	0.7	0.3	Cebus_AluSx3_NW_016107473_782842_784341_pos	1	286	-13	+	sf63	Unspecified	2	288	0	8040
1176	566	2549	1.8	0	0	Cebus_AluSx3_NW_016107486_1057817_1059320_pos	1	286	-17	+	sf63	AluTa15	3	288	0	8073	marmoset			2551	1.8	0	0	Cebus_AluSx3_NW_016107486_1057817_1059320_pos	1	286	-17	+	sf63	Unspecified	3	288	0	8073		cebLS2p_623F_0161074860_1057817	CAAGCTCTATTGGGCCTCTC	cebLS2p_623R_0161074860_1057817	TTTGGGGCCTTTTGACTTCAG	704	385	383	385
1177	567	2542	1.8	0	0	Cebus_AluSx3_NW_016107493_221759_223261_pos	1	286	-16	+	sf63	AluTa15	3	288	0	8093	marmoset			2539	1.8	0	0	Cebus_AluSx3_NW_016107493_221759_223261_pos	1	286	-16	+	sf63	Unspecified	3	288	0	8093
1178	568	2561	1.8	0	0	Cebus_AluSx3_NW_016107503_3726875_3728384__	1	286	-23	+	sf63	AluTa15	2	287	-1	8111	marmoset			2529	1.8	0	0	Cebus_AluSx3_NW_016107503_3726875_3728384__	1	286	-23	+	sf63	Unspecified	2	287	-1	8111
1179	569	2548	1.8	0	0	Cebus_AluSx3_NW_016107504_2210417_2211913_pos	1	286	-10	+	sf63	AluTa15	3	288	0	8116	marmoset			2521	1.8	0	0	Cebus_AluSx3_NW_016107504_2210417_2211913_pos	1	286	-10	+	sf63	Unspecified	3	288	0	8116		cebLS2p_624F_0161075040_2210417	CTTGCTATGGGTGTTCTCCAG	cebLS2p_624R_0161075040_2210417	TGTCAAGTAAGTCAGTGCCTTC	882	578	575	578
1180	570	2530	1.8	0	0	Cebus_AluSx3_NW_016107543_2588384_2589893_pos	1	286	-23	+	sf63	AluTa15	3	288	0	8208	marmoset			2544	1.8	0	0	Cebus_AluSx3_NW_016107543_2588384_2589893_pos	1	286	-23	+	sf63	Unspecified	3	288	0	8208		cebLS2p_625F_0161075430_2588384	CTTGGCCCCAGGATTTAGATG	cebLS2p_625R_0161075430_2588384	AGGAAGAAGGGaTAtGGGAAGG	792	474	476	477
1181	571	2532	1.8	0	0	Cebus_AluSx3_NW_016107621_2455454_2456964_pos	1	286	-24	+	sf63	AluTa15	3	288	0	8359	marmoset			2509	1.8	0	0	Cebus_AluSx3_NW_016107621_2455454_2456964_pos	1	286	-24	+	sf63	Unspecified	3	288	0	8359
1182	572	2562	1.8	0	0	Cebus_AluSx3_NW_016107701_1555970_1557471_pos	1	286	-15	+	sf63	AluTa15	3	288	0	8454	marmoset			2527	1.8	0	0	Cebus_AluSx3_NW_016107701_1555970_1557471_pos	1	286	-15	+	sf63	Unspecified	3	288	0	8454		cebLS2p_627F_0161077010_1555970	ACATTCCTAGAGCTCCTGGAG	cebLS2p_627R_0161077010_1555970	AGCTGCCTTTGGAAGAACAAG	882	574	569	569
1183	573	2551	1.8	0	0	Cebus_AluSx3_NW_016107746_1602083_1603580_pos	1	286	-11	+	sf63	AluTa15	3	288	0	8497	marmoset			2469	1.8	0	0	Cebus_AluSx3_NW_016107746_1602083_1603580_pos	1	286	-11	+	sf63	Unspecified	3	288	0	8497
1184	574	2539	1.8	0	0	Cebus_AluSx3_NW_016107767_168082_169587_pos	1	286	-19	+	sf63	AluTa15	3	288	0	8519	marmoset			2537	1.8	0	0	Cebus_AluSx3_NW_016107767_168082_169587_pos	1	286	-19	+	sf63	Unspecified	3	288	0	8519
1185	575	2537	1.8	0	0	Cebus_AluSx3_NW_016107965_453383_454887_pos	1	286	-18	+	sf63	AluTa15	3	288	0	8651	marmoset			2562	1.8	0	0	Cebus_AluSx3_NW_016107965_453383_454887_pos	1	286	-18	+	sf63	Unspecified	3	288	0	8651
1186	576	2562	1.8	0	0	Cebus_AluSx3_NW_016108030_525779_527275_pos	1	286	-10	+	sf63	AluTa15	3	288	0	8681	marmoset			2513	1.8	0	0	Cebus_AluSx3_NW_016108030_525779_527275_pos	1	286	-10	+	sf63	Unspecified	3	288	0	8681
1187	577	2430	1.9	0	5.4	Cebus_AluSc8_NW_016107315_841074_842599_pos	1	315	-10	+	sf63	AluTa15	2	288	0	52	marmoset			2430	1.9	0	5.4	Cebus_AluSc8_NW_016107315_841074_842599_pos	1	315	-10	+	sf63	Unspecified	2	288	0	52		cebLS2p_630F_0161073150_841074	AGCtACCATGTCCAACCTCTC	cebLS2p_630R_0161073150_841074	TGCCAGCACATACAGCCATG	842	501	502	504
1188	578	2188	1.9	6.3	0	Cebus_AluSc8_NW_016107475_1959747_1961224__	1	270	-7	+	sf63	AluTa15	2	288	0	2923	marmoset			2188	1.9	6.3	0	Cebus_AluSc8_NW_016107475_1959747_1961224__	1	270	-7	+	sf63	Unspecified	2	288	0	2923
1189	1	2601	0.7	0	0	Cebus_AluSc8_NW_016107327_5904415_5905919_pos	1	287	-17	+	sf66	AluTa15	2	288	0	418	marmoset	CR_62	no	2601	0.7	0	0	Cebus_AluSc8_NW_016107327_5904415_5905919_pos	1	287	-17	+	sf66	Unspecified	2	288	0	418
1190	2	2540	1	0	0.3	Cebus_AluSc8_NW_016107853_1234017_1235535__	2	289	-29	+	sf66	AluTa15	2	288	0	4950	marmoset			2540	1	0	0.3	Cebus_AluSc8_NW_016107853_1234017_1235535__	2	289	-29	+	sf66	Unspecified	2	288	0	4950
1191	3	2580	1.1	0	0	Cebus_AluSc8_NW_016107348_4515357_4516868_pos	1	287	-24	+	sf66	AluTa15	2	288	0	933	marmoset			2580	1.1	0	0	Cebus_AluSc8_NW_016107348_4515357_4516868_pos	1	287	-24	+	sf66	Unspecified	2	288	0	933		cebLS2p_82F_0161073480_4515357	ACTGACTTGAGCCCTCTTCTC	cebLS2p_82R_0161073480_4515357	GCTAGGCACATAACAGCTCTC	762	443	446	441
1192	4	2549	1.4	0	0	Cebus_AluSc_NW_016107345_3079627_3081138_pos	1	286	-25	+	sf66	AluTa15	3	288	0	5666	marmoset			2549	1.4	0	0	Cebus_AluSc_NW_016107345_3079627_3081138_pos	1	286	-25	+	sf66	Unspecified	3	288	0	5666		cebLS2p_293F_0161073450_3079627	GACTTGTCCTGAAGAGTGAGAG	cebLS2p_293R_0161073450_3079627	AGCAAGAGTCTCCTGGATCAG	889	583	589	586
1193	5	2574	1.4	0	0	Cebus_AluSc8_NW_016107378_5359251_5360762_pos	1	287	-24	+	sf66	AluTa15	2	288	0	1603	marmoset	CR_63	unfixed	2574	1.4	0	0	Cebus_AluSc8_NW_016107378_5359251_5360762_pos	1	287	-24	+	sf66	Unspecified	2	288	0	1603		cebLS2p_190F_0161073780_5359251	AACTGATGAACTTGGCCTACG	cebLS2p_190R_0161073780_5359251	TTTGTcCAAGGCCAcAGAATG	801	428	432	432
1194	6	2562	1.4	0	0	Cebus_AluSc8_NW_016107400_7274350_7275853__	2	288	-15	+	sf66	AluTa15	2	288	0	2021	marmoset			2562	1.4	0	0	Cebus_AluSc8_NW_016107400_7274350_7275853__	2	288	-15	+	sf66	Unspecified	2	288	0	2021		cebLS2p_205F_0161074000_7274350	TGTGATCTCTAACCACTGTGTG	cebLS2p_205R_0161074000_7274350	CAGCCTGTTTCCTATCACTCC	892	567	579	580
1195	7	2572	1.4	0	0	Cebus_AluSc8_NW_016107513_565681_567184_pos	1	287	-16	+	sf66	AluTa15	2	288	0	3262	marmoset			2572	1.4	0	0	Cebus_AluSc8_NW_016107513_565681_567184_pos	1	287	-16	+	sf66	Unspecified	2	288	0	3262
1196	8	2554	1.8	0	0	Cebus_AluSc8_NW_016107496_1781113_1782611_pos	1	286	-12	+	sf66	AluTa15	3	288	0	3102	marmoset	CR_64	unfixed	2554	1.8	0	0	Cebus_AluSc8_NW_016107496_1781113_1782611_pos	1	286	-12	+	sf66	Unspecified	3	288	0	3102		cebLS2p_565F_0161074960_1781113	TCGTGTTGTAGCAAGCATCAG	cebLS2p_565R_0161074960_1781113	GCACCAACCATATGCCACTC	840	526	536	519
1197	1	2548	1.1	0	0	Cebus_AluSc8_NW_016107545_444370_445873__	1	287	-16	+	sf71	AluTa15	2	288	0	3527	marmoset			2548	1.1	0	0	Cebus_AluSc8_NW_016107545_444370_445873__	1	287	-16	+	sf71	Unspecified	2	288	0	3527
1198	2	2563	1.4	0	0	Cebus_AluSc8_NW_016107353_817960_819469_pos	1	287	-22	+	sf71	AluTa15	2	288	0	1031	marmoset			2563	1.4	0	0	Cebus_AluSc8_NW_016107353_817960_819469_pos	1	287	-22	+	sf71	Unspecified	2	288	0	1031		cebLS2p_174F_0161073530_817960	TCGGCTCaTTGTCTCATCCTC	cebLS2p_174R_0161073530_817960	TGAGGATGCCaTCGTACCTTG	801	438	480	444
1199	3	2534	1.4	0	0	Cebus_AluSc8_NW_016107439_5689648_5691157_pos	1	287	-22	+	sf71	AluTa15	2	288	0	2565	marmoset			2534	1.4	0	0	Cebus_AluSc8_NW_016107439_5689648_5691157_pos	1	287	-22	+	sf71	Unspecified	2	288	0	2565
1200	4	2533	1.4	0	0	Cebus_AluSc8_NW_016107950_185435_186945_pos	1	287	-23	+	sf71	AluTa15	2	288	0	5155	marmoset			2581	1.4	0	0	Cebus_AluSc8_NW_016107950_185435_186945_pos	1	287	-23	+	sf71	Unspecified	2	288	0	5155
1201	5	2581	1.4	0	0	Cebus_AluSx3_NW_016107617_260746_262286__	1	288	-52	+	sf71	AluTa15	1	288	0	8355	marmoset			2533	1.4	0	0	Cebus_AluSx3_NW_016107617_260746_262286__	1	288	-52	+	sf71	Unspecified	1	288	0	8355
1202	6	2536	1.7	0	0.7	Cebus_AluSc_NW_016107423_5228536_5230031__	1	290	-5	+	sf71	AluTa15	1	288	0	6139	marmoset			2541	1.7	0	0.7	Cebus_AluSc_NW_016107423_5228536_5230031__	1	290	-5	+	sf71	Unspecified	1	288	0	6139
1203	7	2541	1.7	0	0	Cebus_AluSc8_NW_016107340_2309943_2311435__	1	288	-4	+	sf71	AluTa15	1	288	0	730	marmoset			2537	1.7	0	0	Cebus_AluSc8_NW_016107340_2309943_2311435__	1	288	-4	+	sf71	Unspecified	1	288	0	730
1204	8	2527	1.7	0	0	Cebus_AluSc8_NW_016107721_2139300_2140796__	1	288	-8	+	sf71	AluTa15	1	288	0	4542	marmoset	CR_65	unfixed	2559	1.7	0	0	Cebus_AluSc8_NW_016107721_2139300_2140796__	1	288	-8	+	sf71	Unspecified	1	288	0	4542
1205	9	2533	1.7	0	0	Cebus_AluSc8_NW_016107883_838647_840158_pos	1	287	-24	+	sf71	AluTa15	2	288	0	5047	marmoset			2536	1.7	0	0	Cebus_AluSc8_NW_016107883_838647_840158_pos	1	287	-24	+	sf71	Unspecified	2	288	0	5047
1206	10	2518	1.7	0	0	Cebus_AluSc8_NW_016108080_331843_333386__	1	288	-55	+	sf71	AluTa15	1	288	0	5321	marmoset			2527	1.7	0	0	Cebus_AluSc8_NW_016108080_331843_333386__	1	288	-55	+	sf71	Unspecified	1	288	0	5321
1207	11	2537	1.7	0	0	Cebus_AluSx3_NW_016107361_9112487_9113998__	1	288	-23	+	sf71	AluTa15	1	288	0	7549	marmoset	CR_66	unfixed	2533	1.7	0	0	Cebus_AluSx3_NW_016107361_9112487_9113998__	1	288	-23	+	sf71	Unspecified	1	288	0	7549
1208	12	2559	1.7	0	0	Cebus_AluSx3_NW_016107369_2063291_2064788__	1	288	-9	+	sf71	AluTa15	1	288	0	7591	marmoset			2518	1.7	0	0	Cebus_AluSx3_NW_016107369_2063291_2064788__	1	288	-9	+	sf71	Unspecified	1	288	0	7591
1209	13	2465	1.8	0.7	0.3	Cebus_AluSc8_NW_016107317_12407957_12409464_pos	1	286	-21	+	sf71	AluTa15	2	288	0	113	marmoset			2465	1.8	0.7	0.3	Cebus_AluSc8_NW_016107317_12407957_12409464_pos	1	286	-21	+	sf71	Unspecified	2	288	0	113		cebLS2p_536F_0161073170_12407957	TCTCCaGCATCCACgATTAGG	cebLS2p_536R_0161073170_12407957	GCAAGTGGAATAGAGGCAGAG	800	481	484	485
1210	14	2524	1.8	0.3	0	Cebus_AluSc8_NW_016107370_5712429_5713936__	1	286	-21	+	sf71	AluTa15	2	288	0	1466	marmoset			2524	1.8	0.3	0	Cebus_AluSc8_NW_016107370_5712429_5713936__	1	286	-21	+	sf71	Unspecified	2	288	0	1466
1211	15	2506	1.8	0	0	Cebus_AluSc8_NW_016107381_7124168_7125697_pos	1	286	-43	+	sf71	AluTa15	3	288	0	1656	marmoset	CR_67	unfixed	2506	1.8	0	0	Cebus_AluSc8_NW_016107381_7124168_7125697_pos	1	286	-43	+	sf71	Unspecified	3	288	0	1656
1212	16	2519	1.8	0	0	Cebus_AluSc8_NW_016107447_2255587_2257094_pos	1	286	-21	+	sf71	AluTa15	3	288	0	2637	marmoset			2519	1.8	0	0	Cebus_AluSc8_NW_016107447_2255587_2257094_pos	1	286	-21	+	sf71	Unspecified	3	288	0	2637		cebLS2p_561F_0161074470_2255587	TGCTGTTGTCCACTCCAAATG	cebLS2p_561R_0161074470_2255587	TGGCCCAAGTCTAGGTTACAG	864	546	540	544
1213	17	2494	1.8	0	0.3	Cebus_AluSc8_NW_016107488_1351732_1353225__	1	288	-5	+	sf71	AluTa15	2	288	0	3042	marmoset	CR_68	unfixed	2494	1.8	0	0.3	Cebus_AluSc8_NW_016107488_1351732_1353225__	1	288	-5	+	sf71	Unspecified	2	288	0	3042		cebLS2p_564F_0161074880_1351732	GGTCCTATCTCCTGCCATTTAG	cebLS2p_564R_0161074880_1351732	TGAACAGCAGCCTTAGTTCATC	852	552	549	564
1214	1	2586	0.7	0	0	Cebus_AluSc8_NW_016107327_10397811_10399317_pos	1	286	-20	+	sf73	AluTa15	3	288	0	402	marmoset	CR_69	unfixed	2586	0.7	0	0	Cebus_AluSc8_NW_016107327_10397811_10399317_pos	1	286	-20	+	sf73	Unspecified	3	288	0	402		cebLS2p_12F_0161073270_10397811	TCTAACCCTcGGCCCATTTC	cebLS2p_12R_0161073270_10397811	AGCGTTGGACAGAAGCAAAG	853	541	541	541
1215	2	2560	0.7	0	0.3	Cebus_AluSc8_NW_016107492_3241790_3243303__	1	289	-24	+	sf73	AluTa15	1	288	0	3069	marmoset			2560	0.7	0	0.3	Cebus_AluSc8_NW_016107492_3241790_3243303__	1	289	-24	+	sf73	Unspecified	1	288	0	3069
1216	3	2565	1	0	0.3	Cebus_AluSc8_NW_016107418_2554842_2556339_pos	1	288	-9	+	sf73	AluTa15	2	288	0	2281	marmoset			2565	1	0	0.3	Cebus_AluSc8_NW_016107418_2554842_2556339_pos	1	288	-9	+	sf73	Unspecified	2	288	0	2281		cebLS2p_51F_0161074180_2554842	CTGCATGCTACTTGGTGACTG	cebLS2p_51R_0161074180_2554842	TGaGCTTGTTCCCTACTTTGC	830	523	520	522
1217	4	2538	1	0	0.3	Cebus_AluSc8_NW_016107531_3075120_3076620_pos	1	288	-12	+	sf73	AluTa15	2	288	0	3422	marmoset	CR_70	no	2538	1	0	0.3	Cebus_AluSc8_NW_016107531_3075120_3076620_pos	1	288	-12	+	sf73	Unspecified	2	288	0	3422
1218	5	2564	1.4	0	0	Cebus_AluSc8_NW_016107358_1465160_1466668_pos	1	286	-22	+	sf73	AluTa15	3	288	0	1162	marmoset			2564	1.4	0	0	Cebus_AluSc8_NW_016107358_1465160_1466668_pos	1	286	-22	+	sf73	Unspecified	3	288	0	1162		cebLS2p_177F_0161073580_1465160	ACTCTTGGACTGTTTCACTGTG	cebLS2p_177R_0161073580_1465160	ATCCCAGTCTGCCAGGATTAG	729	407	412	418
1219	6	2589	1.4	0	0	Cebus_AluSc8_NW_016107399_4949464_4950962__	1	288	-10	+	sf73	AluTa15	1	288	0	1995	marmoset			2589	1.4	0	0	Cebus_AluSc8_NW_016107399_4949464_4950962__	1	288	-10	+	sf73	Unspecified	1	288	0	1995		cebLS2p_202F_0161073990_4949464	TGAcAATTGGGGTTAGCTAGC	cebLS2p_202R_0161073990_4949464	GATaCCATTTTGCCTGCTGTC	826	524	524	521
1220	7	2538	1.4	0	0.7	Cebus_AluSc8_NW_016107606_1863986_1865495__	1	290	-19	+	sf73	AluTa15	1	288	0	3976	marmoset	CR_71	no	2560	1.4	0	0.7	Cebus_AluSc8_NW_016107606_1863986_1865495__	1	290	-19	+	sf73	Unspecified	1	288	0	3976
1221	8	2560	1.4	0	0	Cebus_AluSx3_NW_016107485_183448_184946_pos	1	287	-11	+	sf73	AluTa15	2	288	0	8069	marmoset			2538	1.4	0	0	Cebus_AluSx3_NW_016107485_183448_184946_pos	1	287	-11	+	sf73	Unspecified	2	288	0	8069		cebLS2p_326F_0161074850_183448	TATCAcTTCCTGGCTCCTACG	cebLS2p_326R_0161074850_183448	TGGGATCTCTTACCAGCTGAC	832	530	544	530
1222	9	2506	1.7	0	0.7	Cebus_AluSc_NW_016107698_1979107_1980611_pos	1	289	-15	+	sf73	AluTa15	2	288	0	6798	marmoset			2522	1.7	0	0.7	Cebus_AluSc_NW_016107698_1979107_1980611_pos	1	289	-15	+	sf73	Unspecified	2	288	0	6798
1223	10	2522	1.7	0	0.3	Cebus_AluSc8_NW_016107377_5208368_5209876__	1	289	-19	+	sf73	AluTa15	1	288	0	1586	marmoset			2506	1.7	0	0.3	Cebus_AluSc8_NW_016107377_5208368_5209876__	1	289	-19	+	sf73	Unspecified	1	288	0	1586
1224	11	2487	1.8	0.3	0	Cebus_AluSc_NW_016107809_741906_743413_pos	1	286	-21	+	sf73	AluTa15	2	288	0	6917	marmoset			2487	1.8	0.3	0	Cebus_AluSc_NW_016107809_741906_743413_pos	1	286	-21	+	sf73	Unspecified	2	288	0	6917
1225	12	2503	1.8	0	0.3	Cebus_AluSc8_NW_016107829_1034206_1035709_pos	1	288	-15	+	sf73	AluTa15	2	288	0	4886	marmoset			2503	1.8	0	0.3	Cebus_AluSc8_NW_016107829_1034206_1035709_pos	1	288	-15	+	sf73	Unspecified	2	288	0	4886
1226	1	2372	1.1	4.7	0	Cebus_AluSc8_NW_016107365_1860734_1862215_pos	1	274	-7	+	sf76	AluTa15	2	288	0	1328	marmoset	CR_72	no	2372	1.1	4.7	0	Cebus_AluSc8_NW_016107365_1860734_1862215_pos	1	274	-7	+	sf76	Unspecified	2	288	0	1328		cebLS2p_86F_0161073650_1860734	TGAGAGAaTGGGGACTTCAGG	cebLS2p_86R_0161073650_1860734	gCGTTTACTCCCAGTCTTCAC	733	370	443	423
1227	2	2416	1.4	0	2.9	Cebus_AluSc8_NW_016107358_4493204_4494692__	1	288	0	+	sf76	AluTa15	1	280	-8	1166	marmoset			2416	1.4	0	2.9	Cebus_AluSc8_NW_016107358_4493204_4494692__	1	288	0	+	sf76	Unspecified	1	280	-8	1166
1228	3	2365	1.5	4.7	0	Cebus_AluSc8_NW_016107371_1199329_1200814_pos	1	274	-11	+	sf76	AluTa15	2	288	0	1471	marmoset	CR_73	no	2365	1.5	4.7	0	Cebus_AluSc8_NW_016107371_1199329_1200814_pos	1	274	-11	+	sf76	Unspecified	2	288	0	1471
1229	4	2516	1.7	0	0.3	Cebus_AluSc8_NW_016107748_190159_191655__	1	289	-7	+	sf76	AluTa15	1	288	0	4666	marmoset	CR_74	unfixed	2516	1.7	0	0.3	Cebus_AluSc8_NW_016107748_190159_191655__	1	289	-7	+	sf76	Unspecified	1	288	0	4666
1230	5	2538	1.7	0	0	Cebus_AluSc8_NW_016107809_820183_821685_pos	1	287	-15	+	sf76	AluTa15	2	288	0	4853	marmoset	CR_75	no	2538	1.7	0	0	Cebus_AluSc8_NW_016107809_820183_821685_pos	1	287	-15	+	sf76	Unspecified	2	288	0	4853
1231	6	2284	1.8	5.5	0	Cebus_AluSc8_NW_016107512_687173_688655__	1	273	-9	+	sf76	AluTa15	1	288	0	3251	marmoset	CR_76	no	2284	1.8	5.5	0	Cebus_AluSc8_NW_016107512_687173_688655__	1	273	-9	+	sf76	Unspecified	1	288	0	3251
1232	1	2578	0.3	0	0.7	Cebus_AluSc8_NW_016107811_70333_71841__	1	290	-18	+	sf82	AluTa15	1	288	0	4856	marmoset			2578	0.3	0	0.7	Cebus_AluSc8_NW_016107811_70333_71841__	1	290	-18	+	sf82	Unspecified	1	288	0	4856		cebLS2p_6F_0161078110_70333	TTTCACTGGTGTTGGTTCTGG	cebLS2p_6R_0161078110_70333	GGTtAGGACTCTGCCTATTTCC	823	506	510	511
1233	2	2422	0.4	0.7	0	Cebus_AluSc8_NW_016107324_12911493_12912977__	1	271	-13	+	sf82	AluTa15	1	273	-15	294	marmoset			2422	0.4	0.7	0	Cebus_AluSc8_NW_016107324_12911493_12912977__	1	271	-13	+	sf82	Unspecified	1	273	-15	294		cebLS2p_10F_0161073240_12911493	ATCACCAATCCTAAGTCACTCC	cebLS2p_10R_0161073240_12911493	AACAGCCTGGCCTAAATCAAC	873	575	575	575
1234	3	2576	0.7	0	1	Cebus_AluSc8_NW_016107315_8565115_8566625__	1	291	-19	+	sf82	AluTa15	1	288	0	53	marmoset			2576	0.7	0	1	Cebus_AluSc8_NW_016107315_8565115_8566625__	1	291	-19	+	sf82	Unspecified	1	288	0	53
1235	4	2567	0.7	0	0.3	Cebus_AluSc8_NW_016107337_5593656_5595161_pos	1	288	-17	+	sf82	AluTa15	2	288	0	640	marmoset			2567	0.7	0	0.3	Cebus_AluSc8_NW_016107337_5593656_5595161_pos	1	288	-17	+	sf82	Unspecified	2	288	0	640
1236	5	2468	0.7	0	1.1	Cebus_AluSc8_NW_016107343_6140961_6142476_pos	1	281	-34	+	sf82	AluTa15	3	280	-8	796	marmoset			2468	0.7	0	1.1	Cebus_AluSc8_NW_016107343_6140961_6142476_pos	1	281	-34	+	sf82	Unspecified	3	280	-8	796		cebLS2p_13F_0161073430_6140961	GGAACTATAGGCGCATGTCAC	cebLS2p_13R_0161073430_6140961	CTGGGTGCAATGACaTATGC	855	525	531	507
1237	6	2538	0.7	0	0.7	Cebus_AluSc8_NW_016107487_1303174_1304671_pos	1	288	-9	+	sf82	AluTa15	3	288	0	3026	marmoset			2611	0.7	0	0.7	Cebus_AluSc8_NW_016107487_1303174_1304671_pos	1	288	-9	+	sf82	Unspecified	3	288	0	3026
1238	7	2604	0.7	0	0	Cebus_AluSc8_NW_016107576_775019_776516__	1	288	-9	+	sf82	AluTa15	1	288	0	3785	marmoset			2538	0.7	0	0	Cebus_AluSc8_NW_016107576_775019_776516__	1	288	-9	+	sf82	Unspecified	1	288	0	3785
1239	8	2471	0.7	0	0	Cebus_AluSc8_NW_016107587_1688800_1690274__	1	273	-1	+	sf82	AluTa15	2	274	-14	3859	marmoset			2604	0.7	0	0	Cebus_AluSc8_NW_016107587_1688800_1690274__	1	273	-1	+	sf82	Unspecified	2	274	-14	3859
1240	9	2515	0.7	0	0	Cebus_AluSc8_NW_016107671_2509308_2510790_pos	1	279	-3	+	sf82	AluTa15	2	280	-8	4339	marmoset			2471	0.7	0	0	Cebus_AluSc8_NW_016107671_2509308_2510790_pos	1	279	-3	+	sf82	Unspecified	2	280	-8	4339		cebLS2p_28F_0161076710_2509308	TGCTTTTGTCAGAGCAGCTAG	cebLS2p_28R_0161076710_2509308	TTGAGTaGCAGCAGaGTATGG	850	523	528	525
1241	10	2483	0.7	1.8	0	Cebus_AluSc8_NW_016107953_183517_185015_pos	1	282	-16	+	sf82	AluTa15	2	288	0	5160	marmoset			2515	0.7	1.8	0	Cebus_AluSc8_NW_016107953_183517_185015_pos	1	282	-16	+	sf82	Unspecified	2	288	0	5160		cebLS2p_32F_0161079530_183517	AAATCAAAGgCCtCTGGAGAC	cebLS2p_32R_0161079530_183517	GTAGGGTCTTTGCATGCACAC	742	432	417	435
1242	11	2579	0.7	0.3	0	Cebus_AluSc8_NW_016107953_186654_188151__	1	287	-10	+	sf82	AluTa15	1	288	0	5161	marmoset	CR_77	no	2483	0.7	0.3	0	Cebus_AluSc8_NW_016107953_186654_188151__	1	287	-10	+	sf82	Unspecified	1	288	0	5161
1243	12	2611	0.7	0	0	Cebus_AluSx3_NW_016107373_101915_103414__	1	287	-12	+	sf82	AluTa15	2	288	0	7613	marmoset			2579	0.7	0	0	Cebus_AluSx3_NW_016107373_101915_103414__	1	287	-12	+	sf82	Unspecified	2	288	0	7613		cebLS2p_36F_0161073730_101915	GGCTTGGTTGAGGAGAGATTG	cebLS2p_36R_0161073730_101915	TGCTTGGCTAACATTCTCCTC	772	458	456	459
1244	13	2529	1	0	1	Cebus_AluSc_NW_016107604_342010_343517__	1	291	-16	+	sf82	AluTa15	1	288	0	6640	marmoset			2599	1	0	1	Cebus_AluSc_NW_016107604_342010_343517__	1	291	-16	+	sf82	Unspecified	1	288	0	6640
1245	14	2592	1	0	0	Cebus_AluSc8_NW_016107611_1787759_1789263__	1	288	-16	+	sf82	AluTa15	1	288	0	4011	marmoset			2529	1	0	0	Cebus_AluSc8_NW_016107611_1787759_1789263__	1	288	-16	+	sf82	Unspecified	1	288	0	4011
1246	15	2576	1	0	0	Cebus_AluSc8_NW_016107723_1041475_1042968__	1	288	-5	+	sf82	AluTa15	1	288	0	4551	marmoset			2592	1	0	0	Cebus_AluSc8_NW_016107723_1041475_1042968__	1	288	-5	+	sf82	Unspecified	1	288	0	4551
1247	16	2548	1	0	1.1	Cebus_AluSc8_NW_016107924_589906_591415__	1	290	-19	+	sf82	AluTa15	2	288	0	5114	marmoset			2576	1	0	1.1	Cebus_AluSc8_NW_016107924_589906_591415__	1	290	-19	+	sf82	Unspecified	2	288	0	5114
1248	17	2599	1	0	0	Cebus_AluSx3_NW_016107432_713959_715461__	1	288	-14	+	sf82	AluTa15	1	288	0	7895	marmoset			2548	1	0	0	Cebus_AluSx3_NW_016107432_713959_715461__	1	288	-14	+	sf82	Unspecified	1	288	0	7895		cebLS2p_71F_0161074320_713959	CCAGAGCTTTAcTTACTGGTGTG	cebLS2p_71R_0161074320_713959	CCAAGCCCAGTTTGTTTGAAC	898	578	582	583
1249	18	2493	1.1	0	0	Cebus_AluSc8_NW_016107321_7764625_7766143_pos	1	279	-39	+	sf82	AluTa15	2	280	-8	236	marmoset			2493	1.1	0	0	Cebus_AluSc8_NW_016107321_7764625_7766143_pos	1	279	-39	+	sf82	Unspecified	2	280	-8	236
1250	19	2508	1.1	0	0	Cebus_AluSc8_NW_016107351_8862420_8863932_pos	1	279	-33	+	sf82	AluTa15	2	280	-8	980	marmoset			2528	1.1	0	0	Cebus_AluSc8_NW_016107351_8862420_8863932_pos	1	279	-33	+	sf82	Unspecified	2	280	-8	980		cebLS2p_83F_0161073510_8862420	GCATCCCAAGCCTTAGATTTTG	cebLS2p_83R_0161073510_8862420	TgAGGGGTTCTGGGAATATGC	771	444	446	446
1251	20	2530	1.1	0	0	Cebus_AluSc8_NW_016107360_5206529_5208011__	1	281	-1	+	sf82	AluTa15	1	281	-7	1235	marmoset			2508	1.1	0	0	Cebus_AluSc8_NW_016107360_5206529_5208011__	1	281	-1	+	sf82	Unspecified	1	281	-7	1235		cebLS2p_84F_0161073600_5206529	CCTCAATCTCAGCTAACCTTCG	cebLS2p_84R_0161073600_5206529	ATACACTTGGGTAGCCTCAGG	843	542	541	542
1252	21	2541	1.1	0	1.1	Cebus_AluSc8_NW_016107372_1811049_1812548_pos	1	289	-10	+	sf82	AluTa15	3	288	0	1488	marmoset			2530	1.1	0	1.1	Cebus_AluSc8_NW_016107372_1811049_1812548_pos	1	289	-10	+	sf82	Unspecified	3	288	0	1488
1253	22	2383	1.1	3.2	1	Cebus_AluSc8_NW_016107385_2329362_2330870__	1	282	-26	+	sf82	AluTa15	1	288	0	1722	marmoset			2541	1.1	3.2	1	Cebus_AluSc8_NW_016107385_2329362_2330870__	1	282	-26	+	sf82	Unspecified	1	288	0	1722
1254	23	2500	1.1	0	0	Cebus_AluSc8_NW_016107407_8881716_8883230_pos	1	278	-36	+	sf82	AluTa15	3	280	-8	2133	marmoset			2383	1.1	0	0	Cebus_AluSc8_NW_016107407_8881716_8883230_pos	1	278	-36	+	sf82	Unspecified	3	280	-8	2133
1255	24	2539	1.1	0	0.7	Cebus_AluSc8_NW_016107411_2128014_2129521_pos	1	289	-18	+	sf82	AluTa15	2	288	0	2177	marmoset			2500	1.1	0	0.7	Cebus_AluSc8_NW_016107411_2128014_2129521_pos	1	289	-18	+	sf82	Unspecified	2	288	0	2177		cebLS2p_91F_0161074110_2128014	CATTCCTCAGCTTCCTCACAG	cebLS2p_91R_0161074110_2128014	TGGGAGGATTTTGCATTCTGG	889	553	573	581
1256	25	2569	1.1	0	0	Cebus_AluSc8_NW_016107416_87683_89186__	1	287	-16	+	sf82	AluTa15	2	288	0	2262	marmoset			2539	1.1	0	0	Cebus_AluSc8_NW_016107416_87683_89186__	1	287	-16	+	sf82	Unspecified	2	288	0	2262
1257	26	2536	1.1	0.7	0	Cebus_AluSc8_NW_016107463_2594549_2596046__	1	286	-11	+	sf82	AluTa15	1	288	0	2804	marmoset			2569	1.1	0.7	0	Cebus_AluSc8_NW_016107463_2594549_2596046__	1	286	-11	+	sf82	Unspecified	1	288	0	2804
1258	27	2551	1.1	0	0.7	Cebus_AluSc8_NW_016107496_1277743_1279244_pos	1	289	-12	+	sf82	AluTa15	2	288	0	3100	marmoset			2536	1.1	0	0.7	Cebus_AluSc8_NW_016107496_1277743_1279244_pos	1	289	-12	+	sf82	Unspecified	2	288	0	3100		cebLS2p_98F_0161074960_1277743	ATCACCCTCTCTGCTGCTAC	cebLS2p_98R_0161074960_1277743	AGCCTGACCCCTGAAGTAAG	768	461	460	461
1259	28	2506	1.1	0.7	0	Cebus_AluSc8_NW_016107508_2705026_2706521_pos	1	284	-11	+	sf82	AluTa15	3	288	0	3199	marmoset			2551	1.1	0.7	0	Cebus_AluSc8_NW_016107508_2705026_2706521_pos	1	284	-11	+	sf82	Unspecified	3	288	0	3199
1260	29	2573	1.1	0	0	Cebus_AluSc8_NW_016107535_674363_675871_pos	1	287	-21	+	sf82	AluTa15	2	288	0	3452	marmoset			2506	1.1	0	0	Cebus_AluSc8_NW_016107535_674363_675871_pos	1	287	-21	+	sf82	Unspecified	2	288	0	3452		cebLS2p_106F_0161075350_674363	CCAGGGGAATTTCTGTTTCAC	cebLS2p_106R_0161075350_674363	GCTACTTGTGTACCCATTCCC	891	575	576	573
1261	30	2436	1.1	0	0	Cebus_AluSc8_NW_016107581_3369184_3370669_pos	1	272	-13	+	sf82	AluTa15	2	273	-15	3819	marmoset			2573	1.1	0	0	Cebus_AluSc8_NW_016107581_3369184_3370669_pos	1	272	-13	+	sf82	Unspecified	2	273	-15	3819
1262	31	2564	1.1	0	0.7	Cebus_AluSc8_NW_016107632_1516366_1517876_pos	1	289	-21	+	sf82	AluTa15	2	288	0	4127	marmoset			2556	1.1	0	0.7	Cebus_AluSc8_NW_016107632_1516366_1517876_pos	1	289	-21	+	sf82	Unspecified	2	288	0	4127		cebLS2p_113F_0161076320_1516366	AGGAGACAGGATGCCTCAATG	cebLS2p_113R_0161076320_1516366	GATTTGGACCGGAACACAGG	808	453	489	490
1263	32	2602	1.1	0	0	Cebus_AluSc8_NW_016107714_180009_181510__	1	287	-14	+	sf82	AluTa15	2	288	0	4514	marmoset			2436	1.1	0	0	Cebus_AluSc8_NW_016107714_180009_181510__	1	287	-14	+	sf82	Unspecified	2	288	0	4514
1264	33	2574	1.1	0	0	Cebus_AluSc8_NW_016107749_1263593_1265090_pos	1	287	-10	+	sf82	AluTa15	2	288	0	4674	marmoset			2564	1.1	0	0	Cebus_AluSc8_NW_016107749_1263593_1265090_pos	1	287	-10	+	sf82	Unspecified	2	288	0	4674		cebLS2p_124F_0161077490_1263593	CgGGATaGTAGCTGCACTTAC	cebLS2p_124R_0161077490_1263593	CACTTTCATGCAGTTGGTTCAG	839	474	514	513
1265	34	2495	1.1	0	0	Cebus_AluSc8_NW_016107821_1358735_1360250_pos	1	279	-36	+	sf82	AluTa15	2	280	-8	4872	marmoset			2602	1.1	0	0	Cebus_AluSc8_NW_016107821_1358735_1360250_pos	1	279	-36	+	sf82	Unspecified	2	280	-8	4872
1266	35	2458	1.1	0	1.8	Cebus_AluSc8_NW_016107927_899930_901416__	1	285	-1	+	sf82	AluTa15	1	280	-8	5119	marmoset			2574	1.1	0	1.8	Cebus_AluSc8_NW_016107927_899930_901416__	1	285	-1	+	sf82	Unspecified	1	280	-8	5119
1267	36	2547	1.1	0	0.7	Cebus_AluSc8_NW_016107993_113471_114969_pos	1	288	-10	+	sf82	AluTa15	3	288	0	5223	marmoset			2495	1.1	0	0.7	Cebus_AluSc8_NW_016107993_113471_114969_pos	1	288	-10	+	sf82	Unspecified	3	288	0	5223
1268	37	2481	1.1	0	0	Cebus_AluSc8_NW_016107997_201283_202760__	1	277	0	+	sf82	AluTa15	2	278	-10	5238	marmoset			2458	1.1	0	0	Cebus_AluSc8_NW_016107997_201283_202760__	1	277	0	+	sf82	Unspecified	2	278	-10	5238
1269	38	2541	1.1	0	1.1	Cebus_AluSc8_NW_016108001_52498_54010_pos	1	289	-23	+	sf82	AluTa15	3	288	0	5244	marmoset			2547	1.1	0	1.1	Cebus_AluSc8_NW_016108001_52498_54010_pos	1	289	-23	+	sf82	Unspecified	3	288	0	5244
1270	39	2528	1.1	0	0	Cebus_AluSx3_NW_016107339_7706468_7707949__	1	281	0	+	sf82	AluTa15	1	281	-7	7409	marmoset			2481	1.1	0	0	Cebus_AluSx3_NW_016107339_7706468_7707949__	1	281	0	+	sf82	Unspecified	1	281	-7	7409
1271	40	2556	1.1	0	0.7	Cebus_AluSx3_NW_016107574_524606_526106__	1	289	-11	+	sf82	AluTa15	2	288	0	8271	marmoset			2541	1.1	0	0.7	Cebus_AluSx3_NW_016107574_524606_526106__	1	289	-11	+	sf82	Unspecified	2	288	0	8271		cebLS2p_146F_0161075740_524606	ACCAATgTTGAGAGATGCATCG	cebLS2p_146R_0161075740_524606	GTCCGATTGTGACACAGTTCC	858	533	543	542
1272	41	2465	1.4	0.4	0	Cebus_AluSc_NW_016107353_2652671_2654186__	1	279	-36	+	sf82	AluTa15	1	280	-8	5734	marmoset			2515	1.4	0.4	0	Cebus_AluSc_NW_016107353_2652671_2654186__	1	279	-36	+	sf82	Unspecified	1	280	-8	5734		cebLS2p_294F_0161073530_2652671	ACTTGAGCCCAGGAAGTTGAG	cebLS2p_294R_0161073530_2652671	GTTTGTGACTTGCTCGAGGTG	817	463	469	501
1273	42	2505	1.4	0	1.4	Cebus_AluSc_NW_016107516_1480272_1481780__	1	291	-17	+	sf82	AluTa15	2	288	0	6429	marmoset			2520	1.4	0	1.4	Cebus_AluSc_NW_016107516_1480272_1481780__	1	291	-17	+	sf82	Unspecified	2	288	0	6429		cebLS2p_305F_0161075160_1480272	CCTCCTTGGCTTGCAGTATG	cebLS2p_305R_0161075160_1480272	GTTCCACTACCAGCCTTATTTG	876	545	543	548
1274	43	2475	1.4	0	1.8	Cebus_AluSc_NW_016107614_1937236_1938738_pos	1	291	-11	+	sf82	AluTa15	3	288	0	6660	marmoset			2550	1.4	0	1.8	Cebus_AluSc_NW_016107614_1937236_1938738_pos	1	291	-11	+	sf82	Unspecified	3	288	0	6660
1275	44	2515	1.4	0	1	Cebus_AluSc8_NW_016107316_10161676_10163175__	1	291	-8	+	sf82	AluTa15	1	288	0	61	marmoset			2533	1.4	0	1	Cebus_AluSc8_NW_016107316_10161676_10163175__	1	291	-8	+	sf82	Unspecified	1	288	0	61		cebLS2p_150F_0161073160_10161676	GGGAAGCCAAcAGTATAAATCCC	cebLS2p_150R_0161073160_10161676	CTCTCCTGGCCAAGCATTTC	867	561	557	560
1276	45	2520	1.4	0	0.3	Cebus_AluSc8_NW_016107316_11442865_11444365__	1	289	-11	+	sf82	AluTa15	1	288	0	64	marmoset			2514	1.4	0	0.3	Cebus_AluSc8_NW_016107316_11442865_11444365__	1	289	-11	+	sf82	Unspecified	1	288	0	64
1277	46	2550	1.4	0	0	Cebus_AluSc8_NW_016107320_6482095_6483593_pos	1	287	-11	+	sf82	AluTa15	2	288	0	208	marmoset			2480	1.4	0	0	Cebus_AluSc8_NW_016107320_6482095_6483593_pos	1	287	-11	+	sf82	Unspecified	2	288	0	208
1278	47	2533	1.4	0	0.7	Cebus_AluSc8_NW_016107323_3451351_3452858_pos	1	289	-18	+	sf82	AluTa15	2	288	0	268	marmoset			2474	1.4	0	0.7	Cebus_AluSc8_NW_016107323_3451351_3452858_pos	1	289	-18	+	sf82	Unspecified	2	288	0	268
1279	48	2480	1.4	1.1	0	Cebus_AluSc8_NW_016107326_7692038_7693535_pos	1	284	-13	+	sf82	AluTa15	2	288	0	398	marmoset			2516	1.4	1.1	0	Cebus_AluSc8_NW_016107326_7692038_7693535_pos	1	284	-13	+	sf82	Unspecified	2	288	0	398
1280	49	2474	1.4	0	0	Cebus_AluSc8_NW_016107337_1398310_1399792_pos	1	278	-4	+	sf82	AluTa15	3	280	-8	634	marmoset			2551	1.4	0	0	Cebus_AluSc8_NW_016107337_1398310_1399792_pos	1	278	-4	+	sf82	Unspecified	3	280	-8	634		cebLS2p_163F_0161073370_1398310	GCCTCCACTCAATTACCTGTG	cebLS2p_163R_0161073370_1398310	AAcCTTAGTCAGTAGCCAGTG	854	534	534	529
1281	50	2551	1.4	0	0.7	Cebus_AluSc8_NW_016107339_11900843_11902338__	1	290	-5	+	sf82	AluTa15	1	288	0	693	marmoset			2493	1.4	0	0.7	Cebus_AluSc8_NW_016107339_11900843_11902338__	1	290	-5	+	sf82	Unspecified	1	288	0	693		cebLS2p_165F_0161073390_11900843	CAAAGAGCATCCTGGTATCTCTC	cebLS2p_165R_0161073390_11900843	GCTCTGTTTGTGGCTTATTCAG	776	474	464	475
1282	51	2516	1.4	0	0.3	Cebus_AluSc8_NW_016107339_4388769_4390264_pos	1	287	-8	+	sf82	AluTa15	3	288	0	715	marmoset			2508	1.4	0	0.3	Cebus_AluSc8_NW_016107339_4388769_4390264_pos	1	287	-8	+	sf82	Unspecified	3	288	0	715
1283	52	2493	1.4	0	1	Cebus_AluSc8_NW_016107342_3315907_3317410__	1	291	-12	+	sf82	AluTa15	1	288	0	765	marmoset			2508	1.4	0	1	Cebus_AluSc8_NW_016107342_3315907_3317410__	1	291	-12	+	sf82	Unspecified	1	288	0	765
1284	53	2508	1.4	0	1.1	Cebus_AluSc8_NW_016107346_6614102_6615609_pos	1	290	-17	+	sf82	AluTa15	2	288	0	872	marmoset			2465	1.4	0	1.1	Cebus_AluSc8_NW_016107346_6614102_6615609_pos	1	290	-17	+	sf82	Unspecified	2	288	0	872
1285	54	2508	1.4	0	1.1	Cebus_AluSc8_NW_016107352_3888855_3890349_pos	1	290	-4	+	sf82	AluTa15	2	288	0	992	marmoset			2524	1.4	0	1.1	Cebus_AluSc8_NW_016107352_3888855_3890349_pos	1	290	-4	+	sf82	Unspecified	2	288	0	992		cebLS2p_171F_0161073520_3888855	GGGGAtCAGAGAGAAGCACTAG	cebLS2p_171R_0161073520_3888855	CAAGGGTaGGCTGAGACATTG	842	531	529	531
1286	55	2524	1.4	0	0	Cebus_AluSc8_NW_016107356_9091018_9092513_pos	1	286	-9	+	sf82	AluTa15	3	288	0	1101	marmoset			2480	1.4	0	0	Cebus_AluSc8_NW_016107356_9091018_9092513_pos	1	286	-9	+	sf82	Unspecified	3	288	0	1101
1287	56	2480	1.4	0	0	Cebus_AluSc8_NW_016107357_6449089_6450619_pos	1	279	-51	+	sf82	AluTa15	2	280	-8	1148	marmoset			2531	1.4	0	0	Cebus_AluSc8_NW_016107357_6449089_6450619_pos	1	279	-51	+	sf82	Unspecified	2	280	-8	1148		cebLS2p_175F_0161073570_6449089	TCCTGAACTTTAGCTGGATCTG	cebLS2p_175R_0161073570_6449089	GAaTGAGGTGCCCCAGAAAAC	856	512	515	520
1288	57	2531	1.4	0	0.7	Cebus_AluSc8_NW_016107358_7702603_7704097__	1	289	-5	+	sf82	AluTa15	2	288	0	1176	marmoset			2530	1.4	0	0.7	Cebus_AluSc8_NW_016107358_7702603_7704097__	1	289	-5	+	sf82	Unspecified	2	288	0	1176
1289	58	2530	1.4	0	0.7	Cebus_AluSc8_NW_016107360_16530788_16532289_pos	1	289	-12	+	sf82	AluTa15	2	288	0	1227	marmoset			2555	1.4	0	0.7	Cebus_AluSc8_NW_016107360_16530788_16532289_pos	1	289	-12	+	sf82	Unspecified	2	288	0	1227
1290	59	2555	1.4	0	0	Cebus_AluSc8_NW_016107363_6593253_6594756__	1	287	-16	+	sf82	AluTa15	2	288	0	1306	marmoset			2359	1.4	0	0	Cebus_AluSc8_NW_016107363_6593253_6594756__	1	287	-16	+	sf82	Unspecified	2	288	0	1306
1291	60	2359	1.4	3.2	1.1	Cebus_AluSc8_NW_016107367_3606137_3607641_pos	1	281	-23	+	sf82	AluTa15	2	288	0	1397	marmoset			2547	1.4	3.2	1.1	Cebus_AluSc8_NW_016107367_3606137_3607641_pos	1	281	-23	+	sf82	Unspecified	2	288	0	1397		cebLS2p_185F_0161073670_3606137	GCCgCTGATTTTAAGTCCTTG	cebLS2p_185R_0161073670_3606137	ATTCTCATGCAGcGACAGAAG	806	491	490	489
1292	61	2492	1.4	0	1.1	Cebus_AluSc8_NW_016107374_4884031_4885544_pos	1	290	-23	+	sf82	AluTa15	2	288	0	1527	marmoset			2492	1.4	0	1.1	Cebus_AluSc8_NW_016107374_4884031_4885544_pos	1	290	-23	+	sf82	Unspecified	2	288	0	1527
1293	62	2536	1.4	0	1.1	Cebus_AluSc8_NW_016107378_2259800_2261314_pos	1	290	-24	+	sf82	AluTa15	2	288	0	1597	marmoset			2536	1.4	0	1.1	Cebus_AluSc8_NW_016107378_2259800_2261314_pos	1	290	-24	+	sf82	Unspecified	2	288	0	1597		cebLS2p_188F_0161073780_2259800	gTCTGTTGTCTCCAGTCCAG	cebLS2p_188R_0161073780_2259800	AGCCATCAATAAGGCCTATGAG	874	550	555	550
1294	63	2471	1.4	0.3	1.7	Cebus_AluSc8_NW_016107403_1924200_1925712__	1	291	-21	+	sf82	AluTa15	2	288	0	2048	marmoset			2551	1.4	0.3	1.7	Cebus_AluSc8_NW_016107403_1924200_1925712__	1	291	-21	+	sf82	Unspecified	2	288	0	2048
1295	64	2573	1.4	0	0	Cebus_AluSc8_NW_016107403_1982788_1984296__	1	288	-20	+	sf82	AluTa15	1	288	0	2049	marmoset			2471	1.4	0	0	Cebus_AluSc8_NW_016107403_1982788_1984296__	1	288	-20	+	sf82	Unspecified	1	288	0	2049
1296	65	2512	1.4	0	1.4	Cebus_AluSc8_NW_016107416_1509753_1511260__	1	292	-15	+	sf82	AluTa15	1	288	0	2246	marmoset			2573	1.4	0	1.4	Cebus_AluSc8_NW_016107416_1509753_1511260__	1	292	-15	+	sf82	Unspecified	1	288	0	2246
1297	66	2478	1.4	0.7	0.7	Cebus_AluSc8_NW_016107417_3711294_3712791_pos	1	287	-10	+	sf82	AluTa15	2	288	0	2269	marmoset			2512	1.4	0.7	0.7	Cebus_AluSc8_NW_016107417_3711294_3712791_pos	1	287	-10	+	sf82	Unspecified	2	288	0	2269		cebLS2p_211F_0161074170_3711294	CCGGGACaTGGAAATTCAGAC	cebLS2p_211R_0161074170_3711294	GTTCATCGCTCTCCTTCATCC	852	535	535	539
1298	67	2512	1.4	0	1.7	Cebus_AluSc8_NW_016107434_3314878_3316393_pos	1	292	-23	+	sf82	AluTa15	2	288	0	2493	marmoset			2478	1.4	0	1.7	Cebus_AluSc8_NW_016107434_3314878_3316393_pos	1	292	-23	+	sf82	Unspecified	2	288	0	2493
1299	68	2538	1.4	0	1.1	Cebus_AluSc8_NW_016107463_2550759_2552264__	1	290	-15	+	sf82	AluTa15	2	288	0	2803	marmoset	CR_78	yes cebus	2512	1.4	0	1.1	Cebus_AluSc8_NW_016107463_2550759_2552264__	1	290	-15	+	sf82	Unspecified	2	288	0	2803
1300	69	2440	1.4	0	1.4	Cebus_AluSc8_NW_016107473_4427799_4429284__	1	284	-1	+	sf82	AluTa15	1	280	-8	2919	marmoset			2538	1.4	0	1.4	Cebus_AluSc8_NW_016107473_4427799_4429284__	1	284	-1	+	sf82	Unspecified	1	280	-8	2919
1301	70	2452	1.4	0	0	Cebus_AluSc8_NW_016107478_416242_417720__	1	278	0	+	sf82	AluTa15	1	278	-10	2960	marmoset			2440	1.4	0	0	Cebus_AluSc8_NW_016107478_416242_417720__	1	278	0	+	sf82	Unspecified	1	278	-10	2960
1302	71	2520	1.4	0	0	Cebus_AluSc8_NW_016107496_444031_445528_pos	1	286	-11	+	sf82	AluTa15	3	288	0	3111	marmoset			2452	1.4	0	0	Cebus_AluSc8_NW_016107496_444031_445528_pos	1	286	-11	+	sf82	Unspecified	3	288	0	3111
1303	72	2464	1.4	0	0	Cebus_AluSc8_NW_016107511_3631670_3633148__	1	277	-1	+	sf82	AluTa15	1	277	-11	3235	marmoset			2520	1.4	0	0	Cebus_AluSc8_NW_016107511_3631670_3633148__	1	277	-1	+	sf82	Unspecified	1	277	-11	3235		cebLS2p_236F_0161075110_3631670	TCTGACCTCTGCCATATCCATC	cebLS2p_236R_0161075110_3631670	GTAGAGGTCCTATGAGACCAATC	863	517	516	519
1304	73	2539	1.4	0	1.1	Cebus_AluSc8_NW_016107520_1797646_1799154__	1	290	-18	+	sf82	AluTa15	2	288	0	3325	marmoset			2464	1.4	0	1.1	Cebus_AluSc8_NW_016107520_1797646_1799154__	1	290	-18	+	sf82	Unspecified	2	288	0	3325		cebLS2p_240F_0161075200_1797646	TAGCTGGGACTATGGGTGTC	cebLS2p_240R_0161075200_1797646	ATCGAATCAGACCCCTCCTTC	836	518	512	514
1305	74	2509	1.4	0	0.7	Cebus_AluSc8_NW_016107520_2421452_2422960__	1	287	-21	+	sf82	AluTa15	4	288	0	3328	marmoset	yes	no	2505	1.4	0	0.7	Cebus_AluSc8_NW_016107520_2421452_2422960__	1	287	-21	+	sf82	Unspecified	4	288	0	3328		Cebus_2119F_016107520_2421452	CCTTTGGGCAGAACTAGAAGC	Cebus_2119R_016107520_2421452	AAGGCAGCAGAAGTTAAAGGG	*	*	*	*
1306	75	2517	1.4	0	0.7	Cebus_AluSc8_NW_016107536_536994_538498_pos	1	289	-15	+	sf82	AluTa15	2	288	0	3459	marmoset			2539	1.4	0	0.7	Cebus_AluSc8_NW_016107536_536994_538498_pos	1	289	-15	+	sf82	Unspecified	2	288	0	3459		cebLS2p_243F_0161075360_536994	AGCTGAGTATGCATTGGGTTC	cebLS2p_243R_0161075360_536994	CTGCGATGGGTAGGATAAGAG	815	470	471	484
1307	76	2532	1.4	0	0.3	Cebus_AluSc8_NW_016107548_243054_244549_pos	1	288	-7	+	sf82	AluTa15	2	288	0	3554	marmoset			2509	1.4	0	0.3	Cebus_AluSc8_NW_016107548_243054_244549_pos	1	288	-7	+	sf82	Unspecified	2	288	0	3554		cebLS2p_245F_0161075480_243054	GACATGTTTGcCAGGGAGATG	cebLS2p_245R_0161075480_243054	tGTGAaGTTTTCCTGGCTACAC	892	589	587	589
1308	77	2589	1.4	0	0	Cebus_AluSc8_NW_016107555_2909051_2910549__	1	287	-11	+	sf82	AluTa15	2	288	0	3605	marmoset			2517	1.4	0	0	Cebus_AluSc8_NW_016107555_2909051_2910549__	1	287	-11	+	sf82	Unspecified	2	288	0	3605
1309	78	2495	1.4	0	0	Cebus_AluSc8_NW_016107575_1079385_1080865__	1	280	0	+	sf82	AluTa15	1	280	-8	3755	marmoset			2391	1.4	0	0	Cebus_AluSc8_NW_016107575_1079385_1080865__	1	280	0	+	sf82	Unspecified	1	280	-8	3755
1310	79	2401	1.4	0.4	0	Cebus_AluSc8_NW_016107653_206256_207731__	1	275	0	+	sf82	AluTa15	2	277	-11	4220	marmoset			2556	1.4	0.4	0	Cebus_AluSc8_NW_016107653_206256_207731__	1	275	0	+	sf82	Unspecified	2	277	-11	4220
1311	80	2568	1.4	0	0	Cebus_AluSc8_NW_016107659_1067316_1068809__	1	287	-6	+	sf82	AluTa15	2	288	0	4250	marmoset			2532	1.4	0	0	Cebus_AluSc8_NW_016107659_1067316_1068809__	1	287	-6	+	sf82	Unspecified	2	288	0	4250
1312	81	2525	1.4	0	1.4	Cebus_AluSc8_NW_016107700_337225_338736__	1	292	-19	+	sf82	AluTa15	1	288	0	4460	marmoset			2589	1.4	0	1.4	Cebus_AluSc8_NW_016107700_337225_338736__	1	292	-19	+	sf82	Unspecified	1	288	0	4460
1313	82	2498	1.4	0	1.1	Cebus_AluSc8_NW_016107855_787301_788813_pos	1	290	-22	+	sf82	AluTa15	2	288	0	4963	marmoset			2495	1.4	0	1.1	Cebus_AluSc8_NW_016107855_787301_788813_pos	1	290	-22	+	sf82	Unspecified	2	288	0	4963
1314	83	2474	1.4	0	0	Cebus_AluSc8_NW_016108073_297337_298821__	1	280	-4	+	sf82	AluTa15	1	280	-8	5308	marmoset			2475	1.4	0	0	Cebus_AluSc8_NW_016108073_297337_298821__	1	280	-4	+	sf82	Unspecified	1	280	-8	5308
1315	84	2514	1.4	0	0	Cebus_AluSx3_NW_016107324_1728466_1729947__	1	281	0	+	sf82	AluTa15	1	281	-7	7306	marmoset			2401	1.4	0	0	Cebus_AluSx3_NW_016107324_1728466_1729947__	1	281	0	+	sf82	Unspecified	1	281	-7	7306		cebLS2p_316F_0161073240_1728466	TGCTGGTTTTAGAGGCACAAC	cebLS2p_316R_0161073240_1728466	AGGGAAACTGCCAAAATTAGGG	866	559	562	559
1316	85	2547	1.4	0	0.7	Cebus_AluSx3_NW_016107370_5308543_5310043_pos	1	289	-11	+	sf82	AluTa15	2	288	0	7598	marmoset			2568	1.4	0	0.7	Cebus_AluSx3_NW_016107370_5308543_5310043_pos	1	289	-11	+	sf82	Unspecified	2	288	0	7598
1317	86	2551	1.4	0	0.3	Cebus_AluSx3_NW_016107393_4852815_4854318_pos	1	288	-15	+	sf82	AluTa15	2	288	0	7733	marmoset			2525	1.4	0	0.3	Cebus_AluSx3_NW_016107393_4852815_4854318_pos	1	288	-15	+	sf82	Unspecified	2	288	0	7733		cebLS2p_323F_0161073930_4852815	CTGTTCTCTCCCAACTACATCC	cebLS2p_323R_0161073930_4852815	GcGTTAGTGGTTATGTTAGTGG	856	537	543	547
1318	87	2391	1.4	4	0	Cebus_AluSx3_NW_016107539_1442792_1444274__	1	277	-5	+	sf82	AluTa15	1	288	0	8204	marmoset			2498	1.4	4	0	Cebus_AluSx3_NW_016107539_1442792_1444274__	1	277	-5	+	sf82	Unspecified	1	288	0	8204
1319	88	2556	1.4	0	0.3	Cebus_AluSx3_NW_016107541_259950_261447__	1	289	-8	+	sf82	AluTa15	1	288	0	8206	marmoset			2474	1.4	0	0.3	Cebus_AluSx3_NW_016107541_259950_261447__	1	289	-8	+	sf82	Unspecified	1	288	0	8206		cebLS2p_329F_0161075410_259950	TGGAGGTGGGCTTAgGTAATAG	cebLS2p_329R_0161075410_259950	ACAGCCCGCAAGTTTGTTAAG	867	555	558	550
1320	89	2548	1.7	0	0	Cebus_AluSc_NW_016107349_7901342_7902835__	1	287	-6	+	sf82	AluTa15	2	288	0	5709	marmoset			2588	1.7	0	0	Cebus_AluSc_NW_016107349_7901342_7902835__	1	287	-6	+	sf82	Unspecified	2	288	0	5709		cebLS2p_471F_0161073490_7901342	TGGTCTAATACTGCAGAGGAAGG	cebLS2p_471R_0161073490_7901342	GAATCATCCATTGCCCCACAG	715	413	415	413
1321	90	2537	1.7	0	0.7	Cebus_AluSc_NW_016107416_674009_675518__	1	290	-19	+	sf82	AluTa15	1	288	0	6111	marmoset			2537	1.7	0	0.7	Cebus_AluSc_NW_016107416_674009_675518__	1	290	-19	+	sf82	Unspecified	1	288	0	6111		cebLS2p_477F_0161074160_674009	AGGACACAACAGGGTCAGAC	cebLS2p_477R_0161074160_674009	CCTGTGTGTTGAGTGCTTACC	879	567	566	567
1322	91	2538	1.7	0	0.3	Cebus_AluSc_NW_016107631_271797_273295__	1	289	-9	+	sf82	AluTa15	1	288	0	6689	marmoset			2466	1.7	0	0.3	Cebus_AluSc_NW_016107631_271797_273295__	1	289	-9	+	sf82	Unspecified	1	288	0	6689
1323	92	2483	1.7	0	2.8	Cebus_AluSc_NW_016107647_1469525_1471040__	1	296	-19	+	sf82	AluTa15	1	288	0	6719	marmoset			2500	1.7	0	2.8	Cebus_AluSc_NW_016107647_1469525_1471040__	1	296	-19	+	sf82	Unspecified	1	288	0	6719		cebLS2p_490F_0161076470_1469525	CAAGCAAATCATGAGGCCAAG	cebLS2p_490R_0161076470_1469525	CATTACTAAGTGAGGACCCCATG	784	445	456	446
1324	93	2501	1.7	0	0.7	Cebus_AluSc_NW_016107678_259790_261297__	1	289	-18	+	sf82	AluTa15	2	288	0	6780	marmoset			2489	1.7	0	0.7	Cebus_AluSc_NW_016107678_259790_261297__	1	289	-18	+	sf82	Unspecified	2	288	0	6780
1325	94	2537	1.7	0	0	Cebus_AluSc8_NW_016107318_11798816_11800309_pos	1	287	-6	+	sf82	AluTa15	2	288	0	135	marmoset			2505	1.7	0	0	Cebus_AluSc8_NW_016107318_11798816_11800309_pos	1	287	-6	+	sf82	Unspecified	2	288	0	135
1326	95	2466	1.7	0	1.4	Cebus_AluSc8_NW_016107328_11009938_11011440_pos	1	290	-12	+	sf82	AluTa15	3	288	0	433	marmoset			2548	1.7	0	1.4	Cebus_AluSc8_NW_016107328_11009938_11011440_pos	1	290	-12	+	sf82	Unspecified	3	288	0	433
1327	96	2500	1.7	0	1.4	Cebus_AluSc8_NW_016107331_3927351_3928860__	1	292	-17	+	sf82	AluTa15	1	288	0	502	marmoset			2572	1.7	0	1.4	Cebus_AluSc8_NW_016107331_3927351_3928860__	1	292	-17	+	sf82	Unspecified	1	288	0	502		cebLS2p_345F_0161073310_3927351	ACAGTGTGTACAGGAAACCAG	cebLS2p_345R_0161073310_3927351	TTGCCACTTCTCTTGATAGCC	820	509	505	508
1328	97	2489	1.7	0	2.1	Cebus_AluSc8_NW_016107334_1211479_1212980__	1	294	-7	+	sf82	AluTa15	1	288	0	578	marmoset			2542	1.7	0	2.1	Cebus_AluSc8_NW_016107334_1211479_1212980__	1	294	-7	+	sf82	Unspecified	1	288	0	578		cebLS2p_350F_0161073340_1211479	ATAAAGCCCCTTCCTCATCCC	cebLS2p_350R_0161073340_1211479	ATGTCCTGAGGTAAGACAAAGG	851	540	540	528
1329	98	2572	1.7	0	0	Cebus_AluSc8_NW_016107351_9850819_9852312__	1	287	-6	+	sf82	AluTa15	2	288	0	983	marmoset			2438	1.7	0	0	Cebus_AluSc8_NW_016107351_9850819_9852312__	1	287	-6	+	sf82	Unspecified	2	288	0	983
1330	99	2438	1.7	0	3.1	Cebus_AluSc8_NW_016107355_5973242_5974756__	1	297	-17	+	sf82	AluTa15	1	288	0	1077	marmoset			2540	1.7	0	3.1	Cebus_AluSc8_NW_016107355_5973242_5974756__	1	297	-17	+	sf82	Unspecified	1	288	0	1077		cebLS2p_364F_0161073550_5973242	AGATCAAAATGtCAGGCTCTCC	cebLS2p_364R_0161073550_5973242	CACCAGCTGAAGTACGTATGC	855	477	528	534
1331	100	2540	1.7	0	1.1	Cebus_AluSc8_NW_016107359_6486030_6487529_pos	1	290	-9	+	sf82	AluTa15	2	288	0	1202	marmoset			2517	1.7	0	1.1	Cebus_AluSc8_NW_016107359_6486030_6487529_pos	1	290	-9	+	sf82	Unspecified	2	288	0	1202		cebLS2p_367F_0161073590_6486030	GAGCAATCCCATTAGTCAGGAG	cebLS2p_367R_0161073590_6486030	CAAGAACACTGGAcTGGGAATC	877	531	540	539
1332	101	2517	1.7	0	0	Cebus_AluSc8_NW_016107368_8012930_8014430__	1	288	-12	+	sf82	AluTa15	1	288	0	1422	marmoset			2504	1.7	0	0	Cebus_AluSc8_NW_016107368_8012930_8014430__	1	288	-12	+	sf82	Unspecified	1	288	0	1422		cebLS2p_377F_0161073680_8012930	ATCCCTCCTACTGCAACTACC	cebLS2p_377R_0161073680_8012930	CCAGCAGTGTATGAGAACTCC	847	531	530	530
1333	102	2499	1.7	0	0.7	Cebus_AluSc8_NW_016107379_6980600_6982101__	1	289	-12	+	sf82	AluTa15	2	288	0	1616	marmoset			2499	1.7	0	0.7	Cebus_AluSc8_NW_016107379_6980600_6982101__	1	289	-12	+	sf82	Unspecified	2	288	0	1616		cebLS2p_387F_0161073790_6980600	GGGCCAGATGTATGCTTCAC	cebLS2p_387R_0161073790_6980600	CAGTCTGAGAAGGGCACAATG	839	524	526	514
1334	103	2564	1.7	0	0	Cebus_AluSc8_NW_016107385_4345685_4347183__	1	287	-11	+	sf82	AluTa15	2	288	0	1725	marmoset			2564	1.7	0	0	Cebus_AluSc8_NW_016107385_4345685_4347183__	1	287	-11	+	sf82	Unspecified	2	288	0	1725		cebLS2p_394F_0161073850_4345685	TGGACCAGACACTAGACTCC	cebLS2p_394R_0161073850_4345685	CCTGGAAAGGTACCTGCTTC	848	531	541	514
1335	104	2477	1.7	0	1.4	Cebus_AluSc8_NW_016107387_5638113_5639622__	1	292	-17	+	sf82	AluTa15	1	288	0	1780	marmoset			2477	1.7	0	1.4	Cebus_AluSc8_NW_016107387_5638113_5639622__	1	292	-17	+	sf82	Unspecified	1	288	0	1780
1336	105	2499	1.7	0	2.8	Cebus_AluSc8_NW_016107390_4126626_4128135_pos	1	295	-14	+	sf82	AluTa15	2	288	0	1812	marmoset			2499	1.7	0	2.8	Cebus_AluSc8_NW_016107390_4126626_4128135_pos	1	295	-14	+	sf82	Unspecified	2	288	0	1812		cebLS2p_395F_0161073900_4126626	AGACTGAGGTGGGAAGATTGC	cebLS2p_395R_0161073900_4126626	GGAAAGACTGACTGCAAAGAGG	856	534	538	548
1337	106	2522	1.7	0	0.7	Cebus_AluSc8_NW_016107392_597418_598926_pos	1	289	-19	+	sf82	AluTa15	2	288	0	1856	marmoset			2522	1.7	0	0.7	Cebus_AluSc8_NW_016107392_597418_598926_pos	1	289	-19	+	sf82	Unspecified	2	288	0	1856
1338	107	2537	1.7	0	0	Cebus_AluSc8_NW_016107396_5087983_5089480__	1	287	-10	+	sf82	AluTa15	2	288	0	1937	marmoset			2537	1.7	0	0	Cebus_AluSc8_NW_016107396_5087983_5089480__	1	287	-10	+	sf82	Unspecified	2	288	0	1937
1339	108	2518	1.7	0	0	Cebus_AluSc8_NW_016107402_729816_731322_pos	1	287	-19	+	sf82	AluTa15	2	288	0	2045	marmoset			2518	1.7	0	0	Cebus_AluSc8_NW_016107402_729816_731322_pos	1	287	-19	+	sf82	Unspecified	2	288	0	2045
1340	109	2474	1.7	0	1.7	Cebus_AluSc8_NW_016107404_2585409_2586909__	1	293	-7	+	sf82	AluTa15	1	288	0	2080	marmoset			2474	1.7	0	1.7	Cebus_AluSc8_NW_016107404_2585409_2586909__	1	293	-7	+	sf82	Unspecified	1	288	0	2080
1341	110	2519	1.7	0	0	Cebus_AluSc8_NW_016107420_6187806_6189316_pos	1	287	-23	+	sf82	AluTa15	2	288	0	2315	marmoset			2490	1.7	0	0	Cebus_AluSc8_NW_016107420_6187806_6189316_pos	1	287	-23	+	sf82	Unspecified	2	288	0	2315
1342	111	2509	1.7	0	0.7	Cebus_AluSc8_NW_016107428_6052006_6053505__	1	289	-10	+	sf82	AluTa15	2	288	0	2418	marmoset			2537	1.7	0	0.7	Cebus_AluSc8_NW_016107428_6052006_6053505__	1	289	-10	+	sf82	Unspecified	2	288	0	2418
1343	112	2516	1.7	0	0.7	Cebus_AluSc8_NW_016107436_1600131_1601640__	1	290	-19	+	sf82	AluTa15	1	288	0	2507	marmoset			2519	1.7	0	0.7	Cebus_AluSc8_NW_016107436_1600131_1601640__	1	290	-19	+	sf82	Unspecified	1	288	0	2507
1344	113	2543	1.7	0	0	Cebus_AluSc8_NW_016107443_1168205_1169705_pos	1	287	-13	+	sf82	AluTa15	2	288	0	2591	marmoset			2509	1.7	0	0	Cebus_AluSc8_NW_016107443_1168205_1169705_pos	1	287	-13	+	sf82	Unspecified	2	288	0	2591
1345	114	2557	1.7	0	0	Cebus_AluSc8_NW_016107487_4079888_4081387_pos	1	287	-12	+	sf82	AluTa15	2	288	0	3037	marmoset			2516	1.7	0	0	Cebus_AluSc8_NW_016107487_4079888_4081387_pos	1	287	-12	+	sf82	Unspecified	2	288	0	3037
1346	115	2575	1.7	0	0	Cebus_AluSc8_NW_016107538_1861666_1863167_pos	1	287	-14	+	sf82	AluTa15	2	288	0	3473	marmoset			2527	1.7	0	0	Cebus_AluSc8_NW_016107538_1861666_1863167_pos	1	287	-14	+	sf82	Unspecified	2	288	0	3473
1347	116	2510	1.7	0	1.7	Cebus_AluSc8_NW_016107553_1568484_1569982__	1	293	-5	+	sf82	AluTa15	1	288	0	3582	marmoset	CR_79	no	2543	1.7	0	1.7	Cebus_AluSc8_NW_016107553_1568484_1569982__	1	293	-5	+	sf82	Unspecified	1	288	0	3582
1348	117	2477	1.7	0	1.4	Cebus_AluSc8_NW_016107553_971907_973418_pos	1	290	-21	+	sf82	AluTa15	3	288	0	3599	marmoset			2549	1.7	0	1.4	Cebus_AluSc8_NW_016107553_971907_973418_pos	1	290	-21	+	sf82	Unspecified	3	288	0	3599
1349	118	2588	1.7	0	0	Cebus_AluSc8_NW_016107560_1790193_1791703__	1	288	-22	+	sf82	AluTa15	1	288	0	3627	marmoset			2557	1.7	0	0	Cebus_AluSc8_NW_016107560_1790193_1791703__	1	288	-22	+	sf82	Unspecified	1	288	0	3627
1350	119	2554	1.7	0	0	Cebus_AluSc8_NW_016107578_882535_884038__	1	288	-15	+	sf82	AluTa15	1	288	0	3793	marmoset			2575	1.7	0	0	Cebus_AluSc8_NW_016107578_882535_884038__	1	288	-15	+	sf82	Unspecified	1	288	0	3793		cebLS2p_441F_0161075780_882535	tCAGCTAATGGGACCAGAGAC	cebLS2p_441R_0161075780_882535	GGGGATCAAAGGCGATAAAGG	813	473	502	500
1351	120	2567	1.7	0	0	Cebus_AluSc8_NW_016107583_2281528_2283023__	1	287	-8	+	sf82	AluTa15	2	288	0	3838	marmoset			2477	1.7	0	0	Cebus_AluSc8_NW_016107583_2281528_2283023__	1	287	-8	+	sf82	Unspecified	2	288	0	3838
1352	121	2457	1.7	0	1.4	Cebus_AluSc8_NW_016107817_1416647_1418149_pos	1	290	-12	+	sf82	AluTa15	3	288	0	4865	marmoset			2510	1.7	0	1.4	Cebus_AluSc8_NW_016107817_1416647_1418149_pos	1	290	-12	+	sf82	Unspecified	3	288	0	4865
1353	122	2502	1.7	0	1.1	Cebus_AluSc8_NW_016108066_166855_168355__	1	290	-10	+	sf82	AluTa15	2	288	0	5303	marmoset			2588	1.7	0	1.1	Cebus_AluSc8_NW_016108066_166855_168355__	1	290	-10	+	sf82	Unspecified	2	288	0	5303		cebLS2p_467F_0161080660_166855	GCCAGGTCCACATTTCAATTG	cebLS2p_467R_0161080660_166855	AATCTCCATGCCACTGGTTTC	873	553	560	570
1354	123	2588	1.7	0	0	Cebus_AluSx3_NW_016107318_6231311_6232822__	1	288	-23	+	sf82	AluTa15	1	288	0	7267	marmoset			2554	1.7	0	0	Cebus_AluSx3_NW_016107318_6231311_6232822__	1	288	-23	+	sf82	Unspecified	1	288	0	7267
1355	124	2505	1.7	0	1	Cebus_AluSx3_NW_016107341_9406031_9407531__	1	291	-9	+	sf82	AluTa15	1	288	0	7423	marmoset			2567	1.7	0	1	Cebus_AluSx3_NW_016107341_9406031_9407531__	1	291	-9	+	sf82	Unspecified	1	288	0	7423
1356	125	2542	1.7	0	0	Cebus_AluSx3_NW_016107353_6743796_6745302__	1	287	-19	+	sf82	AluTa15	2	288	0	7484	marmoset			2538	1.7	0	0	Cebus_AluSx3_NW_016107353_6743796_6745302__	1	287	-19	+	sf82	Unspecified	2	288	0	7484
1357	126	2504	1.7	0	1.4	Cebus_AluSx3_NW_016107374_1089821_1091325__	1	291	-13	+	sf82	AluTa15	2	288	0	7620	marmoset			2483	1.7	0	1.4	Cebus_AluSx3_NW_016107374_1089821_1091325__	1	291	-13	+	sf82	Unspecified	2	288	0	7620
1358	127	2490	1.7	0	1.4	Cebus_AluSx3_NW_016107405_381218_382726_pos	1	290	-18	+	sf82	AluTa15	3	288	0	7802	marmoset			2501	1.7	0	1.4	Cebus_AluSx3_NW_016107405_381218_382726_pos	1	290	-18	+	sf82	Unspecified	3	288	0	7802
1359	128	2527	1.7	0	0.7	Cebus_AluSx3_NW_016107442_1080884_1082389__	1	290	-15	+	sf82	AluTa15	1	288	0	7934	marmoset			2506	1.7	0	0.7	Cebus_AluSx3_NW_016107442_1080884_1082389__	1	290	-15	+	sf82	Unspecified	1	288	0	7934
1360	129	2549	1.7	0	0	Cebus_AluSx3_NW_016107476_1648314_1649822__	1	288	-20	+	sf82	AluTa15	1	288	0	8047	marmoset			2457	1.7	0	0	Cebus_AluSx3_NW_016107476_1648314_1649822__	1	288	-20	+	sf82	Unspecified	1	288	0	8047
1361	130	2506	1.7	0	1.1	Cebus_AluSx3_NW_016107726_168191_169702_pos	1	290	-21	+	sf82	AluTa15	2	288	0	8478	marmoset			2502	1.7	0	1.1	Cebus_AluSx3_NW_016107726_168191_169702_pos	1	290	-21	+	sf82	Unspecified	2	288	0	8478
1362	131	2519	1.8	0	0.3	Cebus_AluSc8_NW_016107330_7275202_7276707_pos	1	287	-18	+	sf82	AluTa15	3	288	0	483	marmoset			2495	1.8	0	0.3	Cebus_AluSc8_NW_016107330_7275202_7276707_pos	1	287	-18	+	sf82	Unspecified	3	288	0	483
1363	132	2426	1.8	0	0.4	Cebus_AluSc8_NW_016107357_1427915_1429431_pos	1	279	-37	+	sf82	AluTa15	3	280	-8	1127	marmoset			2519	1.8	0	0.4	Cebus_AluSc8_NW_016107357_1427915_1429431_pos	1	279	-37	+	sf82	Unspecified	3	280	-8	1127		cebLS2p_543F_0161073570_1427915	GCAGGCAAGAGAGAGCTTATG	cebLS2p_543R_0161073570_1427915	GCAGCAGAAACGAATACCAAAC	823	497	498	498
1364	133	2476	1.8	0	0	Cebus_AluSc8_NW_016107362_3541609_3543090_pos	1	279	-2	+	sf82	AluTa15	2	280	-8	1286	marmoset			2426	1.8	0	0	Cebus_AluSc8_NW_016107362_3541609_3543090_pos	1	279	-2	+	sf82	Unspecified	2	280	-8	1286
1365	134	2514	1.8	0	1.1	Cebus_AluSc8_NW_016107378_7215761_7217263_pos	1	289	-13	+	sf82	AluTa15	3	288	0	1604	marmoset			2476	1.8	0	1.1	Cebus_AluSc8_NW_016107378_7215761_7217263_pos	1	289	-13	+	sf82	Unspecified	3	288	0	1604
1366	135	2442	1.8	0	0.4	Cebus_AluSc8_NW_016107429_2518872_2520353_pos	1	279	-2	+	sf82	AluTa15	3	280	-8	2427	marmoset			2514	1.8	0	0.4	Cebus_AluSc8_NW_016107429_2518872_2520353_pos	1	279	-2	+	sf82	Unspecified	3	280	-8	2427
1367	136	2535	1.8	0	0	Cebus_AluSc8_NW_016107438_3280855_3282360_pos	1	285	-20	+	sf82	AluTa15	2	286	-2	2542	marmoset			2510	1.8	0	0	Cebus_AluSc8_NW_016107438_3280855_3282360_pos	1	285	-20	+	sf82	Unspecified	2	286	-2	2542		cebLS2p_558F_0161074380_3280855	GGGTTAAAGCTGTGTGTTGTG	cebLS2p_558R_0161074380_3280855	CCACGTCCTTAAAGCCATCAG	749	445	429	434
1368	137	2485	1.8	1.1	0	Cebus_AluSc8_NW_016107486_3686246_3687741_pos	1	283	-12	+	sf82	AluTa15	3	288	0	3019	marmoset	CR_80	unfixed	2442	1.8	1.1	0	Cebus_AluSc8_NW_016107486_3686246_3687741_pos	1	283	-12	+	sf82	Unspecified	3	288	0	3019
1369	138	2517	1.8	0	0.7	Cebus_AluSc8_NW_016107530_2613750_2615246_pos	1	288	-8	+	sf82	AluTa15	3	288	0	3413	marmoset			2535	1.8	0	0.7	Cebus_AluSc8_NW_016107530_2613750_2615246_pos	1	288	-8	+	sf82	Unspecified	3	288	0	3413		cebLS2p_571F_0161075300_2613750	GACAGAGATTCAGCAGCCAAG	cebLS2p_571R_0161075300_2613750	AGCCAGCAATGGAGAGAGAC	853	530	541	547
1370	139	2489	1.8	0.3	0	Cebus_AluSc8_NW_016107637_1437020_1438523__	1	286	-17	+	sf82	AluTa15	2	288	0	4149	marmoset			2485	1.8	0.3	0	Cebus_AluSc8_NW_016107637_1437020_1438523__	1	286	-17	+	sf82	Unspecified	2	288	0	4149		cebLS2p_581F_0161076370_1437020	AATCCtGTCCCTCCCCATTAG	cebLS2p_581R_0161076370_1437020	AGGGAaGACTAAGAGCAGGAG	801	496	494	485
1371	140	2474	1.8	0	0	Cebus_AluSc8_NW_016107795_139528_141009_pos	1	279	-2	+	sf82	AluTa15	2	280	-8	4816	marmoset			2517	1.8	0	0	Cebus_AluSc8_NW_016107795_139528_141009_pos	1	279	-2	+	sf82	Unspecified	2	280	-8	4816
1372	141	2461	1.8	0.4	0	Cebus_AluSc8_NW_016107854_1053241_1054736__	1	279	-16	+	sf82	AluTa15	1	280	-8	4957	marmoset			2479	1.8	0.4	0	Cebus_AluSc8_NW_016107854_1053241_1054736__	1	279	-16	+	sf82	Unspecified	1	280	-8	4957		cebLS2p_590F_0161078540_1053241	TCCCAGAGGCTTCAGTTTCC	cebLS2p_590R_0161078540_1053241	tCTGTCAGcTGATGGATAGTAGG	795	491	488	481
1373	142	2495	1.8	1.1	0	Cebus_AluSx3_NW_016107315_14159982_14161477__	1	285	-10	+	sf82	AluTa15	1	288	0	7228	marmoset			2511	1.8	1.1	0	Cebus_AluSx3_NW_016107315_14159982_14161477__	1	285	-10	+	sf82	Unspecified	1	288	0	7228
1374	143	2510	1.8	0	0	Cebus_AluSx3_NW_016107381_3490981_3492462__	1	281	0	+	sf82	AluTa15	1	281	-7	7655	marmoset			2489	1.8	0	0	Cebus_AluSx3_NW_016107381_3490981_3492462__	1	281	0	+	sf82	Unspecified	1	281	-7	7655
1375	144	2479	1.8	1.8	0	Cebus_AluSx3_NW_016107597_2487839_2489344_pos	1	282	-23	+	sf82	AluTa15	2	288	0	8321	marmoset			2474	1.8	1.8	0	Cebus_AluSx3_NW_016107597_2487839_2489344_pos	1	282	-23	+	sf82	Unspecified	2	288	0	8321
1376	145	2511	1.8	0	1.1	Cebus_AluSx3_NW_016107635_2444982_2446489_pos	1	288	-19	+	sf82	AluTa15	3	287	-1	8382	marmoset			2461	1.8	0	1.1	Cebus_AluSx3_NW_016107635_2444982_2446489_pos	1	288	-19	+	sf82	Unspecified	3	287	-1	8382
1377	146	2030	1.9	12.4	0.7	Cebus_AluSc8_NW_016107494_3258039_3259519__	1	258	-22	+	sf82	AluTa15	1	288	0	3085	marmoset			2030	1.9	12.4	0.7	Cebus_AluSc8_NW_016107494_3258039_3259519__	1	258	-22	+	sf82	Unspecified	1	288	0	3085
1378	147	2507	2	0	1.7	Cebus_AluSc8_NW_016107370_3773817_3775318_pos	1	299	-2	+	sf82	AluTa15	2	280	-8	1461	marmoset			2507	2	0	1.7	Cebus_AluSc8_NW_016107370_3773817_3775318_pos	1	299	-2	+	sf82	Unspecified	2	280	-8	1461
1379	148	2523	2	0	1.7	Cebus_AluSc8_NW_016107514_4170291_4171796__	1	300	-5	+	sf82	AluTa15	1	280	-8	3268	marmoset			2523	2	0	1.7	Cebus_AluSc8_NW_016107514_4170291_4171796__	1	300	-5	+	sf82	Unspecified	1	280	-8	3268
1380	1	2591	1.1	0	0	Cebus_AluSc8_NW_016107394_2187115_2188617_pos	1	287	-15	+	sf85	AluTa15	2	288	0	1894	marmoset			2591	1.1	0	0	Cebus_AluSc8_NW_016107394_2187115_2188617_pos	1	287	-15	+	sf85	Unspecified	2	288	0	1894
1381	2	2532	1.1	0.7	0	Cebus_AluSx3_NW_016107577_1038624_1040124_pos	1	284	-16	+	sf85	AluTa15	3	288	0	8282	marmoset			2532	1.1	0.7	0	Cebus_AluSx3_NW_016107577_1038624_1040124_pos	1	284	-16	+	sf85	Unspecified	3	288	0	8282
1382	3	2530	1.4	0	0	Cebus_AluSc8_NW_016107414_1966785_1968295_pos	1	286	-24	+	sf85	AluTa15	3	288	0	2225	marmoset	CR_81	yes cebus	2530	1.4	0	0	Cebus_AluSc8_NW_016107414_1966785_1968295_pos	1	286	-24	+	sf85	Unspecified	3	288	0	2225		cebLS2p_209F_0161074140_1966785	CTTGGGGCAGAATCTTGAATG	cebLS2p_209R_0161074140_1966785	GAATCTCCTCCGGCAAAACTC	878	546	557	539
1383	4	2424	1.5	0	0	Cebus_AluSx3_NW_016107624_193454_194927_pos	1	273	0	+	sf85	AluTa15	2	274	-14	8363	marmoset	CR_82	no	2424	1.5	0	0	Cebus_AluSx3_NW_016107624_193454_194927_pos	1	273	0	+	sf85	Unspecified	2	274	-14	8363
1384	5	2541	1.7	0.3	0	Cebus_AluSc8_NW_016107398_2164037_2165539__	1	287	-15	+	sf85	AluTa15	1	288	0	1958	marmoset	CR_83	no	2541	1.7	0.3	0	Cebus_AluSc8_NW_016107398_2164037_2165539__	1	287	-15	+	sf85	Unspecified	1	288	0	1958		cebLS2p_400F_0161073980_2164037	TCTCTCAATTCCTGCCCAGTG	cebLS2p_400R_0161073980_2164037	CCCCGCAGTCACTTAAAACC	813	500	501	503
1385	6	2561	1.7	0	0	Cebus_AluSc8_NW_016107433_2839384_2840883_pos	1	287	-12	+	sf85	AluTa15	2	288	0	2477	marmoset			2561	1.7	0	0	Cebus_AluSc8_NW_016107433_2839384_2840883_pos	1	287	-12	+	sf85	Unspecified	2	288	0	2477
1386	1	2552	0.7	0	0.3	Cebus_AluSc8_NW_016107328_3681365_3682876_pos	1	286	-25	+	sf86	AluTa15	3	287	-1	444	marmoset			2552	0.7	0	0.3	Cebus_AluSc8_NW_016107328_3681365_3682876_pos	1	286	-25	+	sf86	Unspecified	3	287	-1	444
1387	2	2575	0.7	0	0.3	Cebus_AluSc8_NW_016107587_1670824_1672324__	1	289	-11	+	sf86	AluTa15	1	288	0	3858	marmoset			2575	0.7	0	0.3	Cebus_AluSc8_NW_016107587_1670824_1672324__	1	289	-11	+	sf86	Unspecified	1	288	0	3858
1388	3	2549	1.1	0.3	0	Cebus_AluSc8_NW_016107406_2689203_2690731__	1	287	-41	+	sf86	AluTa15	1	288	0	2108	marmoset			2549	1.1	0.3	0	Cebus_AluSc8_NW_016107406_2689203_2690731__	1	287	-41	+	sf86	Unspecified	1	288	0	2108
1389	4	2554	1.1	0	0	Cebus_AluSc8_NW_016107413_1634861_1636363_pos	1	287	-15	+	sf86	AluTa15	2	288	0	2206	marmoset			2554	1.1	0	0	Cebus_AluSc8_NW_016107413_1634861_1636363_pos	1	287	-15	+	sf86	Unspecified	2	288	0	2206		cebLS2p_93F_0161074130_1634861	TTGCATGTGAAACCAGCCAAG	cebLS2p_93R_0161074130_1634861	GTACAGAAGAGTATCgGGTAAGC	843	530	541	549
1390	5	2315	1.4	3.6	0.3	Cebus_AluSc_NW_016107726_299458_300960__	1	279	-23	+	sf86	AluTa15	1	288	0	6839	marmoset			2565	1.4	3.6	0.3	Cebus_AluSc_NW_016107726_299458_300960__	1	279	-23	+	sf86	Unspecified	1	288	0	6839		cebLS2p_312F_0161077260_299458	AAGGCtAAGGgGATGAAGGAC	cebLS2p_312R_0161077260_299458	CAAGCACACCACTGAGTCAC	806	487	484	483
1391	6	2553	1.4	0	0	Cebus_AluSc8_NW_016107388_7569099_7570605__	1	287	-19	+	sf86	AluTa15	2	288	0	1794	marmoset			2553	1.4	0	0	Cebus_AluSc8_NW_016107388_7569099_7570605__	1	287	-19	+	sf86	Unspecified	2	288	0	1794		cebLS2p_198F_0161073880_7569099	ACTCCTACCATCTTGCTATCTGG	cebLS2p_198R_0161073880_7569099	GAATCTGAGGGTGGcTTCTTC	841	532	528	531
1392	7	2532	1.4	0.3	0	Cebus_AluSc8_NW_016107444_907326_908828_pos	1	286	-16	+	sf86	AluTa15	2	288	0	2613	marmoset	CR_84	yes cebus	2532	1.4	0.3	0	Cebus_AluSc8_NW_016107444_907326_908828_pos	1	286	-16	+	sf86	Unspecified	2	288	0	2613		cebLS2p_224F_0161074440_907326	AGCCTgGTAATTGTTGACTGG	cebLS2p_224R_0161074440_907326	ACTATGCCCCTTTACCCTGAG	863	572	572	565
1393	8	2504	1.4	0	0.3	Cebus_AluSc8_NW_016107519_1824745_1826245__	1	289	-11	+	sf86	AluTa15	1	288	0	3318	marmoset			2504	1.4	0	0.3	Cebus_AluSc8_NW_016107519_1824745_1826245__	1	289	-11	+	sf86	Unspecified	1	288	0	3318
1394	9	2543	1.4	0	0.7	Cebus_AluSc8_NW_016107563_2559450_2560941_pos	1	289	-2	+	sf86	AluTa15	2	288	0	3648	marmoset			2543	1.4	0	0.7	Cebus_AluSc8_NW_016107563_2559450_2560941_pos	1	289	-2	+	sf86	Unspecified	2	288	0	3648		cebLS2p_247F_0161075630_2559450	CCTGTCACTGGCTTTGTCATG	cebLS2p_247R_0161075630_2559450	GCATGAAAGTGGTCAGATCTAGG	852	579	585	558
1395	10	2550	1.4	0	0	Cebus_AluSc8_NW_016107749_1811185_1812696__	1	288	-23	+	sf86	AluTa15	1	288	0	4677	marmoset			2315	1.4	0	0	Cebus_AluSc8_NW_016107749_1811185_1812696__	1	288	-23	+	sf86	Unspecified	1	288	0	4677
1396	11	2534	1.4	0.3	0	Cebus_AluSc8_NW_016107875_779587_781131__	1	287	-57	+	sf86	AluTa15	1	288	0	5034	marmoset			2550	1.4	0.3	0	Cebus_AluSc8_NW_016107875_779587_781131__	1	287	-57	+	sf86	Unspecified	1	288	0	5034		cebLS2p_284F_0161078750_779587	TTCTAGATCTGGGCCCATCTG	cebLS2p_284R_0161078750_779587	CaCACTTTCgACCCAGTCTTG	888	511	517	513
1397	12	2563	1.4	0	0	Cebus_AluSc8_NW_016107962_236174_237672__	1	287	-11	+	sf86	AluTa15	2	288	0	5179	marmoset			2534	1.4	0	0	Cebus_AluSc8_NW_016107962_236174_237672__	1	287	-11	+	sf86	Unspecified	2	288	0	5179		cebLS2p_290F_0161079620_236174	GTGGGGTGGGAAAAGAAAGC	cebLS2p_290R_0161079620_236174	CTCTAGCAATCATCCCACCTC	856	545	545	541
1398	13	2565	1.4	0	0	Cebus_AluSx3_NW_016107366_2940748_2942252_pos	1	287	-17	+	sf86	AluTa15	2	288	0	7571	marmoset			2563	1.4	0	0	Cebus_AluSx3_NW_016107366_2940748_2942252_pos	1	287	-17	+	sf86	Unspecified	2	288	0	7571
1399	14	2505	1.7	0	0	Cebus_AluSc8_NW_016107325_3779318_3780828__	1	288	-22	+	sf86	AluTa15	1	288	0	354	marmoset			2542	1.7	0	0	Cebus_AluSc8_NW_016107325_3779318_3780828__	1	288	-22	+	sf86	Unspecified	1	288	0	354		cebLS2p_341F_0161073250_3779318	GCCCTTTCCTTGTCCTCTTAAC	cebLS2p_341R_0161073250_3779318	GCTTGCTACcGGGAAAAGAG	890	542	565	565
1400	15	2533	1.7	0	0.3	Cebus_AluSc8_NW_016107346_7203151_7204661__	1	289	-21	+	sf86	AluTa15	1	288	0	875	marmoset			2505	1.7	0	0.3	Cebus_AluSc8_NW_016107346_7203151_7204661__	1	289	-21	+	sf86	Unspecified	1	288	0	875
1401	16	2566	1.7	0	0	Cebus_AluSc8_NW_016107367_3045884_3047394__	1	288	-22	+	sf86	AluTa15	1	288	0	1395	marmoset			2533	1.7	0	0	Cebus_AluSc8_NW_016107367_3045884_3047394__	1	288	-22	+	sf86	Unspecified	1	288	0	1395		cebLS2p_375F_0161073670_3045884	GGAACTATGTAgCCACTGAGTC	cebLS2p_375R_0161073670_3045884	GGCTATGCTGTGGAGAATGC	848	534	532	532
1402	17	2552	1.7	0	0	Cebus_AluSc8_NW_016107377_941430_942939__	1	288	-21	+	sf86	AluTa15	1	288	0	1592	marmoset			2566	1.7	0	0	Cebus_AluSc8_NW_016107377_941430_942939__	1	288	-21	+	sf86	Unspecified	1	288	0	1592		cebLS2p_385F_0161073770_941430	TCTACAGTGcAGAAGTCAGGAG	cebLS2p_385R_0161073770_941430	GACTTAAACTCCTGGGCTCAAG	836	490	507	504
1403	18	2471	1.7	0	1.4	Cebus_AluSc8_NW_016107391_7013817_7015327_pos	1	290	-20	+	sf86	AluTa15	3	288	0	1832	marmoset			2552	1.7	0	1.4	Cebus_AluSc8_NW_016107391_7013817_7015327_pos	1	290	-20	+	sf86	Unspecified	3	288	0	1832
1404	19	2523	1.7	0	0.3	Cebus_AluSc8_NW_016107392_1386517_1388024__	1	289	-18	+	sf86	AluTa15	1	288	0	1843	marmoset			2471	1.7	0	0.3	Cebus_AluSc8_NW_016107392_1386517_1388024__	1	289	-18	+	sf86	Unspecified	1	288	0	1843
1405	20	2547	1.7	0	0	Cebus_AluSc8_NW_016107411_2341487_2342986_pos	1	287	-12	+	sf86	AluTa15	2	288	0	2178	marmoset			2523	1.7	0	0	Cebus_AluSc8_NW_016107411_2341487_2342986_pos	1	287	-12	+	sf86	Unspecified	2	288	0	2178		cebLS2p_407F_0161074110_2341487	TGGACTTGGGCCTTTCTAGAG	cebLS2p_407R_0161074110_2341487	GCCCAATGTAGATGCTCACAG	799	489	489	489
1406	21	2527	1.7	0.3	0	Cebus_AluSc8_NW_016107415_2505828_2507324__	1	287	-9	+	sf86	AluTa15	1	288	0	2236	marmoset			2547	1.7	0.3	0	Cebus_AluSc8_NW_016107415_2505828_2507324__	1	287	-9	+	sf86	Unspecified	1	288	0	2236		cebLS2p_409F_0161074150_2505828	CCATTGCTGTCCTGAAGTTCC	cebLS2p_409R_0161074150_2505828	CCcTGAATGTACCACACTGAG	732	428	428	428
1407	22	2552	1.7	0	0	Cebus_AluSc8_NW_016107561_2630452_2631946__	1	288	-6	+	sf86	AluTa15	1	288	0	3637	marmoset	CR_85	unfixed	2527	1.7	0	0	Cebus_AluSc8_NW_016107561_2630452_2631946__	1	288	-6	+	sf86	Unspecified	1	288	0	3637		cebLS2p_437F_0161075610_2630452	CAGGTTAGTTGTCACCCTCAG	cebLS2p_437R_0161075610_2630452	GCTTGTACTGACCACACGATG	887	571	566	565
1408	23	2530	1.7	0.3	0	Cebus_AluSc8_NW_016107725_294130_295633__	1	287	-16	+	sf86	AluTa15	1	288	0	4557	marmoset			2556	1.7	0.3	0	Cebus_AluSc8_NW_016107725_294130_295633__	1	287	-16	+	sf86	Unspecified	1	288	0	4557		cebLS2p_450F_0161077250_294130	AGCcTAATCCACGTCTTCCTC	cebLS2p_450R_0161077250_294130	ACTAGAAGAATGCAGGCTTGG	864	538	547	545
1409	24	2540	1.7	0	0	Cebus_AluSc8_NW_016107826_718170_719672__	1	287	-15	+	sf86	AluTa15	2	288	0	4884	marmoset			2552	1.7	0	0	Cebus_AluSc8_NW_016107826_718170_719672__	1	287	-15	+	sf86	Unspecified	2	288	0	4884		cebLS2p_458F_0161078260_718170	CCCTTGTgCCCAACCTAAAAC	cebLS2p_458R_0161078260_718170	GCATAGGAAGGAGTGAAGTGTG	883	573	570	574
1410	25	2501	1.7	0	0.3	Cebus_AluSc8_NW_016108088_263307_264797__	1	289	-1	+	sf86	AluTa15	1	288	0	5327	marmoset			2530	1.7	0	0.3	Cebus_AluSc8_NW_016108088_263307_264797__	1	289	-1	+	sf86	Unspecified	1	288	0	5327
1411	26	2542	1.7	0	0	Cebus_AluSx3_NW_016107318_15038682_15040179__	1	288	-9	+	sf86	AluTa15	1	288	0	7263	marmoset			2540	1.7	0	0	Cebus_AluSx3_NW_016107318_15038682_15040179__	1	288	-9	+	sf86	Unspecified	1	288	0	7263
1412	27	2556	1.7	0	0	Cebus_AluSx3_NW_016107426_3936403_3937898__	1	288	-7	+	sf86	AluTa15	1	288	0	7880	marmoset			2501	1.7	0	0	Cebus_AluSx3_NW_016107426_3936403_3937898__	1	288	-7	+	sf86	Unspecified	1	288	0	7880
1413	28	2430	1.8	2.5	0	Cebus_AluSc_NW_016107873_759036_760536__	1	281	-19	+	sf86	AluTa15	1	288	0	6964	marmoset			2443	1.8	2.5	0	Cebus_AluSc_NW_016107873_759036_760536__	1	281	-19	+	sf86	Unspecified	1	288	0	6964
1414	29	2443	1.8	0	2.1	Cebus_AluSc8_NW_016107337_5561775_5563288_pos	1	293	-20	+	sf86	AluTa15	2	288	0	639	marmoset			2399	1.8	0	2.1	Cebus_AluSc8_NW_016107337_5561775_5563288_pos	1	293	-20	+	sf86	Unspecified	2	288	0	639
1415	30	2561	1.8	0	0	Cebus_AluSc8_NW_016107369_4520643_4522146_pos	1	286	-17	+	sf86	AluTa15	2	287	-1	1438	marmoset	CR_86	unfixed	2561	1.8	0	0	Cebus_AluSc8_NW_016107369_4520643_4522146_pos	1	286	-17	+	sf86	Unspecified	2	287	-1	1438		cebLS2p_545F_0161073690_4520643	GCATGCTTCATCTCTGGACTG	cebLS2p_545R_0161073690_4520643	ACTCCAAACTGACCAGAAGAG	748	429	431	432
1416	31	2304	1.8	4.4	0	Cebus_AluSc8_NW_016107383_3281441_3282932__	1	273	-18	+	sf86	AluTa15	2	286	-2	1685	marmoset			2304	1.8	4.4	0	Cebus_AluSc8_NW_016107383_3281441_3282932__	1	273	-18	+	sf86	Unspecified	2	286	-2	1685
1417	32	2411	1.8	1.8	0	Cebus_AluSc8_NW_016107429_3011974_3013478_pos	1	282	-22	+	sf86	AluTa15	2	288	0	2430	marmoset			2411	1.8	1.8	0	Cebus_AluSc8_NW_016107429_3011974_3013478_pos	1	282	-22	+	sf86	Unspecified	2	288	0	2430
1418	33	2493	1.8	0.3	0	Cebus_AluSc8_NW_016107553_553689_555187_pos	2	286	-12	+	sf86	AluTa15	3	288	0	3595	marmoset			2493	1.8	0.3	0	Cebus_AluSc8_NW_016107553_553689_555187_pos	2	286	-12	+	sf86	Unspecified	3	288	0	3595		cebLS2p_573F_0161075530_553689	ACCCTCCACATCCAgTCAATC	cebLS2p_573R_0161075530_553689	CCACAGGAAACGTCAGTCATC	836	521	528	527
1419	34	2418	1.8	1.8	0	Cebus_AluSc8_NW_016107646_132600_134104__	1	283	-21	+	sf86	AluTa15	1	288	0	4184	marmoset			2418	1.8	1.8	0	Cebus_AluSc8_NW_016107646_132600_134104__	1	283	-21	+	sf86	Unspecified	1	288	0	4184
1420	35	2399	1.8	2.5	0	Cebus_AluSx3_NW_016107345_3306851_3308348__	1	281	-16	+	sf86	AluTa15	1	288	0	7438	marmoset			2430	1.8	2.5	0	Cebus_AluSx3_NW_016107345_3306851_3308348__	1	281	-16	+	sf86	Unspecified	1	288	0	7438
1421	1	2549	0.7	0	0	Cebus_AluSc8_NW_016107391_7717705_7719188_pos	1	281	-2	+	subfamily0_JB	AluTa15	2	282	0	1834	squirrel monkey			2549	0.7	0	0	Cebus_AluSc8_NW_016107391_7717705_7719188_pos	1	281	-2	+	subfamily0_JB	SINE/Alu	2	282	0	1834
1422	2	2466	1.1	0.3	0.3	Cebus_AluSc_NW_016107702_774191_775674__	1	282	-1	+	subfamily0_JB	AluTa15	1	282	0	6807	squirrel monkey			2466	1.1	0.3	0.3	Cebus_AluSc_NW_016107702_774191_775674__	1	282	-1	+	subfamily0_JB	SINE/Alu	1	282	0	6807
1423	3	2549	1.1	0	0	Cebus_AluSc8_NW_016107731_1765243_1766727__	1	282	-2	+	subfamily0_JB	AluTa15	1	282	0	4583	squirrel monkey			2549	1.1	0	0	Cebus_AluSc8_NW_016107731_1765243_1766727__	1	282	-2	+	subfamily0_JB	SINE/Alu	1	282	0	4583		cebLS2p_121F_0161077310_1765243	TGAGCCTTTACTGTTCAGTGG	cebLS2p_121R_0161077310_1765243	ACTAAGGAGGTTGTGTGGAAAC	891	731	595	596
1424	4	2528	1.1	0	0	Cebus_AluSq2_NW_016107825_342390_343873_pos	1	281	-2	+	subfamily0_JB	AluTa15	2	282	0	7213	squirrel monkey			2528	1.1	0	0	Cebus_AluSq2_NW_016107825_342390_343873_pos	1	281	-2	+	subfamily0_JB	SINE/Alu	2	282	0	7213
1425	5	2468	1.4	0.7	0	Cebus_AluSc8_NW_016107338_10917905_10919386__	1	280	-1	+	subfamily0_JB	AluTa15	1	282	0	653	squirrel monkey			2500	1.4	0.7	0	Cebus_AluSc8_NW_016107338_10917905_10919386__	1	280	-1	+	subfamily0_JB	SINE/Alu	1	282	0	653
1426	6	2504	1.4	0	0.4	Cebus_AluSc8_NW_016107353_9735397_9736899_pos	1	282	-20	+	subfamily0_JB	AluTa15	2	282	0	1038	squirrel monkey			2468	1.4	0	0.4	Cebus_AluSc8_NW_016107353_9735397_9736899_pos	1	282	-20	+	subfamily0_JB	SINE/Alu	2	282	0	1038
1427	7	2490	1.4	0	0.4	Cebus_AluSc8_NW_016107365_5807583_5809091__	1	282	-26	+	subfamily0_JB	AluTa15	2	282	0	1343	squirrel monkey	CR_87	unfixed	2504	1.4	0	0.4	Cebus_AluSc8_NW_016107365_5807583_5809091__	1	282	-26	+	subfamily0_JB	SINE/Alu	2	282	0	1343		cebLS2p_182F_0161073650_5807583	TATGAGAAGGCTGAGGTCCTG	cebLS2p_182R_0161073650_5807583	GCGAATGGGAAGAAGGAGAAC	773	447	468	448
1428	8	2500	1.4	0	0	Cebus_AluSx3_NW_016107324_12960314_12961797__	1	282	-1	+	subfamily0_JB	AluTa15	1	282	0	7305	squirrel monkey			2490	1.4	0	0	Cebus_AluSx3_NW_016107324_12960314_12961797__	1	282	-1	+	subfamily0_JB	SINE/Alu	1	282	0	7305
1429	9	2533	1.4	0	0	Cebus_AluSx3_NW_016107736_833178_834660_pos	1	281	-1	+	subfamily0_JB	AluTa15	2	282	0	8491	squirrel monkey			2533	1.4	0	0	Cebus_AluSx3_NW_016107736_833178_834660_pos	1	281	-1	+	subfamily0_JB	SINE/Alu	2	282	0	8491		cebLS2p_334F_0161077360_833178	AATTCTCCCAGACCgTTCCTC	cebLS2p_334R_0161077360_833178	GCTGAAgTGGTATgCAGTGTAC	892	546	578	578
1430	10	1992	1.6	12.9	0	Cebus_AluSc8_NW_016107445_1594295_1595744_pos	1	248	-1	+	subfamily0_JB	AluTa15	3	282	0	2616	squirrel monkey			1992	1.6	12.9	0	Cebus_AluSc8_NW_016107445_1594295_1595744_pos	1	248	-1	+	subfamily0_JB	SINE/Alu	3	282	0	2616		cebLS2p_339F_0161074450_1594295	AACCAGGTTGcTGAGTGTTAC	cebLS2p_339R_0161074450_1594295	CCATGCAAACACAGACCTACC	854	505	577	574
1431	11	2518	1.8	0	0	Cebus_AluSc_NW_016107402_1379938_1381421__	1	282	-1	+	subfamily0_JB	AluTa15	1	282	0	6050	squirrel monkey	CR_89	no	2523	1.8	0	0	Cebus_AluSc_NW_016107402_1379938_1381421__	1	282	-1	+	subfamily0_JB	SINE/Alu	1	282	0	6050
1432	12	2523	1.8	0	0	Cebus_AluSc8_NW_016107339_10693716_10695216_pos	1	281	-19	+	subfamily0_JB	AluTa15	2	282	0	686	squirrel monkey			2497	1.8	0	0	Cebus_AluSc8_NW_016107339_10693716_10695216_pos	1	281	-19	+	subfamily0_JB	SINE/Alu	2	282	0	686
1433	13	2489	1.8	0	0	Cebus_AluSc8_NW_016107489_1873926_1875409_pos	1	280	-3	+	subfamily0_JB	AluTa15	3	282	0	3048	squirrel monkey	CR_88	no	2518	1.8	0	0	Cebus_AluSc8_NW_016107489_1873926_1875409_pos	1	280	-3	+	subfamily0_JB	SINE/Alu	3	282	0	3048
1434	14	2531	1.8	0	0	Cebus_AluSc8_NW_016107498_2273894_2275378__	1	282	-2	+	subfamily0_JB	AluTa15	1	282	0	3120	squirrel monkey			2489	1.8	0	0	Cebus_AluSc8_NW_016107498_2273894_2275378__	1	282	-2	+	subfamily0_JB	SINE/Alu	1	282	0	3120		cebLS2p_566F_0161074980_2273894	GAAGCCCACAGAGAAGTACAC	cebLS2p_566R_0161074980_2273894	ACATGAAGAAGACAGCTCTCAC	843	510	510	508
1435	15	2495	1.8	0	0	Cebus_AluSc8_NW_016107634_250867_252351__	1	282	-2	+	subfamily0_JB	AluTa15	1	282	0	4136	squirrel monkey			2531	1.8	0	0	Cebus_AluSc8_NW_016107634_250867_252351__	1	282	-2	+	subfamily0_JB	SINE/Alu	1	282	0	4136
1436	16	2511	1.8	0	0	Cebus_AluSc8_NW_016107965_155206_156688_pos	1	281	-1	+	subfamily0_JB	AluTa15	2	282	0	5188	squirrel monkey			2495	1.8	0	0	Cebus_AluSc8_NW_016107965_155206_156688_pos	1	281	-1	+	subfamily0_JB	SINE/Alu	2	282	0	5188		cebLS2p_595F_0161079650_155206	TCTTCCTCAGAGCCTTTTCTAC	cebLS2p_595R_0161079650_155206	TGGCTCTTTGATGGcCTAAAG	784	422	455	452
1437	17	2497	1.8	0	0	Cebus_AluSx3_NW_016107359_4865124_4866607_pos	1	281	-2	+	subfamily0_JB	AluTa15	2	282	0	7527	squirrel monkey			2511	1.8	0	0	Cebus_AluSx3_NW_016107359_4865124_4866607_pos	1	281	-2	+	subfamily0_JB	SINE/Alu	2	282	0	7527
1438	1	2308	1.1	2.2	0	Cebus_AluSc8_NW_016107787_441921_443441_pos	1	267	-53	+	subfamily18_JB	AluTa15	2	274	0	4786	squirrel monkey	CR_90	unfixed	2308	1.1	2.2	0	Cebus_AluSc8_NW_016107787_441921_443441_pos	1	267	-53	+	subfamily18_JB	SINE/Alu	2	274	0	4786
1439	2	2233	1.9	4.2	0	Cebus_AluSc8_NW_016107465_1796979_1798461_pos	1	262	-20	+	subfamily18_JB	AluTa15	2	274	0	2838	squirrel monkey	CR_91	unfixed	2233	1.9	4.2	0	Cebus_AluSc8_NW_016107465_1796979_1798461_pos	1	262	-20	+	subfamily18_JB	SINE/Alu	2	274	0	2838		cebLS2p_631F_0161074650_1796979	GCAGCTAAACCTAAATCCTCAC	cebLS2p_631R_0161074650_1796979	CAACTAAGTCACGGCTCTCC	852	601	557	510
1440	3	2058	2	8.3	0	Cebus_AluSc8_NW_016107426_2440487_2441962__	1	252	-23	+	subfamily18_JB	AluTa15	2	274	0	2392	squirrel monkey			2058	2	8.3	0	Cebus_AluSc8_NW_016107426_2440487_2441962__	1	252	-23	+	subfamily18_JB	SINE/Alu	2	274	0	2392
1441	1	2553	0	0	0	Cebus_AluSc8_NW_016107833_636310_637820_pos	1	281	-29	+	subfamily2_Ceb	AluTa15	2	282	0	4896	cebus monkey			2553	0	0	0	Cebus_AluSc8_NW_016107833_636310_637820_pos	1	281	-29	+	subfamily2_Ceb	Unspecified	2	282	0	4896		cebLS2p_1F_0161078330_636310	AGCACGCACAGAAAGTAAAGG	cebLS2p_1R_0161078330_636310	GACAGTCaGAGTACACACCTG	854	473	502	496
1442	2	2527	0.3	0	0	Cebus_AluSc8_NW_016107485_2373821_2375334__	2	283	-30	+	subfamily2_Ceb	AluTa15	1	282	0	3003	cebus monkey	CR_92	yes cebus	2527	0.3	0	0	Cebus_AluSc8_NW_016107485_2373821_2375334__	2	283	-30	+	subfamily2_Ceb	Unspecified	1	282	0	3003		cebLS2p_3F_0161074850_2373821	GAACtGCAGACAATGGAAGGG	cebLS2p_3R_0161074850_2373821	AGCTGAcAACTCTCCTCCTTG	884	560	560	544
1443	3	2513	0.3	0	0.4	Cebus_AluSc8_NW_016107826_1297047_1298544_pos	1	282	-15	+	subfamily2_Ceb	AluTa15	2	282	0	4882	cebus monkey			2513	0.3	0	0.4	Cebus_AluSc8_NW_016107826_1297047_1298544_pos	1	282	-15	+	subfamily2_Ceb	Unspecified	2	282	0	4882		cebLS2p_7F_0161078260_1297047	CATGGAGTGCTACCCTTGAAG	cebLS2p_7R_0161078260_1297047	AGGCACAGCAGAATGGATAAG	726	425	416	416
1444	4	2537	0.3	0	0	Cebus_AluSc8_NW_016107907_720425_721933_pos	1	282	-26	+	subfamily2_Ceb	AluTa15	1	282	0	5093	cebus monkey			2537	0.3	0	0	Cebus_AluSc8_NW_016107907_720425_721933_pos	1	282	-26	+	subfamily2_Ceb	Unspecified	1	282	0	5093
1445	5	2522	0.7	0	0	Cebus_AluSc8_NW_016107348_219732_221221_pos	1	281	-8	+	subfamily2_Ceb	AluTa15	2	282	0	929	cebus monkey			2522	0.7	0	0	Cebus_AluSc8_NW_016107348_219732_221221_pos	1	281	-8	+	subfamily2_Ceb	Unspecified	2	282	0	929
1446	6	2523	0.7	0	0	Cebus_AluSc8_NW_016107353_1020342_1021841__	2	283	-16	+	subfamily2_Ceb	AluTa15	1	282	0	1003	cebus monkey			2523	0.7	0	0	Cebus_AluSc8_NW_016107353_1020342_1021841__	2	283	-16	+	subfamily2_Ceb	Unspecified	1	282	0	1003		cebLS2p_15F_0161073530_1020342	CATGCCTGTTGTtCcAGCTAC	cebLS2p_15R_0161073530_1020342	GGTCCTCAGGTTCCTTATGTG	833	527	513	553
1447	7	2497	0.7	0	0.3	Cebus_AluSc8_NW_016107416_1678185_1679698__	2	284	-29	+	subfamily2_Ceb	AluTa15	1	282	0	2249	cebus monkey			2497	0.7	0	0.3	Cebus_AluSc8_NW_016107416_1678185_1679698__	2	284	-29	+	subfamily2_Ceb	Unspecified	1	282	0	2249		cebLS2p_19F_0161074160_1678185	TTGGCTCAgAGTAGACAGTGG	cebLS2p_19R_0161074160_1678185	GACTCATTCAGGCcCATCTTG	809	478	481	481
1448	8	2510	0.7	0	0	Cebus_AluSc8_NW_016107422_6102958_6104459_pos	1	279	-22	+	subfamily2_Ceb	AluTa15	1	279	-3	2330	cebus monkey			2510	0.7	0	0	Cebus_AluSc8_NW_016107422_6102958_6104459_pos	1	279	-22	+	subfamily2_Ceb	Unspecified	1	279	-3	2330
1449	9	2543	0.7	0	0	Cebus_AluSc8_NW_016107470_593185_594695_pos	1	282	-28	+	subfamily2_Ceb	AluTa15	1	282	0	2888	cebus monkey			2543	0.7	0	0	Cebus_AluSc8_NW_016107470_593185_594695_pos	1	282	-28	+	subfamily2_Ceb	Unspecified	1	282	0	2888
1450	10	2509	0.7	0	0	Cebus_AluSc8_NW_016107609_2862420_2863914__	2	283	-11	+	subfamily2_Ceb	AluTa15	1	282	0	3995	cebus monkey			2509	0.7	0	0	Cebus_AluSc8_NW_016107609_2862420_2863914__	2	283	-11	+	subfamily2_Ceb	Unspecified	1	282	0	3995		cebLS2p_25F_0161076090_2862420	AATCCATTGCTGTCAcTGAGG	cebLS2p_25R_0161076090_2862420	ACTCTGGGGTGAaCTCTGAAG	762	457	457	457
1451	11	2528	0.7	0	0	Cebus_AluSc8_NW_016107646_2050979_2052482_pos	1	282	-21	+	subfamily2_Ceb	AluTa15	1	282	0	4186	cebus monkey			2528	0.7	0	0	Cebus_AluSc8_NW_016107646_2050979_2052482_pos	1	282	-21	+	subfamily2_Ceb	Unspecified	1	282	0	4186
1452	12	2528	0.7	0	0	Cebus_AluSc8_NW_016107673_2251313_2252813__	2	283	-17	+	subfamily2_Ceb	AluTa15	1	282	0	4351	cebus monkey			2528	0.7	0	0	Cebus_AluSc8_NW_016107673_2251313_2252813__	2	283	-17	+	subfamily2_Ceb	Unspecified	1	282	0	4351
1453	13	2528	0.7	0	0	Cebus_AluSc8_NW_016107741_1520632_1522128_pos	1	282	-14	+	subfamily2_Ceb	AluTa15	1	282	0	4629	cebus monkey			2528	0.7	0	0	Cebus_AluSc8_NW_016107741_1520632_1522128_pos	1	282	-14	+	subfamily2_Ceb	Unspecified	1	282	0	4629
1454	14	2507	1.1	0	0	Cebus_AluSc8_NW_016107317_14581878_14583388_pos	1	281	-29	+	subfamily2_Ceb	AluTa15	2	282	0	117	cebus monkey			2507	1.1	0	0	Cebus_AluSc8_NW_016107317_14581878_14583388_pos	1	281	-29	+	subfamily2_Ceb	Unspecified	2	282	0	117
1455	15	2510	1.1	0	0	Cebus_AluSc8_NW_016107330_2360447_2361932_pos	1	282	-3	+	subfamily2_Ceb	AluTa15	1	282	0	477	cebus monkey			2510	1.1	0	0	Cebus_AluSc8_NW_016107330_2360447_2361932_pos	1	282	-3	+	subfamily2_Ceb	Unspecified	1	282	0	477		cebLS2p_78F_0161073300_2360447	GTGGCTGACAaCTATGATCCC	cebLS2p_78R_0161073300_2360447	CAAGGAGGAGTTCAAGGCTTC	846	477	518	528
1456	16	2490	1.1	0	0.7	Cebus_AluSc8_NW_016107330_6971064_6972562_pos	1	283	-15	+	subfamily2_Ceb	AluTa15	2	282	0	480	cebus monkey			2490	1.1	0	0.7	Cebus_AluSc8_NW_016107330_6971064_6972562_pos	1	283	-15	+	subfamily2_Ceb	Unspecified	2	282	0	480
1457	17	2478	1.1	0	0.4	Cebus_AluSc8_NW_016107331_8710759_8712262_pos	1	282	-21	+	subfamily2_Ceb	AluTa15	2	282	0	505	cebus monkey			2478	1.1	0	0.4	Cebus_AluSc8_NW_016107331_8710759_8712262_pos	1	282	-21	+	subfamily2_Ceb	Unspecified	2	282	0	505
1458	18	2449	1.1	0.7	0	Cebus_AluSc8_NW_016107344_3790400_3791894__	1	280	-14	+	subfamily2_Ceb	AluTa15	1	282	0	821	cebus monkey			2449	1.1	0.7	0	Cebus_AluSc8_NW_016107344_3790400_3791894__	1	280	-14	+	subfamily2_Ceb	Unspecified	1	282	0	821
1459	19	2504	1.1	0	0	Cebus_AluSc8_NW_016107359_4866888_4868394__	2	283	-23	+	subfamily2_Ceb	AluTa15	1	282	0	1198	cebus monkey			2504	1.1	0	0	Cebus_AluSc8_NW_016107359_4866888_4868394__	2	283	-23	+	subfamily2_Ceb	Unspecified	1	282	0	1198
1460	20	2532	1.1	0	0	Cebus_AluSc8_NW_016107368_6625546_6627047_pos	1	282	-19	+	subfamily2_Ceb	AluTa15	1	282	0	1416	cebus monkey			2532	1.1	0	0	Cebus_AluSc8_NW_016107368_6625546_6627047_pos	1	282	-19	+	subfamily2_Ceb	Unspecified	1	282	0	1416
1461	21	2533	1.1	0	0	Cebus_AluSc8_NW_016107372_1442358_1443858__	2	283	-17	+	subfamily2_Ceb	AluTa15	1	282	0	1485	cebus monkey			2533	1.1	0	0	Cebus_AluSc8_NW_016107372_1442358_1443858__	2	283	-17	+	subfamily2_Ceb	Unspecified	1	282	0	1485
1462	22	2477	1.1	0.7	0	Cebus_AluSc8_NW_016107373_2619081_2620588_pos	1	280	-27	+	subfamily2_Ceb	AluTa15	1	282	0	1502	cebus monkey			2477	1.1	0.7	0	Cebus_AluSc8_NW_016107373_2619081_2620588_pos	1	280	-27	+	subfamily2_Ceb	Unspecified	1	282	0	1502		cebLS2p_88F_0161073730_2619081	AcAGGGGAGCTCTAGTTTCTG	cebLS2p_88R_0161073730_2619081	GGGGTCCTTACTGATTGACTC	848	519	527	534
1463	23	2515	1.1	0	0	Cebus_AluSc8_NW_016107376_7191104_7192603__	2	283	-16	+	subfamily2_Ceb	AluTa15	1	282	0	1567	cebus monkey			2515	1.1	0	0	Cebus_AluSc8_NW_016107376_7191104_7192603__	2	283	-16	+	subfamily2_Ceb	Unspecified	1	282	0	1567
1464	24	2532	1.1	0	0	Cebus_AluSc8_NW_016107410_5335745_5337247__	2	283	-19	+	subfamily2_Ceb	AluTa15	1	282	0	2164	cebus monkey			2532	1.1	0	0	Cebus_AluSc8_NW_016107410_5335745_5337247__	2	283	-19	+	subfamily2_Ceb	Unspecified	1	282	0	2164
1465	25	2436	1.1	0	3.5	Cebus_AluSc8_NW_016107458_2680815_2682329__	2	293	-21	+	subfamily2_Ceb	AluTa15	1	282	0	2754	cebus monkey			2515	1.1	0	3.5	Cebus_AluSc8_NW_016107458_2680815_2682329__	2	293	-21	+	subfamily2_Ceb	Unspecified	1	282	0	2754
1466	26	2411	1.1	0	0.4	Cebus_AluSc8_NW_016107473_3967300_3968803_pos	1	274	-29	+	subfamily2_Ceb	AluTa15	1	273	-9	2916	cebus monkey			2436	1.1	0	0.4	Cebus_AluSc8_NW_016107473_3967300_3968803_pos	1	274	-29	+	subfamily2_Ceb	Unspecified	1	273	-9	2916
1467	27	2511	1.1	0	0	Cebus_AluSc8_NW_016107498_3365686_3367186__	2	283	-17	+	subfamily2_Ceb	AluTa15	1	282	0	3125	cebus monkey			2411	1.1	0	0	Cebus_AluSc8_NW_016107498_3365686_3367186__	2	283	-17	+	subfamily2_Ceb	Unspecified	1	282	0	3125		cebLS2p_99F_0161074980_3365686	GGCCCTAACAAATCTAAGCACAG	cebLS2p_99R_0161074980_3365686	GGCAAAACATGTCCTCAGAGAG	844	528	525	519
1468	28	2501	1.1	0	0	Cebus_AluSc8_NW_016107517_2870202_2871713_pos	1	282	-29	+	subfamily2_Ceb	AluTa15	1	282	0	3298	cebus monkey			2511	1.1	0	0	Cebus_AluSc8_NW_016107517_2870202_2871713_pos	1	282	-29	+	subfamily2_Ceb	Unspecified	1	282	0	3298		cebLS2p_101F_0161075170_2870202	AAATGCTGCTTGGTGAAGGTC	cebLS2p_101R_0161075170_2870202	GAAGCgATCCCCTTTCATGG	840	484	490	490
1469	29	2520	1.1	0	0	Cebus_AluSc8_NW_016107559_2297255_2298764_pos	1	282	-27	+	subfamily2_Ceb	AluTa15	1	282	0	3621	cebus monkey			2501	1.1	0	0	Cebus_AluSc8_NW_016107559_2297255_2298764_pos	1	282	-27	+	subfamily2_Ceb	Unspecified	1	282	0	3621
1470	30	2519	1.1	0	0	Cebus_AluSc8_NW_016107576_3237568_3239077_pos	1	282	-27	+	subfamily2_Ceb	AluTa15	1	282	0	3773	cebus monkey			2520	1.1	0	0	Cebus_AluSc8_NW_016107576_3237568_3239077_pos	1	282	-27	+	subfamily2_Ceb	Unspecified	1	282	0	3773
1471	31	2514	1.1	0	0	Cebus_AluSc8_NW_016107612_2404201_2405705_pos	1	282	-22	+	subfamily2_Ceb	AluTa15	1	282	0	4021	cebus monkey			2519	1.1	0	0	Cebus_AluSc8_NW_016107612_2404201_2405705_pos	1	282	-22	+	subfamily2_Ceb	Unspecified	1	282	0	4021		cebLS2p_110F_0161076120_2404201	GgTTGtTTCAGCTCACCTTCC	cebLS2p_110R_0161076120_2404201	TCTCATACTGTgGACACCTACC	815	500	496	502
1472	32	2531	1.1	0	0	Cebus_AluSc8_NW_016107678_2143126_2144624_pos	1	282	-16	+	subfamily2_Ceb	AluTa15	1	282	0	4375	cebus monkey			2514	1.1	0	0	Cebus_AluSc8_NW_016107678_2143126_2144624_pos	1	282	-16	+	subfamily2_Ceb	Unspecified	1	282	0	4375
1473	33	2506	1.1	0	0	Cebus_AluSc8_NW_016107691_2519832_2521343_pos	1	282	-29	+	subfamily2_Ceb	AluTa15	1	282	0	4425	cebus monkey			2531	1.1	0	0	Cebus_AluSc8_NW_016107691_2519832_2521343_pos	1	282	-29	+	subfamily2_Ceb	Unspecified	1	282	0	4425		cebLS2p_117F_0161076910_2519832	TTGGTAATTGGCATGGGAAGC	cebLS2p_117R_0161076910_2519832	GTGGGCTACAGAATCTCAAGG	870	533	536	535
1474	34	2509	1.1	0	0	Cebus_AluSc8_NW_016107730_1760791_1762301_pos	1	282	-28	+	subfamily2_Ceb	AluTa15	1	282	0	4578	cebus monkey			2506	1.1	0	0	Cebus_AluSc8_NW_016107730_1760791_1762301_pos	1	282	-28	+	subfamily2_Ceb	Unspecified	1	282	0	4578		cebLS2p_120F_0161077300_1760791	ATGGGGTTGTCAAAGGATTCG	cebLS2p_120R_0161077300_1760791	CAAACTCACTTGGCCCTGAAG	803	482	482	488
1475	35	2483	1.1	0	0.4	Cebus_AluSc8_NW_016107748_436884_438395_pos	1	282	-29	+	subfamily2_Ceb	AluTa15	1	281	-1	4667	cebus monkey			2509	1.1	0	0.4	Cebus_AluSc8_NW_016107748_436884_438395_pos	1	282	-29	+	subfamily2_Ceb	Unspecified	1	281	-1	4667
1476	36	2511	1.1	0	0	Cebus_AluSc8_NW_016107880_263128_264625__	2	283	-14	+	subfamily2_Ceb	AluTa15	1	282	0	5037	cebus monkey	CR_93	unfixed	2483	1.1	0	0	Cebus_AluSc8_NW_016107880_263128_264625__	2	283	-14	+	subfamily2_Ceb	Unspecified	1	282	0	5037		cebLS2p_127F_0161078800_263128	GCTCCTGCCATATTTGAAACC	cebLS2p_127R_0161078800_263128	AcTGCTCACATCTTTGCTCTAC	796	483	482	485
1477	37	2499	1.1	0	0	Cebus_AluSc8_NW_016107913_474491_475996__	2	283	-22	+	subfamily2_Ceb	AluTa15	1	282	0	5102	cebus monkey			2511	1.1	0	0	Cebus_AluSc8_NW_016107913_474491_475996__	2	283	-22	+	subfamily2_Ceb	Unspecified	1	282	0	5102
1478	38	2509	1.1	0	0	Cebus_AluSc8_NW_016107973_830222_831715__	2	283	-10	+	subfamily2_Ceb	AluTa15	1	282	0	5207	cebus monkey			2499	1.1	0	0	Cebus_AluSc8_NW_016107973_830222_831715__	2	283	-10	+	subfamily2_Ceb	Unspecified	1	282	0	5207
1479	39	2515	1.1	0	0	Cebus_AluSx3_NW_016107411_3028819_3030318_pos	1	282	-17	+	subfamily2_Ceb	AluTa15	1	282	0	7823	cebus monkey			2509	1.1	0	0	Cebus_AluSx3_NW_016107411_3028819_3030318_pos	1	282	-17	+	subfamily2_Ceb	Unspecified	1	282	0	7823		cebLS2p_142F_0161074110_3028819	TGGAAAACTCGAGGCAAACAC	cebLS2p_142R_0161074110_3028819	ACCTCCACTCAGCTTTCTCTC	845	538	534	531
1480	40	2451	1.4	0.4	0	Cebus_AluSc_NW_016107670_573771_575270_pos	1	281	-18	+	subfamily2_Ceb	AluTa15	1	282	0	6764	cebus monkey			2467	1.4	0.4	0	Cebus_AluSc_NW_016107670_573771_575270_pos	1	281	-18	+	subfamily2_Ceb	Unspecified	1	282	0	6764
1481	41	2492	1.4	0	0	Cebus_AluSc8_NW_016107324_3365458_3366965_pos	1	282	-25	+	subfamily2_Ceb	AluTa15	1	282	0	303	cebus monkey			2492	1.4	0	0	Cebus_AluSc8_NW_016107324_3365458_3366965_pos	1	282	-25	+	subfamily2_Ceb	Unspecified	1	282	0	303
1482	42	2485	1.4	0	0.3	Cebus_AluSc8_NW_016107324_8083211_8084733__	2	284	-38	+	subfamily2_Ceb	AluTa15	1	282	0	318	cebus monkey			2485	1.4	0	0.3	Cebus_AluSc8_NW_016107324_8083211_8084733__	2	284	-38	+	subfamily2_Ceb	Unspecified	1	282	0	318		cebLS2p_154F_0161073240_8083211	GAAAAGGCCCtGAAGAAGAGG	cebLS2p_154R_0161073240_8083211	CATCAATCCTCCCCTCCTTTG	893	555	558	557
1483	43	2409	1.4	0	1.8	Cebus_AluSc8_NW_016107334_3361836_3363341__	2	288	-17	+	subfamily2_Ceb	AluTa15	1	282	0	583	cebus monkey			2409	1.4	0	1.8	Cebus_AluSc8_NW_016107334_3361836_3363341__	2	288	-17	+	subfamily2_Ceb	Unspecified	1	282	0	583		cebLS2p_159F_0161073340_3361836	GCATATTCTTGGGTCCTAGTCC	cebLS2p_159R_0161073340_3361836	GGCAGGCAGTCTCTTTAGTAG	866	529	550	506
1484	44	2511	1.4	0	0	Cebus_AluSc8_NW_016107339_12524461_12525971__	2	283	-27	+	subfamily2_Ceb	AluTa15	1	282	0	696	cebus monkey			2511	1.4	0	0	Cebus_AluSc8_NW_016107339_12524461_12525971__	2	283	-27	+	subfamily2_Ceb	Unspecified	1	282	0	696
1485	45	2501	1.4	0	0	Cebus_AluSc8_NW_016107353_8769150_8770655_pos	1	282	-23	+	subfamily2_Ceb	AluTa15	1	282	0	1034	cebus monkey			2501	1.4	0	0	Cebus_AluSc8_NW_016107353_8769150_8770655_pos	1	282	-23	+	subfamily2_Ceb	Unspecified	1	282	0	1034
[truncated: 122 more rows]

## Sheet: PCR this Study
		N=54	Not fixed present in capuchins; absent from Sapajus apella in panel
[truncated: 274 more rows]

[truncated: 2 more sheets: DNA samples, Genotypes]
