# Supplementary material for: Recently Integrated Alu Elements in Capuchin Monkeys: A Resource for Cebus/Sapajus Genomics
Source: Genes (Basel). 2022 Mar 24;13(4):572. doi: 10.3390/genes13040572 (PMC9030454; doi:10.3390/genes13040572)
Supplement: Supplementary file 1 [file genes-13-00572-s001.zip › Batzer_Supplementary File 2_Sapajus.xlsx]

## Sheet: 678 Alu <=2%
	SW	perc	perc	perc	query	position	in	query		matching	Subfamily	position	in	repeat			Query Sequence
Count	score	div.	del.	ins.	sequence	begin	end	(left)	Strand	repeat	derived from	begin	end	(left)	ID		Primer Design Pipeline candidates are highlighted; N=214
1	2361	1.7	4.5	0	0_Sapajus_NW_022436941.1:169741-171249	601	913	-595	+	AluTa15	AluTa15	1	325	0	60		0_Sapajus_NW_022436941.1:169741-171249	primers kept
2	2407	1.1	4.5	0	0_Sapajus_NW_022436941.1:18198678-18200181	601	904	-599	+	AluTa15	AluTa15	2	325	0	77		0_Sapajus_NW_022436941.1:18198678-18200181	primers not kept
3	2373	1	4.5	0	0_Sapajus_NW_022436941.1:21128642-21130138	601	888	-608	+	AluTa15	AluTa15	1	301	-24	86		0_Sapajus_NW_022436941.1:2112864221130138
4	2373	1.1	4.9	0	0_Sapajus_NW_022436941.1:2184654-2186157	601	887	-616	+	AluTa15	AluTa15	1	301	-24	95		0_Sapajus_NW_022436941.1:21846542186157
5	2361	1	4.1	0.3	0_Sapajus_NW_022436941.1:2870912-2872407	601	890	-605	+	AluTa15	AluTa15	1	301	-24	148		0_Sapajus_NW_022436941.1:2870912-2872407	no primers
6	2356	1.7	4.2	0	0_Sapajus_NW_022436941.1:2993231-2994726	600	888	-607	+	AluTa15	AluTa15	1	301	-24	153		0_Sapajus_NW_022436941.1:29932312994726
7	2369	1.4	4.5	0	0_Sapajus_NW_022436941.1:30075071-30076573	600	887	-615	+	AluTa15	AluTa15	1	301	-24	155		0_Sapajus_NW_022436941.1:30075071-30076573
8	2371	1.4	4.5	0	0_Sapajus_NW_022436941.1:31069942-31071441	600	887	-612	+	AluTa15	AluTa15	1	301	-24	164		0_Sapajus_NW_022436941.1:3106994231071441
9	2356	1.7	4.5	0	0_Sapajus_NW_022436941.1:57826416-57827923	600	907	-600	C	AluTa15	AluTa15	0	325	1	290		0_Sapajus_NW_022436941.1:57826416-57827923
10	2347	1.4	4.5	0	0_Sapajus_NW_022436941.1:72231948-72233447	600	887	-612	+	AluTa15	AluTa15	1	301	-24	532		0_Sapajus_NW_022436941.1:7223194872233447
11	2332	1.7	4.5	0	0_Sapajus_NW_022436941.1:73205643-73207152	592	910	-599	C	AluTa15	AluTa15	0	325	2	550		0_Sapajus_NW_022436941.1:73205643-73207152
12	2400	1.4	4.5	0	0_Sapajus_NW_022436941.1:79582527-79584037	601	911	-599	C	AluTa15	AluTa15	0	325	1	588		0_Sapajus_NW_022436941.1:7958252779584037
13	2365	1.4	4.5	0	0_Sapajus_NW_022436941.1:84488473-84489978	600	905	-600	C	AluTa15	AluTa15	0	325	1	649		0_Sapajus_NW_022436941.1:8448847384489978
14	2384	1.9	4.4	0.1	0_Sapajus_NW_022436942.1:12599635-12601125	586	887	-603	+	AluTa15	AluTa15	1	301	-24	714		0_Sapajus_NW_022436942.1:1259963512601125
15	2270	1.8	5	0	0_Sapajus_NW_022436942.1:13962397-13963907	600	910	-600	C	AluTa15	AluTa15	0	325	1	727		0_Sapajus_NW_022436942.1:1396239713963907
16	2358	1.4	4.2	0	0_Sapajus_NW_022436942.1:19814009-19815515	600	906	-600	C	AluTa15	AluTa15	0	325	2	791		0_Sapajus_NW_022436942.1:19814009-19815515
17	2294	1.7	4.5	0	0_Sapajus_NW_022436942.1:20977430-20978927	600	886	-611	+	sf51	AluTa15	2	301	-24	822		0_Sapajus_NW_022436942.1:20977430-20978927
18	2284	1.8	4.6	0	0_Sapajus_NW_022436942.1:22262131-22263641	593	911	-599	C	AluTa15	AluTa15	0	325	2	830		0_Sapajus_NW_022436942.1:22262131-22263641
19	2272	1.8	4.6	0	0_Sapajus_NW_022436942.1:24758260-24759767	600	907	-600	C	AluTa15	AluTa15	0	325	1	870		0_Sapajus_NW_022436942.1:24758260-24759767
20	2317	1.4	4.6	0	0_Sapajus_NW_022436942.1:38733316-38734797	600	881	-600	+	sf46	AluTa15	1	295	-30	1057		0_Sapajus_NW_022436942.1:3873331638734797
21	2350	1.7	4.5	0	0_Sapajus_NW_022436942.1:40478894-40480398	601	905	-599	+	AluTa15	AluTa15	2	325	0	1069		0_Sapajus_NW_022436942.1:4047889440480398
22	2345	1.1	4.5	0	0_Sapajus_NW_022436942.1:43667897-43669382	600	885	-600	+	sf46	AluTa15	1	299	-26	1072		0_Sapajus_NW_022436942.1:4366789743669382
23	2367	1.7	4.5	0	0_Sapajus_NW_022436942.1:53039731-53041233	600	887	-615	+	AluTa15	AluTa15	1	301	-24	1098		0_Sapajus_NW_022436942.1:5303973153041233
24	2357	1.7	4.5	0	0_Sapajus_NW_022436942.1:53289006-53290510	600	886	-618	+	AluTa15	AluTa15	2	301	-24	1108		0_Sapajus_NW_022436942.1:5328900653290510
25	2355	1.4	4.5	0	0_Sapajus_NW_022436942.1:53598968-53600473	600	887	-618	+	AluTa15	AluTa15	1	301	-24	1119		0_Sapajus_NW_022436942.1:5359896853600473
26	2283	1.7	4.5	0	0_Sapajus_NW_022436942.1:56678265-56679770	600	887	-618	+	sf66	AluTa15	1	301	-24	1163		0_Sapajus_NW_022436942.1:5667826556679770
27	2304	1.7	4.9	0	0_Sapajus_NW_022436942.1:59601520-59603018	600	886	-612	+	sf36	AluTa15	1	301	-24	1205		0_Sapajus_NW_022436942.1:5960152059603018
28	2360	1.7	4.5	0	0_Sapajus_NW_022436942.1:60095644-60097157	600	887	-626	+	AluTa15	AluTa15	1	301	-24	1214		0_Sapajus_NW_022436942.1:60095644-60097157
29	2347	1.7	4.5	0	0_Sapajus_NW_022436942.1:60627106-60628605	601	888	-611	+	sf37	AluTa15	1	301	-24	1218		0_Sapajus_NW_022436942.1:6062710660628605
30	2401	1.8	4.4	0.3	0_Sapajus_NW_022436942.1:62378572-62380079	582	887	-620	+	sf46	AluTa15	1	301	-24	1229		0_Sapajus_NW_022436942.1:6237857262380079
31	2384	1	4.5	0	0_Sapajus_NW_022436942.1:64866693-64868198	601	906	-599	+	AluTa15	AluTa15	1	325	0	1263		0_Sapajus_NW_022436942.1:6486669364868198
32	2319	1.7	3.4	1.7	0_Sapajus_NW_022436942.1:68223076-68224583	600	895	-612	+	AluTa15	AluTa15	1	301	-24	1308		0_Sapajus_NW_022436942.1:6822307668224583
33	2409	0.7	4.5	0	0_Sapajus_NW_022436942.1:68493482-68494993	600	887	-624	+	AluTa15	AluTa15	1	301	-24	1322		0_Sapajus_NW_022436942.1:68493482-68494993
34	2309	1.7	4.5	0	0_Sapajus_NW_022436942.1:69604403-69605901	600	886	-612	+	sf46	AluTa15	2	301	-24	1333		0_Sapajus_NW_022436942.1:6960440369605901
35	2362	1.8	4.4	0	0_Sapajus_NW_022436942.1:70173482-70174976	590	887	-607	+	sf46	AluTa15	1	301	-24	1337		0_Sapajus_NW_022436942.1:7017348270174976
36	2355	1.7	4.5	0	0_Sapajus_NW_022436942.1:73785537-73787039	600	886	-616	+	AluTa15	AluTa15	2	301	-24	1372		0_Sapajus_NW_022436942.1:7378553773787039
37	2358	1.7	4.2	0	0_Sapajus_NW_022436942.1:75082847-75084359	601	913	-599	+	AluTa15	AluTa15	1	325	0	1400		0_Sapajus_NW_022436942.1:75082847-75084359
38	2332	1.7	4.5	0.7	0_Sapajus_NW_022436942.1:7623023476231743	600	889	-620	+	AluTa15	AluTa15	1	301	-24	1405		0_Sapajus_NW_022436942.1:7623023476231743
39	2379	1.4	4.5	0	0_Sapajus_NW_022436942.1:7715452577156031	600	887	-619	+	AluTa15	AluTa15	1	301	-24	1408		0_Sapajus_NW_022436942.1:7715452577156031
40	2416	1.7	4.4	0.2	0_Sapajus_NW_022436942.1:7859631878597823	583	905	-600	+	AluTa15	AluTa15	2	325	0	1425		0_Sapajus_NW_022436942.1:7859631878597823
41	2354	1.7	4.5	0	0_Sapajus_NW_022436942.1:7955884379560352	600	909	-600	+	AluTa15	AluTa15	1	325	0	1441		0_Sapajus_NW_022436942.1:79558843-79560352
42	2363	1.1	4.5	0	0_Sapajus_NW_022436942.1:8055864580560150	600	886	-619	+	sf46	AluTa15	2	301	-24	1454		0_Sapajus_NW_022436942.1:8055864580560150
43	2355	1.7	4.5	0	0_Sapajus_NW_022436942.1:8150503381506526	600	887	-606	+	AluTa15	AluTa15	1	301	-24	1479		0_Sapajus_NW_022436942.1:8150503381506526
44	2360	1.4	4.5	0	0_Sapajus_NW_022436943.1:1369957113701079	600	886	-622	+	sf46	AluTa15	2	301	-24	1538		0_Sapajus_NW_022436943.1:1369957113701079
45	2403	0.3	4.5	0	0_Sapajus_NW_022436943.1:1421083114212333	600	887	-615	+	AluTa15	AluTa15	1	301	-24	1549		0_Sapajus_NW_022436943.1:1421083114212333
46	2377	1.4	4.5	0	0_Sapajus_NW_022436943.1:1423829114239801	601	888	-622	+	sf46	AluTa15	1	301	-24	1551		0_Sapajus_NW_022436943.1:14238291-14239801
47	2368	1.7	4.5	0	0_Sapajus_NW_022436943.1:1517481115176322	600	887	-624	+	sf37	AluTa15	1	301	-24	1560		0_Sapajus_NW_022436943.1:1517481115176322
48	2391	1.1	4.5	0	0_Sapajus_NW_022436943.1:1964069319642190	600	886	-611	+	sf46	AluTa15	2	301	-24	1599		0_Sapajus_NW_022436943.1:19640693-19642190
49	2351	1.4	4.5	0	0_Sapajus_NW_022436943.1:2484160024843105	600	905	-600	+	AluTa15	AluTa15	1	325	0	1623		0_Sapajus_NW_022436943.1:2484160024843105
50	2410	1.4	3.8	0	0_Sapajus_NW_022436943.1:2555607925557581	600	889	-613	+	sf46	AluTa15	1	301	-24	1628		0_Sapajus_NW_022436943.1:25556079-25557581
51	2368	1	4.5	0	0_Sapajus_NW_022436943.1:2699446426995967	601	888	-615	+	AluTa15	AluTa15	1	301	-24	1630		0_Sapajus_NW_022436943.1:2699446426995967
52	2375	1.8	4.5	0	0_Sapajus_NW_022436943.1:4331203443313537	585	904	-599	+	AluTa15	AluTa15	2	325	0	1708		0_Sapajus_NW_022436943.1:4331203443313537
53	2324	1.4	4.5	0.7	0_Sapajus_NW_022436943.1:4420184044203345	601	889	-616	+	sf46	AluTa15	2	301	-24	1715		0_Sapajus_NW_022436943.1:44201840-44203345
54	2339	1.4	4.5	0	0_Sapajus_NW_022436943.1:4650355646505055	600	886	-613	+	AluTa15	AluTa15	2	301	-24	1734		0_Sapajus_NW_022436943.1:46503556-46505055
55	2337	2	4.6	0.4	0_Sapajus_NW_022436943.1:4670911346710633	600	920	-600	+	AluTa15	AluTa15	2	324	-1	1739		0_Sapajus_NW_022436943.1:4670911346710633
56	2386	1	3.8	0	0_Sapajus_NW_022436943.1:4855875448560250	601	889	-607	+	AluTa15	AluTa15	2	301	-24	1758		0_Sapajus_NW_022436943.1:4855875448560250
57	2363	1.7	4.5	0	0_Sapajus_NW_022436944.1:16753721676871	601	888	-611	+	AluTa15	AluTa15	1	301	-24	1971		0_Sapajus_NW_022436944.1:1675372-1676871
58	2317	1.7	4.5	0	0_Sapajus_NW_022436944.1:17822581783763	601	888	-617	+	AluTa15	AluTa15	1	301	-24	1990		0_Sapajus_NW_022436944.1:1782258-1783763
59	2301	1.7	4.5	0	0_Sapajus_NW_022436944.1:1845177918453285	600	906	-600	C	AluTa15	AluTa15	0	325	2	1997		0_Sapajus_NW_022436944.1:1845177918453285
60	2235	1.8	5	0	0_Sapajus_NW_022436944.1:2436323424364739	601	906	-599	C	AluTa15	AluTa15	0	325	1	2033		0_Sapajus_NW_022436944.1:2436323424364739
61	2348	1.4	4.5	0	0_Sapajus_NW_022436944.1:2854767528549186	601	888	-623	+	AluTa15	AluTa15	1	301	-24	2084		0_Sapajus_NW_022436944.1:2854767528549186
62	2374	1.4	4.5	0	0_Sapajus_NW_022436944.1:2944715829448669	600	887	-624	+	AluTa15	AluTa15	1	301	-24	2101		0_Sapajus_NW_022436944.1:2944715829448669
63	2408	0.7	4.5	0	0_Sapajus_NW_022436944.1:2961935329620847	600	887	-607	+	sf46	AluTa15	1	301	-24	2108		0_Sapajus_NW_022436944.1:2961935329620847
64	2371	1	4.5	0	0_Sapajus_NW_022436944.1:3031366330315173	600	887	-623	+	sf46	AluTa15	1	301	-24	2120		0_Sapajus_NW_022436944.1:30313663-30315173
65	2340	1.7	4.5	0	0_Sapajus_NW_022436944.1:3627093936272442	600	887	-616	+	sf46	AluTa15	1	301	-24	2196		0_Sapajus_NW_022436944.1:3627093936272442
66	2362	1.4	4.9	0	0_Sapajus_NW_022436944.1:3646088336462379	601	887	-609	+	AluTa15	AluTa15	1	301	-24	2199		0_Sapajus_NW_022436944.1:3646088336462379
67	2356	1.4	4.5	0	0_Sapajus_NW_022436944.1:3725113737252640	601	887	-616	+	sf46	AluTa15	2	301	-24	2210		0_Sapajus_NW_022436944.1:37251137-37252640
68	2338	1.7	3.8	0	0_Sapajus_NW_022436944.1:3740688237408397	601	885	-630	+	sf46	AluTa15	1	296	-29	2221		0_Sapajus_NW_022436944.1:3740688237408397
69	2377	1.7	4.5	0	0_Sapajus_NW_022436944.1:3757498737576487	601	888	-612	+	AluTa15	AluTa15	1	301	-24	2223		0_Sapajus_NW_022436944.1:3757498737576487
70	2396	1.4	3.8	0	0_Sapajus_NW_022436944.1:4044335640444864	601	927	-581	+	AluTa15	AluTa15	1	325	0	2245		0_Sapajus_NW_022436944.1:4044335640444864
71	2365	1.4	4.5	0	0_Sapajus_NW_022436944.1:4056555840567060	601	888	-614	+	AluTa15	AluTa15	1	301	-24	2250		0_Sapajus_NW_022436944.1:40565558-40567060
72	2378	0.7	4.5	0	0_Sapajus_NW_022436944.1:4835356948355072	600	887	-616	+	AluTa15	AluTa15	1	301	-24	2314		0_Sapajus_NW_022436944.1:48353569-48355072
73	2342	1.4	4.5	0	0_Sapajus_NW_022436944.1:4905302949054530	601	887	-614	+	AluTa15	AluTa15	2	301	-24	2320		0_Sapajus_NW_022436944.1:4905302949054530
74	2368	1.4	4.5	0	0_Sapajus_NW_022436944.1:4937375249375263	600	916	-595	+	AluTa15	AluTa15	1	325	0	2322		0_Sapajus_NW_022436944.1:49373752-49375263
75	2362	1.7	4.5	0	0_Sapajus_NW_022436944.1:4984198649843492	601	907	-599	+	AluTa15	AluTa15	2	325	0	2324		0_Sapajus_NW_022436944.1:4984198649843492
76	2356	1.7	4.5	0	0_Sapajus_NW_022436944.1:5341731453418825	601	888	-623	+	sf46	AluTa15	1	301	-24	2357		0_Sapajus_NW_022436944.1:5341731453418825
77	2391	1.1	4.5	0	0_Sapajus_NW_022436944.1:5348890453490414	600	910	-600	+	AluTa15	AluTa15	2	325	0	2364		0_Sapajus_NW_022436944.1:53488904-53490414
78	2385	0.7	4.5	0	0_Sapajus_NW_022436944.1:5376899853770514	601	917	-599	+	AluTa15	AluTa15	1	325	0	2368		0_Sapajus_NW_022436944.1:5376899853770514
79	2384	1	4.5	0	0_Sapajus_NW_022436944.1:5630638956307900	592	911	-600	C	AluTa15	AluTa15	0	325	1	2391		0_Sapajus_NW_022436944.1:56306389-56307900
80	2368	1.4	4.5	0	0_Sapajus_NW_022436944.1:70859357087425	600	885	-605	+	AluTa15	AluTa15	1	299	-26	2435		0_Sapajus_NW_022436944.1:70859357087425
81	2383	1	4.5	0	0_Sapajus_NW_022436945.1:1623050416232003	601	888	-611	+	AluTa15	AluTa15	1	301	-24	2479		0_Sapajus_NW_022436945.1:1623050416232003
82	2361	1.4	4.2	0	0_Sapajus_NW_022436945.1:1657742216578922	600	888	-612	+	sf66	AluTa15	1	301	-24	2483		0_Sapajus_NW_022436945.1:1657742216578922
83	2308	1.8	4.5	0	0_Sapajus_NW_022436945.1:3124534331246855	600	912	-600	C	AluTa15	AluTa15	0	325	2	2548		0_Sapajus_NW_022436945.1:3124534331246855
84	2318	1.7	4.5	0	0_Sapajus_NW_022436945.1:73281297329637	600	908	-600	C	AluTa15	AluTa15	0	325	1	2679		0_Sapajus_NW_022436945.1:73281297329637
85	2314	1.4	4.9	0	0_Sapajus_NW_022436946.1:1194436811945878	600	886	-624	+	sf46	AluTa15	1	301	-24	2704		0_Sapajus_NW_022436946.1:1194436811945878
86	2376	1.1	4.9	0	0_Sapajus_NW_022436946.1:1247597112477473	601	887	-615	+	AluTa15	AluTa15	1	301	-24	2715		0_Sapajus_NW_022436946.1:12475971-12477473
87	2366	1.7	4.5	0	0_Sapajus_NW_022436946.1:1289551012897004	600	887	-607	+	AluTa15	AluTa15	1	301	-24	2717		0_Sapajus_NW_022436946.1:1289551012897004
88	2364	1.7	4.5	0	0_Sapajus_NW_022436946.1:2068746420688964	600	887	-613	+	sf46	AluTa15	1	301	-24	2808		0_Sapajus_NW_022436946.1:2068746420688964
89	2381	1.1	4.5	0	0_Sapajus_NW_022436946.1:2153635221537851	601	887	-612	+	sf46	AluTa15	2	301	-24	2811		0_Sapajus_NW_022436946.1:2153635221537851
90	2365	1.4	4.5	0	0_Sapajus_NW_022436946.1:21965292198026	601	887	-610	+	sf46	AluTa15	2	301	-24	2815		0_Sapajus_NW_022436946.1:21965292198026
91	2365	1.4	4.5	0	0_Sapajus_NW_022436946.1:2258485522586363	601	909	-599	+	AluTa15	AluTa15	1	325	0	2825		0_Sapajus_NW_022436946.1:2258485522586363
92	2356	1.7	4.5	0	0_Sapajus_NW_022436946.1:2313216223133664	600	887	-615	+	AluTa15	AluTa15	1	301	-24	2840		0_Sapajus_NW_022436946.1:2313216223133664
93	2377	1.4	4.5	0	0_Sapajus_NW_022436946.1:2775921427760725	600	887	-624	+	sf46	AluTa15	1	301	-24	2873		0_Sapajus_NW_022436946.1:27759214-27760725
94	2359	1	4.5	0	0_Sapajus_NW_022436946.1:2825501528256525	600	914	-596	+	AluTa15	AluTa15	1	325	0	2877		0_Sapajus_NW_022436946.1:2825501528256525
95	2315	1.7	4.5	0	0_Sapajus_NW_022436946.1:2892777128929273	601	887	-615	+	sf46	AluTa15	2	301	-24	2881		0_Sapajus_NW_022436946.1:2892777128929273
96	2377	1.4	4.5	0	0_Sapajus_NW_022436946.1:3089106030892570	600	887	-623	+	sf46	AluTa15	1	301	-24	2892		0_Sapajus_NW_022436946.1:30891060-30892570
97	2352	1.7	4.5	0	0_Sapajus_NW_022436946.1:3120323531204744	601	888	-621	+	sf46	AluTa15	1	301	-24	2897		0_Sapajus_NW_022436946.1:31203235-31204744
98	2322	1.7	4.5	0	0_Sapajus_NW_022436946.1:3126436131265870	600	909	-600	+	AluTa15	AluTa15	1	325	0	2900		0_Sapajus_NW_022436946.1:3126436131265870
99	2343	1.7	4.9	0	0_Sapajus_NW_022436946.1:3163074031632246	600	906	-600	+	AluTa15	AluTa15	1	325	0	2906		0_Sapajus_NW_022436946.1:3163074031632246
100	2383	1.4	4.2	0	0_Sapajus_NW_022436946.1:3637921436380724	600	910	-600	+	AluTa15	AluTa15	1	325	0	2943		0_Sapajus_NW_022436946.1:36379214-36380724
101	2348	1.7	4.5	0	0_Sapajus_NW_022436946.1:3943231139433820	593	909	-600	C	AluTa15	AluTa15	0	325	2	2968		0_Sapajus_NW_022436946.1:3943231139433820
102	2350	1.4	4.5	0	0_Sapajus_NW_022436946.1:4242273142424235	600	887	-617	+	AluTa15	AluTa15	1	301	-24	3044		0_Sapajus_NW_022436946.1:4242273142424235
103	2390	1.4	4.5	0	0_Sapajus_NW_022436946.1:4386546543866962	600	887	-610	+	AluTa15	AluTa15	1	301	-24	3068		0_Sapajus_NW_022436946.1:4386546543866962
104	2380	1.4	4.5	0	0_Sapajus_NW_022436946.1:4387093643872438	601	888	-614	+	AluTa15	AluTa15	1	301	-24	3069		0_Sapajus_NW_022436946.1:43870936-43872438
105	2354	2	4.4	0.1	0_Sapajus_NW_022436946.1:5013453350136034	586	887	-614	+	AluTa15	AluTa15	2	301	-24	3097		0_Sapajus_NW_022436946.1:50134533-50136034
106	2382	1.4	4.5	0	0_Sapajus_NW_022436946.1:5894186058943362	600	887	-615	+	AluTa15	AluTa15	1	301	-24	3132		0_Sapajus_NW_022436946.1:5894186058943362
107	2358	1.4	4.5	1	0_Sapajus_NW_022436946.1:5967550359677015	601	891	-621	+	AluTa15	AluTa15	1	301	-24	3136		0_Sapajus_NW_022436946.1:5967550359677015
108	2379	1.4	4.2	0	0_Sapajus_NW_022436946.1:6632125566322764	601	910	-599	+	AluTa15	AluTa15	1	325	0	3190		0_Sapajus_NW_022436946.1:6632125566322764
109	2345	1.7	4.5	0	0_Sapajus_NW_022436946.1:6689095666892466	600	886	-624	+	sf46	AluTa15	2	301	-24	3193		0_Sapajus_NW_022436946.1:66890956-66892466
110	2367	1.7	4.5	0	0_Sapajus_NW_022436946.1:79285687930077	601	910	-599	+	AluTa15	AluTa15	1	325	0	3308		0_Sapajus_NW_022436946.1:79285687930077
111	2405	0.3	4.5	0	0_Sapajus_NW_022436946.1:83829208384421	600	887	-614	+	AluTa15	AluTa15	1	301	-24	3311		0_Sapajus_NW_022436946.1:8382920-8384421
112	2319	1.8	4.6	0	0_Sapajus_NW_022436947.1:2913168329133197	600	914	-600	C	AluTa15	AluTa15	0	325	1	3470		0_Sapajus_NW_022436947.1:2913168329133197
113	2390	1.1	4.5	0	0_Sapajus_NW_022436947.1:3028581330287312	600	885	-614	+	AluTa15	AluTa15	3	301	-24	3487		0_Sapajus_NW_022436947.1:3028581330287312
114	2393	1.1	4.5	0	0_Sapajus_NW_022436947.1:62467546248253	601	887	-612	+	AluTa15	AluTa15	2	301	-24	3604		0_Sapajus_NW_022436947.1:6246754-6248253
115	2350	1.7	4.5	0	0_Sapajus_NW_022436947.1:62572916258801	600	916	-594	+	AluTa15	AluTa15	2	325	0	3608		0_Sapajus_NW_022436947.1:62572916258801
116	2330	1.4	4.4	1.4	0_Sapajus_NW_022436947.1:63007596302266	600	899	-608	+	subfamily2_Ceb	AluTa15	2	296	-29	3614		0_Sapajus_NW_022436947.1:6300759-6302266
117	2333	1.1	4.9	0	0_Sapajus_NW_022436947.1:71930077194510	600	886	-617	+	sf46	AluTa15	1	301	-24	3626		0_Sapajus_NW_022436947.1:71930077194510
118	2358	1.7	4.5	0	0_Sapajus_NW_022436948.1:2484534324846849	600	886	-620	+	sf46	AluTa15	2	301	-24	3754		0_Sapajus_NW_022436948.1:2484534324846849
119	2364	1.4	4.5	0	0_Sapajus_NW_022436948.1:2588662225888118	600	887	-609	+	AluTa15	AluTa15	1	301	-24	3759		0_Sapajus_NW_022436948.1:2588662225888118
120	2311	1.7	4.9	0	0_Sapajus_NW_022436948.1:2637102826372536	600	886	-622	+	AluTa10	AluTa10	1	301	-24	3769		0_Sapajus_NW_022436948.1:2637102826372536
121	2372	0.7	4.5	0	0_Sapajus_NW_022436949.1:1157454311576056	601	883	-630	+	AluTa15	AluTa15	2	297	-28	3848		0_Sapajus_NW_022436949.1:1157454311576056
122	2346	1.7	4.2	0	0_Sapajus_NW_022436949.1:1175186411753376	600	888	-624	+	sf63	AluTa15	1	301	-24	3851		0_Sapajus_NW_022436949.1:1175186411753376
123	2379	1.4	4.5	0	0_Sapajus_NW_022436949.1:1884599218847496	600	904	-600	+	AluTa15	AluTa15	2	325	0	3872		0_Sapajus_NW_022436949.1:18845992-18847496
124	2325	1.7	4.5	0	0_Sapajus_NW_022436949.1:1950905819510556	600	887	-611	+	sf46	AluTa15	1	301	-24	3879		0_Sapajus_NW_022436949.1:1950905819510556
125	2287	1.8	4.6	0	0_Sapajus_NW_022436949.1:2058410020585580	600	880	-600	+	sf46	AluTa15	2	295	-30	3895		0_Sapajus_NW_022436949.1:2058410020585580
126	2350	1.7	4.5	0	0_Sapajus_NW_022436949.1:2133292421334419	600	886	-609	+	AluTa15	AluTa15	2	301	-24	3901		0_Sapajus_NW_022436949.1:21332924-21334419
127	2385	1.9	4.6	0	0_Sapajus_NW_022436949.1:2155443421555940	588	888	-618	+	sf46	AluTa15	1	301	-24	3903		0_Sapajus_NW_022436949.1:2155443421555940
128	2380	1.7	4.5	0	0_Sapajus_NW_022436949.1:2183900821840513	600	887	-618	+	sf46	AluTa15	1	301	-24	3905		0_Sapajus_NW_022436949.1:2183900821840513
129	2271	1.7	4.9	0	0_Sapajus_NW_022436949.1:2216384322165341	600	886	-612	+	sf46	AluTa15	1	301	-24	3915		0_Sapajus_NW_022436949.1:22163843-22165341
130	2375	0.3	4.5	1	0_Sapajus_NW_022436949.1:3704498837046493	600	890	-615	+	sf46	AluTa15	1	301	-24	3958		0_Sapajus_NW_022436949.1:3704498837046493
131	2327	1.7	4.9	0	0_Sapajus_NW_022436949.1:4044626940447775	601	887	-619	+	sf46	AluTa15	1	301	-24	3974		0_Sapajus_NW_022436949.1:4044626940447775
132	2308	1.8	4.9	0	0_Sapajus_NW_022436949.1:4123976441241267	600	885	-618	+	sf63	AluTa15	2	301	-24	3981		0_Sapajus_NW_022436949.1:41239764-41241267
133	2367	1.4	4.5	0	0_Sapajus_NW_022436949.1:4487167144873170	601	888	-611	+	sf46	AluTa15	1	301	-24	4013		0_Sapajus_NW_022436949.1:4487167144873170
134	2312	1	4.8	1	0_Sapajus_NW_022436950.1:2315090823152413	600	889	-616	+	sf82	AluTa15	1	301	-24	4147		0_Sapajus_NW_022436950.1:2315090823152413
135	2297	1.4	4.5	0.3	0_Sapajus_NW_022436950.1:83054818306986	600	905	-600	C	AluTa15	AluTa15	0	325	2	4327		0_Sapajus_NW_022436950.1:83054818306986
136	2353	1.7	4.5	0	0_Sapajus_NW_022436950.1:92441039245604	600	887	-614	+	AluTa15	AluTa15	1	301	-24	4336		0_Sapajus_NW_022436950.1:92441039245604
137	2328	1.7	4.5	0	0_Sapajus_NW_022436951.1:1065120110652699	601	887	-611	+	sf71	AluTa15	2	301	-24	4358		0_Sapajus_NW_022436951.1:1065120110652699
138	2354	1.4	4.5	0	0_Sapajus_NW_022436951.1:2345114323452649	601	888	-618	+	sf46	AluTa15	1	301	-24	4373		0_Sapajus_NW_022436951.1:2345114323452649
139	2326	1.4	4.9	0	0_Sapajus_NW_022436951.1:53733215374819	600	886	-612	+	AluTa10	AluTa10	1	301	-24	4442		0_Sapajus_NW_022436951.1:53733215374819
140	2398	1	4.5	0	0_Sapajus_NW_022436951.1:78299817831480	600	887	-612	+	sf46	AluTa15	1	301	-24	4467		0_Sapajus_NW_022436951.1:78299817831480
141	2363	1.4	4.5	0	0_Sapajus_NW_022436951.1:80090578010556	601	888	-611	+	AluTa15	AluTa15	1	301	-24	4471		0_Sapajus_NW_022436951.1:80090578010556
142	2372	1.4	4.5	0	0_Sapajus_NW_022436952.1:1003627910037779	601	887	-613	+	sf46	AluTa15	2	301	-24	4481		0_Sapajus_NW_022436952.1:1003627910037779
143	2359	1.7	4.5	0	0_Sapajus_NW_022436952.1:1250551712507022	600	886	-619	+	sf46	AluTa15	2	301	-24	4504		0_Sapajus_NW_022436952.1:1250551712507022
144	2295	1.7	4.5	1.3	0_Sapajus_NW_022436952.1:1416597314167482	601	892	-617	+	AluTa15	AluTa15	1	301	-24	4520		0_Sapajus_NW_022436952.1:1416597314167482
145	2353	1.7	4.5	0	0_Sapajus_NW_022436952.1:1585638415857875	601	888	-603	+	AluTa15	AluTa15	1	301	-24	4552		0_Sapajus_NW_022436952.1:1585638415857875
146	2413	0.3	4.5	0	0_Sapajus_NW_022436952.1:1723043717231938	601	888	-613	+	AluTa15	AluTa15	1	301	-24	4559		0_Sapajus_NW_022436952.1:17230437-17231938
147	2367	1.1	4.5	0	0_Sapajus_NW_022436952.1:2381747623818981	600	905	-600	+	AluTa15	AluTa15	2	325	0	4595		0_Sapajus_NW_022436952.1:23817476-23818981
148	2367	1.7	4.5	0	0_Sapajus_NW_022436952.1:24549582456467	601	888	-621	+	sf46	AluTa15	1	301	-24	4600		0_Sapajus_NW_022436952.1:24549582456467
149	2392	1.1	4.5	0	0_Sapajus_NW_022436952.1:2475873124760233	601	886	-616	+	AluTa15	AluTa15	2	300	-25	4610		0_Sapajus_NW_022436952.1:2475873124760233
150	2361	1.4	4.5	0	0_Sapajus_NW_022436952.1:2476121724762727	601	911	-599	+	AluTa15	AluTa15	1	325	0	4614		0_Sapajus_NW_022436952.1:24761217-24762727
151	2381	1.1	4.5	0	0_Sapajus_NW_022436952.1:2518442225185972	601	887	-663	+	AluTa15	AluTa15	2	301	-24	4617		0_Sapajus_NW_022436952.1:2518442225185972
152	2371	1.4	4.5	0	0_Sapajus_NW_022436952.1:2530042325301924	600	886	-615	+	AluTa15	AluTa15	2	301	-24	4621		0_Sapajus_NW_022436952.1:2530042325301924
153	2396	1	4.5	0	0_Sapajus_NW_022436952.1:2637882526380336	600	887	-624	+	sf46	AluTa15	1	301	-24	4624		0_Sapajus_NW_022436952.1:2637882526380336
154	2355	1.7	4.5	0	0_Sapajus_NW_022436952.1:2713878527140294	600	915	-594	+	AluTa15	AluTa15	1	325	0	4630		0_Sapajus_NW_022436952.1:2713878527140294
155	2386	1.4	3.8	0	0_Sapajus_NW_022436952.1:2724395027245457	601	890	-617	+	sf52	AluTa15	1	301	-24	4637		0_Sapajus_NW_022436952.1:2724395027245457
156	2364	1.4	4.9	0	0_Sapajus_NW_022436952.1:2805422028055718	600	886	-612	+	AluTa15	AluTa15	1	301	-24	4666		0_Sapajus_NW_022436952.1:2805422028055718
157	2399	1.7	3.8	0	0_Sapajus_NW_022436952.1:2816314828164645	600	889	-608	+	sf46	AluTa15	1	301	-24	4674		0_Sapajus_NW_022436952.1:2816314828164645
158	2322	1.4	4.6	0	0_Sapajus_NW_022436952.1:3071486630716378	600	884	-628	+	AluTa15	AluTa15	1	298	-27	4743		0_Sapajus_NW_022436952.1:30714866-30716378
159	2399	1	4.5	0	0_Sapajus_NW_022436952.1:3104609231047590	601	888	-610	+	AluTa15	AluTa15	1	301	-24	4753		0_Sapajus_NW_022436952.1:31046092-31047590
160	2388	1	4.5	0	0_Sapajus_NW_022436952.1:3256825032569747	601	888	-609	+	sf46	AluTa15	1	301	-24	4785		0_Sapajus_NW_022436952.1:3256825032569747
161	2358	1.7	4.2	0	0_Sapajus_NW_022436952.1:3281001432811536	601	889	-633	+	sf37	AluTa15	1	301	-24	4805		0_Sapajus_NW_022436952.1:3281001432811536
162	2302	1.8	4.6	0	0_Sapajus_NW_022436952.1:3868653338688043	599	911	-599	C	AluTa15	AluTa15	0	325	2	4910		0_Sapajus_NW_022436952.1:3868653338688043
163	2372	1.4	4.5	0	0_Sapajus_NW_022436952.1:78806687882177	601	910	-599	+	AluTa15	AluTa15	1	325	0	5014		0_Sapajus_NW_022436952.1:78806687882177
164	2304	1.7	4.9	0	0_Sapajus_NW_022436952.1:91664369167938	600	886	-616	+	sf36	AluTa15	1	301	-24	5029		0_Sapajus_NW_022436952.1:9166436-9167938
165	2392	1.7	4.5	0	0_Sapajus_NW_022436953.1:1835065718352168	593	911	-600	C	AluTa15	AluTa15	0	325	1	5140		0_Sapajus_NW_022436953.1:1835065718352168
166	2342	1.7	4.5	0	0_Sapajus_NW_022436953.1:2462262124624120	600	887	-612	+	sf82	AluTa15	1	301	-24	5191		0_Sapajus_NW_022436953.1:2462262124624120
167	2290	1.1	4.6	0	0_Sapajus_NW_022436953.1:37741613775666	600	905	-600	C	AluTa15	AluTa15	0	325	1	5251		0_Sapajus_NW_022436953.1:37741613775666
168	2347	0.3	4.9	0	0_Sapajus_NW_022436953.1:53945375396046	601	910	-599	C	AluTa15	AluTa15	0	325	2	5349		0_Sapajus_NW_022436953.1:53945375396046
169	2346	1.7	4.5	0	0_Sapajus_NW_022436954.1:1141940711420908	600	887	-614	+	AluTa15	AluTa15	1	301	-24	5444		0_Sapajus_NW_022436954.1:1141940711420908
170	2318	1.7	4.5	0	0_Sapajus_NW_022436954.1:1308437513085871	600	886	-610	+	sf46	AluTa15	2	301	-24	5457		0_Sapajus_NW_022436954.1:1308437513085871
171	2337	1.4	4.5	0	0_Sapajus_NW_022436954.1:1384417113845664	600	887	-606	+	AluTa15	AluTa15	1	301	-24	5478		0_Sapajus_NW_022436954.1:1384417113845664
172	2335	1.7	4.5	0	0_Sapajus_NW_022436954.1:1584247915843983	600	886	-618	+	sf46	AluTa15	2	301	-24	5498		0_Sapajus_NW_022436954.1:1584247915843983
173	2405	0.3	3.4	1.7	0_Sapajus_NW_022436954.1:1686672116868230	600	895	-614	+	sf63	AluTa15	1	301	-24	5527		0_Sapajus_NW_022436954.1:16866721-16868230
174	2342	1.1	4.6	0	0_Sapajus_NW_022436954.1:1918183519183317	600	882	-600	+	AluTa15	AluTa15	1	296	-29	5556		0_Sapajus_NW_022436954.1:1918183519183317
175	2384	1	3.5	0	0_Sapajus_NW_022436954.1:2733529127336802	601	890	-621	+	AluTa15	AluTa15	2	301	-24	5582		0_Sapajus_NW_022436954.1:2733529127336802
176	2393	1.4	4.5	0	0_Sapajus_NW_022436954.1:2858508028586572	600	886	-606	+	AluTa15	AluTa15	2	301	-24	5590		0_Sapajus_NW_022436954.1:28585080-28586572
177	2302	1.8	4.3	0	0_Sapajus_NW_022436954.1:3218913432190641	600	907	-600	C	AluTa15	AluTa15	0	325	2	5674		0_Sapajus_NW_022436954.1:32189134-32190641
178	2390	1	4.5	0	0_Sapajus_NW_022436954.1:44235334425039	601	888	-618	+	sf62	AluTa15	1	301	-24	5692		0_Sapajus_NW_022436954.1:44235334425039
179	2405	0.3	4.5	0	0_Sapajus_NW_022436955.1:1068366510685176	600	911	-600	+	AluTa15	AluTa15	1	325	0	5732		0_Sapajus_NW_022436955.1:10683665-10685176
180	2244	1.7	4.3	5.3	0_Sapajus_NW_022436955.1:1166588411667396	601	904	-608	+	AluTa15	AluTa15	1	301	-24	5747		0_Sapajus_NW_022436955.1:1166588411667396
181	2380	1.7	4.5	0	0_Sapajus_NW_022436955.1:1258296012584467	600	887	-620	+	sf46	AluTa15	1	301	-24	5772		0_Sapajus_NW_022436955.1:12582960-12584467
182	2259	1.8	5.2	0.7	0_Sapajus_NW_022436955.1:1404283314044337	600	904	-600	+	AluTa15	AluTa15	1	325	0	5801		0_Sapajus_NW_022436955.1:14042833-14044337
183	2310	1.7	3.8	1	0_Sapajus_NW_022436955.1:1532349615325000	601	893	-611	+	sf73	AluTa15	1	301	-24	5808		0_Sapajus_NW_022436955.1:15323496-15325000
184	2330	1.1	4.6	0	0_Sapajus_NW_022436955.1:1930882719310310	601	884	-599	+	AluTa15	AluTa15	1	297	-28	5880		0_Sapajus_NW_022436955.1:19308827-19310310
185	2317	1.5	4.4	1.4	0_Sapajus_NW_022436956.1:1037623510377739	602	901	-603	+	subfamily2_Ceb	AluTa15	2	296	-29	5964		0_Sapajus_NW_022436956.1:1037623510377739
186	2334	1.8	4.5	0	0_Sapajus_NW_022436956.1:1418515714186668	601	912	-599	C	AluTa15	AluTa15	0	325	2	6011		0_Sapajus_NW_022436956.1:14185157-14186668
187	2353	1.4	4.5	0	0_Sapajus_NW_022436956.1:1787691517878426	594	912	-599	C	AluTa15	AluTa15	0	325	1	6056		0_Sapajus_NW_022436956.1:1787691517878426
188	2347	1.7	4.5	0	0_Sapajus_NW_022436956.1:45110504512550	601	888	-612	+	sf46	AluTa15	1	301	-24	6204		0_Sapajus_NW_022436956.1:45110504512550
189	2426	0.7	4.2	0	0_Sapajus_NW_022436956.1:60732856074784	601	889	-610	+	AluTa15	AluTa15	1	301	-24	6232		0_Sapajus_NW_022436956.1:6073285-6074784
190	2368	1.4	4.5	0	0_Sapajus_NW_022436957.1:1214436612145875	597	910	-599	C	AluTa15	AluTa15	0	325	2	6288		0_Sapajus_NW_022436957.1:12144366-12145875
191	2336	1	4.1	0.7	0_Sapajus_NW_022436957.1:1594091715942429	601	891	-621	+	sf82	AluTa15	1	301	-24	6340		0_Sapajus_NW_022436957.1:15940917-15942429
192	2318	1.1	5.2	0	0_Sapajus_NW_022436957.1:2124328721244790	600	903	-600	+	AluTa15	AluTa15	1	325	0	6397		0_Sapajus_NW_022436957.1:2124328721244790
193	2354	1.4	4.5	0	0_Sapajus_NW_022436957.1:2420618424207709	600	886	-639	+	AluTa15	AluTa15	2	301	-24	6423		0_Sapajus_NW_022436957.1:24206184-24207709
194	2384	1	4.5	0	0_Sapajus_NW_022436957.1:2430012124301629	600	887	-621	+	sf46	AluTa15	1	301	-24	6426		0_Sapajus_NW_022436957.1:2430012124301629
195	2349	1.7	4.5	0	0_Sapajus_NW_022436957.1:30142583015760	601	888	-614	+	AluTa15	AluTa15	1	301	-24	6469		0_Sapajus_NW_022436957.1:30142583015760
196	2379	1.4	4.5	0	0_Sapajus_NW_022436957.1:31065493108059	601	888	-622	+	AluTa15	AluTa15	1	301	-24	6480		0_Sapajus_NW_022436957.1:31065493108059
197	2378	1.4	4.5	0	0_Sapajus_NW_022436957.1:31553583156852	600	887	-607	+	AluTa15	AluTa15	1	301	-24	6483		0_Sapajus_NW_022436957.1:31553583156852
198	2377	1.4	4.5	0	0_Sapajus_NW_022436957.1:66519886653484	601	888	-608	+	sf46	AluTa15	1	301	-24	6517		0_Sapajus_NW_022436957.1:66519886653484
199	2387	1	4.5	0	0_Sapajus_NW_022436957.1:79384587939955	601	888	-609	+	sf46	AluTa15	1	301	-24	6524		0_Sapajus_NW_022436957.1:7938458-7939955
200	2368	1.7	4.5	0	0_Sapajus_NW_022436957.1:89640228965527	600	887	-618	+	AluTa15	AluTa15	1	301	-24	6530		0_Sapajus_NW_022436957.1:89640228965527
201	2320	1.7	4.5	0	0_Sapajus_NW_022436957.1:97052419706740	600	887	-612	+	AluTa15	AluTa15	1	301	-24	6539		0_Sapajus_NW_022436957.1:97052419706740
202	2325	0.7	3.7	2.7	0_Sapajus_NW_022436957.1:98419389843445	600	897	-610	+	sf82	AluTa15	1	301	-24	6541		0_Sapajus_NW_022436957.1:98419389843445
203	2294	1.8	4.6	0	0_Sapajus_NW_022436958.1:1414847414149985	599	912	-599	C	AluTa15	AluTa15	0	325	1	6586		0_Sapajus_NW_022436958.1:1414847414149985
204	2389	1	4.5	0	0_Sapajus_NW_022436958.1:2158435921585869	600	887	-623	+	AluTa15	AluTa15	1	301	-24	6667		0_Sapajus_NW_022436958.1:2158435921585869
205	2379	1	4.5	0	0_Sapajus_NW_022436958.1:2244336722444875	601	888	-620	+	AluTa15	AluTa15	1	301	-24	6680		0_Sapajus_NW_022436958.1:2244336722444875
206	2355	1.7	4.5	0	0_Sapajus_NW_022436958.1:2486438324865884	601	888	-613	+	AluTa15	AluTa15	1	301	-24	6709		0_Sapajus_NW_022436958.1:2486438324865884
207	2318	1.7	4.5	0	0_Sapajus_NW_022436958.1:284142285647	600	905	-600	+	AluTa15	AluTa15	2	325	0	6724		0_Sapajus_NW_022436958.1:284142-285647
208	2367	1.1	4.5	0	0_Sapajus_NW_022436958.1:788306789814	600	908	-600	+	AluTa15	AluTa15	2	325	0	6777		0_Sapajus_NW_022436958.1:788306789814
209	2296	1.8	4.5	0.3	0_Sapajus_NW_022436959.1:1185522211856732	600	910	-600	C	AluTa15	AluTa15	0	325	2	6822		0_Sapajus_NW_022436959.1:11855222-11856732
210	2300	1.8	4.6	0	0_Sapajus_NW_022436959.1:2290425322905761	600	908	-600	C	AluTa15	AluTa15	0	325	1	6912		0_Sapajus_NW_022436959.1:2290425322905761
211	2379	1.4	4.2	0	0_Sapajus_NW_022436959.1:23069362308438	601	889	-613	+	AluTa15	AluTa15	1	301	-24	6915		0_Sapajus_NW_022436959.1:23069362308438
212	2267	1.4	4.7	0	0_Sapajus_NW_022436959.1:28246452826121	600	876	-600	+	AluTa15	AluTa15	2	291	-34	6950		0_Sapajus_NW_022436959.1:28246452826121
213	2365	1.7	4.5	0	0_Sapajus_NW_022436959.1:35772623578766	600	904	-600	+	AluTa15	AluTa15	1	325	0	6968		0_Sapajus_NW_022436959.1:35772623578766
214	2366	1.7	4.2	0	0_Sapajus_NW_022436960.1:2581182725813327	600	888	-612	+	sf63	AluTa15	1	301	-24	7212		0_Sapajus_NW_022436960.1:25811827-25813327
215	2331	1.4	3.3	3	0_Sapajus_NW_022436960.1:2689506526896578	600	899	-614	+	sf82	AluTa15	1	301	-24	7225		0_Sapajus_NW_022436960.1:2689506526896578
216	2339	1.7	4.5	0.3	0_Sapajus_NW_022436960.1:2726805127269555	601	889	-615	+	sf46	AluTa15	1	301	-24	7232		0_Sapajus_NW_022436960.1:2726805127269555
217	2379	1.7	4.5	0	0_Sapajus_NW_022436960.1:2902515329026662	600	909	-600	+	AluTa15	AluTa15	1	325	0	7299		0_Sapajus_NW_022436960.1:29025153-29026662
218	2294	1.1	4.7	0	0_Sapajus_NW_022436960.1:2926051829262027	600	909	-600	+	AluTa15	AluTa15	1	324	-1	7309		0_Sapajus_NW_022436960.1:29260518-29262027
219	2338	1.7	4.9	0	0_Sapajus_NW_022436961.1:2446075324462263	600	886	-624	+	sf46	AluTa15	1	301	-24	7438		0_Sapajus_NW_022436961.1:24460753-24462263
220	2294	1.4	4.3	0	0_Sapajus_NW_022436961.1:33778843379392	600	908	-600	C	AluTa15	AluTa15	0	325	1	7484		0_Sapajus_NW_022436961.1:33778843379392
221	2304	1.7	4.5	0	0_Sapajus_NW_022436961.1:60677866069291	600	905	-600	C	AluTa15	AluTa15	0	325	2	7510		0_Sapajus_NW_022436961.1:6067786-6069291
222	2356	1.7	4.5	0	0_Sapajus_NW_022436962.1:1304674113048238	600	887	-610	+	AluTa15	AluTa15	1	301	-24	7546		0_Sapajus_NW_022436962.1:13046741-13048238
223	2346	1.4	4.5	0.7	0_Sapajus_NW_022436962.1:1339698213398485	601	890	-613	+	AluTa15	AluTa15	1	301	-24	7553		0_Sapajus_NW_022436962.1:1339698213398485
224	2377	1.1	4.5	0	0_Sapajus_NW_022436962.1:1474560314747100	600	886	-611	+	AluTa15	AluTa15	2	301	-24	7567		0_Sapajus_NW_022436962.1:1474560314747100
225	2349	1.4	4.2	0	0_Sapajus_NW_022436962.1:1544981615451328	600	887	-625	+	sf63	AluTa15	1	300	-25	7580		0_Sapajus_NW_022436962.1:1544981615451328
226	2370	1	4.2	0	0_Sapajus_NW_022436962.1:1550401515505544	601	930	-599	+	AluTa15	AluTa15	2	325	0	7585		0_Sapajus_NW_022436962.1:1550401515505544
227	2368	1.7	3.5	0	0_Sapajus_NW_022436962.1:1600226116003759	600	889	-609	+	AluTa15	AluTa15	2	301	-24	7595		0_Sapajus_NW_022436962.1:1600226116003759
228	2387	2	4.4	0.2	0_Sapajus_NW_022436962.1:1740806917409584	584	888	-627	+	sf46	AluTa15	1	301	-24	7610		0_Sapajus_NW_022436962.1:1740806917409584
229	2346	1.7	4.5	0	0_Sapajus_NW_022436962.1:1766947417670978	601	888	-616	+	AluTa15	AluTa15	1	301	-24	7624		0_Sapajus_NW_022436962.1:1766947417670978
230	2398	1	4.5	0	0_Sapajus_NW_022436962.1:2082474920826251	600	887	-615	+	AluTa15	AluTa15	1	301	-24	7641		0_Sapajus_NW_022436962.1:2082474920826251
231	2308	1.6	4.3	1.9	0_Sapajus_NW_022436962.1:2101861021020118	600	904	-604	+	sf46	AluTa15	1	295	-30	7655		0_Sapajus_NW_022436962.1:21018610-21020118
232	2345	1.4	4.5	0.3	0_Sapajus_NW_022436962.1:2104984221051345	600	888	-615	+	sf46	AluTa15	1	301	-24	7657		0_Sapajus_NW_022436962.1:21049842-21051345
233	2320	1.7	4.2	0	0_Sapajus_NW_022436962.1:2276041622761925	601	736	-773	+	sf82	AluTa15	1	294	-31	7669		0_Sapajus_NW_022436962.1:2276041622761925
234	2379	1.1	4.5	0	0_Sapajus_NW_022436962.1:2527559025277101	601	912	-599	+	AluTa15	AluTa15	2	325	0	7701		0_Sapajus_NW_022436962.1:2527559025277101
235	2383	2	4.7	0	0_Sapajus_NW_022436962.1:26265422628053	577	914	-597	+	AluTa15	AluTa15	1	325	0	7719		0_Sapajus_NW_022436962.1:26265422628053
236	2379	0.7	3.8	0.7	0_Sapajus_NW_022436962.1:2783687827838380	601	891	-611	+	sf44	AluTa15	2	301	-24	7744		0_Sapajus_NW_022436962.1:2783687827838380
237	2377	1.4	4.5	0	0_Sapajus_NW_022436962.1:62530516254551	600	887	-613	+	AluTa15	AluTa15	1	301	-24	7812		0_Sapajus_NW_022436962.1:62530516254551
238	2402	0.7	4.5	0	0_Sapajus_NW_022436962.1:64326656434171	600	906	-600	+	AluTa15	AluTa15	2	325	0	7818		0_Sapajus_NW_022436962.1:64326656434171
239	2339	1.7	4.5	0	0_Sapajus_NW_022436962.1:65058626507369	601	908	-599	+	AluTa15	AluTa15	2	325	0	7821		0_Sapajus_NW_022436962.1:65058626507369
240	2337	1.7	4.5	0	0_Sapajus_NW_022436962.1:69027736904288	601	916	-599	+	AluTa15	AluTa15	1	325	0	7839		0_Sapajus_NW_022436962.1:69027736904288
241	2358	1.8	3.8	0	0_Sapajus_NW_022436962.1:74631847464699	594	885	-630	+	sf44	AluTa15	2	296	-29	7849		0_Sapajus_NW_022436962.1:7463184-7464699
242	2327	1.7	4.5	0	0_Sapajus_NW_022436962.1:81853038186812	601	888	-621	+	AluTa15	AluTa15	1	301	-24	7869		0_Sapajus_NW_022436962.1:81853038186812
243	2386	1	4.5	0	0_Sapajus_NW_022436962.1:98676319869141	601	888	-622	+	sf46	AluTa15	1	301	-24	7892		0_Sapajus_NW_022436962.1:9867631-9869141
244	2379	1.7	4.5	0	0_Sapajus_NW_022436963.1:1805992618061420	601	888	-606	+	sf46	AluTa15	1	301	-24	7964		0_Sapajus_NW_022436963.1:1805992618061420
245	2384	1	3.8	0.3	0_Sapajus_NW_022436963.1:1978036319781862	600	890	-609	+	sf73	AluTa15	1	301	-24	7973		0_Sapajus_NW_022436963.1:1978036319781862
246	2318	1.7	4.5	0	0_Sapajus_NW_022436963.1:2119514421196644	601	888	-612	+	AluTa15	AluTa15	1	301	-24	7982		0_Sapajus_NW_022436963.1:2119514421196644
247	2349	1.7	4.5	0	0_Sapajus_NW_022436963.1:21246542126165	600	911	-600	C	AluTa15	AluTa15	0	325	1	7986		0_Sapajus_NW_022436963.1:21246542126165
248	2376	1.8	4	0.2	0_Sapajus_NW_022436963.1:2157017821571693	583	888	-627	+	sf62	AluTa15	2	301	-24	7990		0_Sapajus_NW_022436963.1:2157017821571693
249	2315	1.7	3.7	1.3	0_Sapajus_NW_022436963.1:2535890625360406	601	894	-606	+	sf82	AluTa15	1	301	-24	8015		0_Sapajus_NW_022436963.1:25358906-25360406
250	2360	1.7	4.5	0	0_Sapajus_NW_022436963.1:2994957929951083	601	905	-599	+	AluTa15	AluTa15	1	325	0	8026		0_Sapajus_NW_022436963.1:29949579-29951083
251	2289	1.8	4.6	0	0_Sapajus_NW_022436963.1:30401543041667	600	913	-600	C	AluTa15	AluTa15	0	325	2	8029		0_Sapajus_NW_022436963.1:30401543041667
252	2381	0.7	4.9	0	0_Sapajus_NW_022436963.1:3524037335241880	601	908	-599	C	AluTa15	AluTa15	0	325	1	8067		0_Sapajus_NW_022436963.1:3524037335241880
253	2365	1	4.5	0	0_Sapajus_NW_022436964.1:12801541281659	601	888	-617	+	AluTa15	AluTa15	1	301	-24	8183		0_Sapajus_NW_022436964.1:1280154-1281659
254	2345	1.4	4.1	1.3	0_Sapajus_NW_022436964.1:1741466217416176	601	893	-621	+	sf46	AluTa15	1	301	-24	8239		0_Sapajus_NW_022436964.1:1741466217416176
255	2338	1.7	4.5	0	0_Sapajus_NW_022436964.1:1781142517812935	600	910	-600	+	AluTa15	AluTa15	2	325	0	8246		0_Sapajus_NW_022436964.1:1781142517812935
256	2361	1.7	4.5	0	0_Sapajus_NW_022436964.1:1955294519554453	601	909	-599	+	AluTa15	AluTa15	1	325	0	8260		0_Sapajus_NW_022436964.1:1955294519554453
257	2312	1.1	6	0	0_Sapajus_NW_022436964.1:19979341999426	601	883	-609	+	AluTa15	AluTa15	2	301	-24	8262		0_Sapajus_NW_022436964.1:1997934-1999426
258	2353	1.4	3.8	0	0_Sapajus_NW_022436964.1:2151396121515479	601	889	-629	+	sf44	AluTa15	2	301	-24	8286		0_Sapajus_NW_022436964.1:2151396121515479
259	2321	1.7	4.5	0	0_Sapajus_NW_022436965.1:1651606616517574	601	887	-621	+	AluTa15	AluTa15	2	301	-24	8441		0_Sapajus_NW_022436965.1:16516066-16517574
260	2383	1.4	4.5	0	0_Sapajus_NW_022436965.1:1738597517387474	601	887	-612	+	AluTa15	AluTa15	2	301	-24	8445		0_Sapajus_NW_022436965.1:17385975-17387474
261	2398	1	4.5	0	0_Sapajus_NW_022436965.1:1843218718433698	600	887	-624	+	sf46	AluTa15	1	301	-24	8450		0_Sapajus_NW_022436965.1:1843218718433698
262	2313	1.1	4.6	0	0_Sapajus_NW_022436965.1:56563545657860	601	907	-599	C	AluTa15	AluTa15	0	325	1	8588		0_Sapajus_NW_022436965.1:56563545657860
263	2377	1.4	4.5	0	0_Sapajus_NW_022436965.1:7448675981	600	887	-608	+	AluTa15	AluTa15	1	301	-24	8622		0_Sapajus_NW_022436965.1:7448675981
264	2383	1.4	4.2	0	0_Sapajus_NW_022436966.1:1015390310155412	600	888	-621	+	AluTa15	AluTa15	1	301	-24	8637		0_Sapajus_NW_022436966.1:10153903-10155412
265	2358	1.4	4.2	0	0_Sapajus_NW_022436966.1:1802983318031318	574	886	-599	C	AluTa15	AluTa15	0	325	1	8726		0_Sapajus_NW_022436966.1:1802983318031318
266	2378	1.7	4.5	0	0_Sapajus_NW_022436966.1:1883479318836301	600	908	-600	C	AluTa15	AluTa15	0	325	1	8736		0_Sapajus_NW_022436966.1:1883479318836301
267	2377	1.1	4.5	0	0_Sapajus_NW_022436966.1:23695542371061	600	907	-600	+	AluTa15	AluTa15	2	325	0	8752		0_Sapajus_NW_022436966.1:2369554-2371061
268	2339	1.7	4.5	0	0_Sapajus_NW_022436966.1:34817023483213	600	887	-624	+	sf46	AluTa15	1	301	-24	8806		0_Sapajus_NW_022436966.1:34817023483213
269	2380	1.7	4.5	0	0_Sapajus_NW_022436966.1:80253198026829	601	888	-622	+	sf46	AluTa15	1	301	-24	8842		0_Sapajus_NW_022436966.1:8025319-8026829
270	2319	1.4	4.9	0	0_Sapajus_NW_022436966.1:81549118156406	601	886	-609	+	AluTa10	AluTa10	2	301	-24	8856		0_Sapajus_NW_022436966.1:8154911-8156406
271	2344	1.4	4.5	0	0_Sapajus_NW_022436967.1:58234645824975	600	918	-593	+	AluTa15	AluTa15	1	325	0	9000		0_Sapajus_NW_022436967.1:58234645824975
272	2297	1.4	4.6	0	0_Sapajus_NW_022436968.1:211671213178	588	908	-599	C	AluTa15	AluTa15	0	325	2	9121		0_Sapajus_NW_022436968.1:211671213178
273	2329	1.1	4.6	0	0_Sapajus_NW_022436968.1:2315603623157560	600	924	-600	C	AluTa15	AluTa15	0	325	4	9143		0_Sapajus_NW_022436968.1:2315603623157560
274	2354	1.7	4.5	0	0_Sapajus_NW_022436968.1:39166793918185	601	907	-599	+	AluTa15	AluTa15	2	325	0	9254		0_Sapajus_NW_022436968.1:39166793918185
275	2362	1.7	4.5	0	0_Sapajus_NW_022436968.1:45934694594962	600	886	-607	+	sf46	AluTa15	2	301	-24	9264		0_Sapajus_NW_022436968.1:45934694594962
276	2320	1.8	5.2	0	0_Sapajus_NW_022436968.1:58239225825422	601	886	-614	+	AluTa15	AluTa15	1	301	-24	9275		0_Sapajus_NW_022436968.1:58239225825422
277	2344	1.7	4.5	0	0_Sapajus_NW_022436968.1:64651606466643	600	883	-600	+	AluTa15	AluTa15	1	297	-28	9283		0_Sapajus_NW_022436968.1:64651606466643
278	2414	1.9	4.4	0.2	0_Sapajus_NW_022436968.1:68929956894505	585	911	-599	+	AluTa15	AluTa15	1	325	0	9287		0_Sapajus_NW_022436968.1:68929956894505
279	2345	1.7	4.5	0	0_Sapajus_NW_022436969.1:2020395820205458	600	886	-614	+	AluTa15	AluTa15	2	301	-24	9374		0_Sapajus_NW_022436969.1:2020395820205458
280	2254	1.7	4.5	1.3	0_Sapajus_NW_022436969.1:50006745002185	600	890	-621	+	sf82	AluTa15	2	301	-24	9412		0_Sapajus_NW_022436969.1:5000674-5002185
281	2409	1	3.8	0	0_Sapajus_NW_022436969.1:56105895612081	600	889	-603	+	sf82	AluTa15	1	301	-24	9429		0_Sapajus_NW_022436969.1:5610589-5612081
282	2314	1.1	4.9	0	0_Sapajus_NW_022436969.1:6229163797	601	911	-595	+	AluTa15	AluTa15	2	325	0	9438		0_Sapajus_NW_022436969.1:6229163797
283	2334	1.4	4.5	0.7	0_Sapajus_NW_022436970.1:35388313540337	601	889	-617	+	sf46	AluTa15	2	301	-24	9546		0_Sapajus_NW_022436970.1:35388313540337
284	2388	1.4	4.5	0	0_Sapajus_NW_022436970.1:35560773557588	601	888	-623	+	sf46	AluTa15	1	301	-24	9549		0_Sapajus_NW_022436970.1:3556077-3557588
285	2318	1.7	4.5	0	0_Sapajus_NW_022436970.1:85244558525960	600	887	-618	+	AluTa15	AluTa15	1	301	-24	9611		0_Sapajus_NW_022436970.1:85244558525960
286	2298	1.7	4.9	0	0_Sapajus_NW_022436970.1:89971158998618	601	887	-616	+	sf46	AluTa15	1	301	-24	9619		0_Sapajus_NW_022436970.1:8997115-8998618
287	2337	1.7	3.7	1.3	0_Sapajus_NW_022436970.1:98316089833122	601	894	-620	+	sf62	AluTa15	1	301	-24	9632		0_Sapajus_NW_022436970.1:98316089833122
288	2384	1	3.5	0.3	0_Sapajus_NW_022436971.1:1044413110445644	601	914	-599	C	AluTa15	AluTa15	0	325	2	9637		0_Sapajus_NW_022436971.1:1044413110445644
289	2330	1.8	4.6	0.4	0_Sapajus_NW_022436971.1:1301055313012061	600	825	-683	C	AluTa15	AluTa15	0	325	19	9657		0_Sapajus_NW_022436971.1:1301055313012061
290	2255	1.8	4.6	0	0_Sapajus_NW_022436971.1:35584993560012	600	913	-600	C	AluTa15	AluTa15	0	325	1	9731		0_Sapajus_NW_022436971.1:35584993560012
291	2378	0.7	4.5	0.3	0_Sapajus_NW_022436972.1:1770712317708633	600	888	-622	+	sf46	AluTa15	1	301	-24	9853		0_Sapajus_NW_022436972.1:17707123-17708633
292	2338	1	4.1	0.7	0_Sapajus_NW_022436972.1:2004835520049853	601	891	-607	+	sf82	AluTa15	1	301	-24	9894		0_Sapajus_NW_022436972.1:20048355-20049853
293	2330	1.4	4.9	0	0_Sapajus_NW_022436972.1:2032466720326161	601	886	-608	+	AluTa15	AluTa15	2	301	-24	9905		0_Sapajus_NW_022436972.1:2032466720326161
294	2365	1.1	4.5	0	0_Sapajus_NW_022436972.1:2096247920963981	601	887	-615	+	AluTa15	AluTa15	2	301	-24	9925		0_Sapajus_NW_022436972.1:20962479-20963981
295	2381	1.1	4.5	0	0_Sapajus_NW_022436972.1:2324989823251394	601	887	-609	+	AluTa15	AluTa15	2	301	-24	9968		0_Sapajus_NW_022436972.1:2324989823251394
296	2401	1	4.5	0	0_Sapajus_NW_022436972.1:61482376149746	600	887	-622	+	AluTa15	AluTa15	1	301	-24	10021		0_Sapajus_NW_022436972.1:61482376149746
297	2334	1.7	4.5	0	0_Sapajus_NW_022436972.1:62717186273210	600	887	-605	+	AluTa15	AluTa15	1	301	-24	10031		0_Sapajus_NW_022436972.1:62717186273210
298	2385	1.8	4.7	0	0_Sapajus_NW_022436972.1:87339268735432	589	887	-619	+	sf46	AluTa15	1	301	-24	10038		0_Sapajus_NW_022436972.1:8733926-8735432
299	2389	1.4	4.5	0	0_Sapajus_NW_022436972.1:92330179234527	600	887	-623	+	sf46	AluTa15	1	301	-24	10041		0_Sapajus_NW_022436972.1:92330179234527
300	2335	1.1	4.2	0.3	0_Sapajus_NW_022436973.1:1084220110843714	601	884	-629	+	subfamily3_Ceb	AluTa10	2	296	-29	10057		0_Sapajus_NW_022436973.1:1084220110843714
301	2381	1.7	4.5	0	0_Sapajus_NW_022436973.1:1091564810917159	600	887	-624	+	sf46	AluTa15	1	301	-24	10061		0_Sapajus_NW_022436973.1:1091564810917159
302	2317	1.7	4.9	0	0_Sapajus_NW_022436973.1:1296081912962323	600	886	-618	+	AluTa15	AluTa15	1	301	-24	10108		0_Sapajus_NW_022436973.1:1296081912962323
303	2363	1.7	4.5	0	0_Sapajus_NW_022436973.1:1564665315648157	600	904	-600	+	AluTa15	AluTa15	1	325	0	10110		0_Sapajus_NW_022436973.1:15646653-15648157
304	2403	0.7	4.5	0	0_Sapajus_NW_022436973.1:1630562216307119	601	888	-609	+	AluTa15	AluTa15	1	301	-24	10119		0_Sapajus_NW_022436973.1:16305622-16307119
305	2376	1.4	4.5	0	0_Sapajus_NW_022436973.1:18035351805042	600	907	-600	+	AluTa15	AluTa15	1	325	0	10122		0_Sapajus_NW_022436973.1:18035351805042
306	2331	1.4	5.3	0	0_Sapajus_NW_022436973.1:2011270720114209	601	885	-617	+	sf46	AluTa15	2	301	-24	10129		0_Sapajus_NW_022436973.1:20112707-20114209
307	2365	1.4	4.5	0	0_Sapajus_NW_022436973.1:2030208820303595	601	888	-619	+	sf46	AluTa15	1	301	-24	10132		0_Sapajus_NW_022436973.1:2030208820303595
308	2344	1.7	4.5	0	0_Sapajus_NW_022436973.1:204781206277	601	888	-608	+	sf46	AluTa15	1	301	-24	10134		0_Sapajus_NW_022436973.1:204781206277
309	2260	1.4	5	0	0_Sapajus_NW_022436973.1:2073216320733675	600	878	-634	+	sf82	AluTa15	1	293	-32	10140		0_Sapajus_NW_022436973.1:20732163-20733675
310	2394	0.7	4.5	0	0_Sapajus_NW_022436973.1:46437144645209	601	888	-607	+	sf46	AluTa15	1	301	-24	10194		0_Sapajus_NW_022436973.1:46437144645209
311	2379	1.9	4.5	0	0_Sapajus_NW_022436973.1:80223328023842	585	886	-624	+	sf46	AluTa15	2	301	-24	10252		0_Sapajus_NW_022436973.1:80223328023842
312	2367	1.4	4.5	0	0_Sapajus_NW_022436973.1:86784698679978	600	887	-622	+	sf46	AluTa15	1	301	-24	10262		0_Sapajus_NW_022436973.1:86784698679978
313	2337	2	4.5	0	0_Sapajus_NW_022436973.1:88765128878011	583	887	-612	+	sf46	AluTa15	1	301	-24	10269		0_Sapajus_NW_022436973.1:88765128878011
314	2329	1	4.5	1	0_Sapajus_NW_022436974.1:1177133411772837	600	889	-614	+	AluTa15	AluTa15	2	301	-24	10293		0_Sapajus_NW_022436974.1:11771334-11772837
315	2369	1.7	4.5	0	0_Sapajus_NW_022436974.1:1896275618964267	600	887	-624	+	sf46	AluTa15	1	301	-24	10339		0_Sapajus_NW_022436974.1:1896275618964267
316	2355	1.4	4.5	0	0_Sapajus_NW_022436974.1:72370427238552	600	887	-623	+	sf46	AluTa15	1	301	-24	10386		0_Sapajus_NW_022436974.1:72370427238552
317	2331	1.4	4.5	0	0_Sapajus_NW_022436975.1:1427101914272530	601	888	-623	+	AluTa15	AluTa15	1	301	-24	10423		0_Sapajus_NW_022436975.1:1427101914272530
318	2355	1.7	4.5	0	0_Sapajus_NW_022436975.1:1429170914293219	601	888	-622	+	sf46	AluTa15	1	301	-24	10425		0_Sapajus_NW_022436975.1:1429170914293219
319	2259	1.8	4.7	1.3	0_Sapajus_NW_022436975.1:70985527100057	602	900	-605	+	subfamily2_Ceb	AluTa15	2	296	-29	10535		0_Sapajus_NW_022436975.1:70985527100057
320	2349	1.7	4.5	0	0_Sapajus_NW_022436976.1:1035265410354146	600	887	-605	+	sf46	AluTa15	1	301	-24	10561		0_Sapajus_NW_022436976.1:10352654-10354146
321	2315	1.4	4.1	0.7	0_Sapajus_NW_022436976.1:1035360110355105	601	891	-613	+	sf82	AluTa15	1	301	-24	10563		0_Sapajus_NW_022436976.1:1035360110355105
322	2379	1	4.5	0	0_Sapajus_NW_022436976.1:1136676211368253	601	888	-603	+	AluTa15	AluTa15	1	301	-24	10570		0_Sapajus_NW_022436976.1:11366762-11368253
323	2318	1.1	5.2	0	0_Sapajus_NW_022436976.1:1455881014560308	601	886	-612	+	AluTa15	AluTa15	1	301	-24	10588		0_Sapajus_NW_022436976.1:1455881014560308
324	2369	1.7	4.5	0	0_Sapajus_NW_022436976.1:1728729417288804	601	911	-599	+	AluTa15	AluTa15	1	325	0	10607		0_Sapajus_NW_022436976.1:1728729417288804
325	2369	1.7	4.5	0	0_Sapajus_NW_022436976.1:1944473519446243	600	887	-621	+	sf46	AluTa15	1	301	-24	10655		0_Sapajus_NW_022436976.1:1944473519446243
326	2353	1.7	4.5	0	0_Sapajus_NW_022436976.1:2011290720114407	600	887	-613	+	AluTa15	AluTa15	1	301	-24	10658		0_Sapajus_NW_022436976.1:2011290720114407
327	2326	1.7	3.8	0.3	0_Sapajus_NW_022436976.1:2319026323191776	601	891	-622	+	AluTa15	AluTa15	1	301	-24	10714		0_Sapajus_NW_022436976.1:2319026323191776
328	2330	1.7	4.9	0	0_Sapajus_NW_022436976.1:2340512123406622	599	885	-616	+	sf44	AluTa15	1	301	-24	10722		0_Sapajus_NW_022436976.1:2340512123406622
329	2360	1.7	4.5	0	0_Sapajus_NW_022436976.1:2389577323897271	601	888	-610	+	sf46	AluTa15	1	301	-24	10731		0_Sapajus_NW_022436976.1:2389577323897271
330	2371	1.7	4.5	0	0_Sapajus_NW_022436976.1:2560165025603146	601	888	-608	+	AluTa15	AluTa15	1	301	-24	10765		0_Sapajus_NW_022436976.1:2560165025603146
331	2361	1.7	4.5	0	0_Sapajus_NW_022436976.1:3178372931785233	600	887	-617	+	AluTa15	AluTa15	1	301	-24	10822		0_Sapajus_NW_022436976.1:3178372931785233
332	2312	1.4	3.4	1.3	0_Sapajus_NW_022436976.1:63851826386694	600	894	-618	+	sf63	AluTa15	1	301	-24	10900		0_Sapajus_NW_022436976.1:6385182-6386694
333	2373	1.7	4.5	0	0_Sapajus_NW_022436976.1:82729018274409	600	887	-621	+	AluTa15	AluTa15	1	301	-24	10914		0_Sapajus_NW_022436976.1:8272901-8274409
334	2311	1.7	4.5	0.3	0_Sapajus_NW_022436976.1:85675298569039	601	889	-621	+	sf46	AluTa15	1	301	-24	10929		0_Sapajus_NW_022436976.1:85675298569039
335	2381	1.7	3.8	0	0_Sapajus_NW_022436977.1:1304558213047087	600	889	-616	+	AluTa15	AluTa15	1	301	-24	10984		0_Sapajus_NW_022436977.1:1304558213047087
336	2379	1.4	4.2	0	0_Sapajus_NW_022436977.1:1371265313714165	601	921	-591	+	AluTa15	AluTa15	1	325	0	11008		0_Sapajus_NW_022436977.1:1371265313714165
337	2381	1.7	3.4	0.3	0_Sapajus_NW_022436977.1:1621398816215500	601	892	-620	+	sf46	AluTa15	1	301	-24	11046		0_Sapajus_NW_022436977.1:16213988-16215500
338	2343	1.7	4.5	0	0_Sapajus_NW_022436977.1:1631884716320358	600	887	-624	+	AluTa15	AluTa15	1	301	-24	11049		0_Sapajus_NW_022436977.1:1631884716320358
339	2358	0.7	4.5	0.7	0_Sapajus_NW_022436977.1:1659705816598566	601	909	-599	+	AluTa15	AluTa15	1	325	0	11060		0_Sapajus_NW_022436977.1:1659705816598566
340	2299	1.1	4.6	0	0_Sapajus_NW_022436977.1:1692131316922802	601	882	-607	+	subfamily2_Ceb	AluTa15	2	296	-29	11067		0_Sapajus_NW_022436977.1:1692131316922802
341	2377	1.4	4.5	0	0_Sapajus_NW_022436977.1:1699004316991542	601	888	-611	+	sf46	AluTa15	1	301	-24	11068		0_Sapajus_NW_022436977.1:1699004316991542
342	2362	1.7	4.5	0	0_Sapajus_NW_022436977.1:2015504120156541	600	887	-613	+	sf46	AluTa15	1	301	-24	11115		0_Sapajus_NW_022436977.1:2015504120156541
343	2347	0.7	4.5	1	0_Sapajus_NW_022436977.1:2050728120508788	601	908	-599	+	AluTa15	AluTa15	2	325	0	11127		0_Sapajus_NW_022436977.1:2050728120508788
344	2344	1.8	4	1.3	0_Sapajus_NW_022436977.1:2063458720636069	585	893	-589	+	sf82	AluTa15	1	301	-24	11128		0_Sapajus_NW_022436977.1:2063458720636069
345	2378	0.7	4.5	0	0_Sapajus_NW_022436977.1:2106045921061971	601	913	-599	+	AluTa15	AluTa15	1	325	0	11133		0_Sapajus_NW_022436977.1:2106045921061971
346	2386	1.4	4.5	0	0_Sapajus_NW_022436977.1:2275408122755588	600	907	-600	C	AluTa15	AluTa15	0	325	1	11174		0_Sapajus_NW_022436977.1:2275408122755588
347	2334	1.4	4.6	0	0_Sapajus_NW_022436978.1:14914611492981	601	735	-785	+	AluTa15	AluTa15	1	298	-27	11266		0_Sapajus_NW_022436978.1:14914611492981
348	2366	0.7	4.5	0	0_Sapajus_NW_022436978.1:25750452576550	600	886	-619	+	AluTa15	AluTa15	2	301	-24	11345		0_Sapajus_NW_022436978.1:2575045-2576550
349	2348	1.7	4.5	0	0_Sapajus_NW_022436978.1:29432682944766	600	886	-612	+	AluTa15	AluTa15	2	301	-24	11363		0_Sapajus_NW_022436978.1:2943268-2944766
350	2348	1.7	4.5	0	0_Sapajus_NW_022436978.1:31278893129389	601	887	-613	+	AluTa15	AluTa15	2	301	-24	11371		0_Sapajus_NW_022436978.1:3127889-3129389
351	2356	1.4	4.5	0	0_Sapajus_NW_022436978.1:7446575976	600	887	-624	+	sf52	AluTa15	1	301	-24	11426		0_Sapajus_NW_022436978.1:7446575976
352	2286	1.4	5.2	0	0_Sapajus_NW_022436978.1:992377993886	600	916	-593	+	AluTa15	AluTa15	1	325	0	11451		0_Sapajus_NW_022436978.1:992377-993886
353	2345	1.7	4.5	0	0_Sapajus_NW_022436979.1:1619261116194109	601	888	-610	+	AluTa15	AluTa15	1	301	-24	11474		0_Sapajus_NW_022436979.1:1619261116194109
354	2391	0.7	4.5	0	0_Sapajus_NW_022436979.1:1898357718985093	601	888	-628	+	sf46	AluTa15	1	301	-24	11506		0_Sapajus_NW_022436979.1:18983577-18985093
355	2313	1.8	4.5	0	0_Sapajus_NW_022436979.1:29973732998884	605	912	-599	C	AluTa15	AluTa15	0	325	2	11510		0_Sapajus_NW_022436979.1:29973732998884
356	2335	1.4	4.5	0	0_Sapajus_NW_022436979.1:34464223447929	601	887	-620	+	AluTa15	AluTa15	2	301	-24	11522		0_Sapajus_NW_022436979.1:34464223447929
357	2370	1.7	4.5	0	0_Sapajus_NW_022436979.1:73103457311848	600	887	-616	+	sf46	AluTa15	1	301	-24	11531		0_Sapajus_NW_022436979.1:73103457311848
358	2316	1.7	4.9	0	0_Sapajus_NW_022436980.1:1041791310419407	601	887	-607	+	sf63	AluTa15	1	301	-24	11539		0_Sapajus_NW_022436980.1:1041791310419407
359	2361	1.8	4.4	0	0_Sapajus_NW_022436980.1:1227930512280816	590	887	-624	+	sf52	AluTa15	1	301	-24	11582		0_Sapajus_NW_022436980.1:12279305-12280816
360	2308	1.8	4.6	0	0_Sapajus_NW_022436980.1:17493621750872	599	911	-599	C	AluTa15	AluTa15	0	325	2	11626		0_Sapajus_NW_022436980.1:17493621750872
361	2375	0.7	4.5	0	0_Sapajus_NW_022436980.1:2008914920090652	600	903	-600	C	AluTa15	AluTa15	0	325	2	11671		0_Sapajus_NW_022436980.1:2008914920090652
362	2374	1.4	4.5	0	0_Sapajus_NW_022436980.1:73265587328060	601	888	-614	+	AluTa15	AluTa15	1	301	-24	11743		0_Sapajus_NW_022436980.1:73265587328060
363	2391	1.7	4.5	0	0_Sapajus_NW_022436981.1:1116621211167708	601	888	-608	+	AluTa15	AluTa15	1	301	-24	11797		0_Sapajus_NW_022436981.1:11166212-11167708
364	2386	1	4.5	0	0_Sapajus_NW_022436981.1:1178545811786965	600	887	-620	+	sf46	AluTa15	1	301	-24	11811		0_Sapajus_NW_022436981.1:1178545811786965
365	2293	1.4	4.9	0	0_Sapajus_NW_022436981.1:1303484413036326	600	882	-600	+	sf46	AluTa15	1	297	-28	11820		0_Sapajus_NW_022436981.1:1303484413036326
366	2344	1.7	4.5	0	0_Sapajus_NW_022436981.1:16291051630606	601	887	-614	+	AluTa15	AluTa15	2	301	-24	11881		0_Sapajus_NW_022436981.1:1629105-1630606
367	2349	1.4	4.2	0	0_Sapajus_NW_022436981.1:16447481646259	601	888	-623	+	AluTa10	AluTa10	2	301	-24	11884		0_Sapajus_NW_022436981.1:1644748-1646259
368	2397	0.3	4.5	0	0_Sapajus_NW_022436981.1:24042362405745	600	909	-600	+	AluTa15	AluTa15	2	325	0	11905		0_Sapajus_NW_022436981.1:2404236-2405745
369	2349	1.7	4.5	0	0_Sapajus_NW_022436981.1:30175163019011	601	888	-607	+	AluTa15	AluTa15	1	301	-24	11926		0_Sapajus_NW_022436981.1:3017516-3019011
370	2057	1.1	12.4	0	0_Sapajus_NW_022436981.1:55272505528733	601	867	-616	+	AluTa15	AluTa15	2	301	-24	11967		0_Sapajus_NW_022436981.1:5527250-5528733
371	2356	1.7	4	2.1	0_Sapajus_NW_022436981.1:59236555925155	602	909	-591	+	subfamily3_Ceb	AluTa10	2	296	-29	11976		0_Sapajus_NW_022436981.1:5923655-5925155
372	2386	1.4	3.8	0	0_Sapajus_NW_022436982.1:1027461210276120	600	889	-619	+	sf66	AluTa15	1	301	-24	12020		0_Sapajus_NW_022436982.1:1027461210276120
373	2368	1.1	4.5	0	0_Sapajus_NW_022436982.1:1042234710423845	600	886	-612	+	AluTa15	AluTa15	2	301	-24	12024		0_Sapajus_NW_022436982.1:10422347-10423845
374	2382	1.4	4.5	0	0_Sapajus_NW_022436982.1:1210727912108785	601	907	-599	+	AluTa15	AluTa15	1	325	0	12055		0_Sapajus_NW_022436982.1:1210727912108785
375	2243	1.8	5.3	0	0_Sapajus_NW_022436982.1:1219321412194696	600	882	-600	+	sf46	AluTa15	2	299	-26	12056		0_Sapajus_NW_022436982.1:1219321412194696
376	2380	1.1	4.5	0	0_Sapajus_NW_022436982.1:1397278113974288	600	886	-621	+	sf46	AluTa15	2	301	-24	12077		0_Sapajus_NW_022436982.1:1397278113974288
377	2363	1.4	4.5	0	0_Sapajus_NW_022436982.1:35099233511420	601	888	-609	+	AluTa15	AluTa15	1	301	-24	12133		0_Sapajus_NW_022436982.1:35099233511420
378	2327	1.8	4.5	0.3	0_Sapajus_NW_022436982.1:71241297125616	601	888	-599	+	sf46	AluTa15	1	300	-25	12171		0_Sapajus_NW_022436982.1:71241297125616
379	2409	0.7	4.5	0	0_Sapajus_NW_022436983.1:1247740412478915	600	918	-593	+	AluTa15	AluTa15	1	325	0	12194		0_Sapajus_NW_022436983.1:12477404-12478915
380	2311	1.8	4.6	0	0_Sapajus_NW_022436983.1:1637306016374544	600	884	-600	+	sf46	AluTa15	1	298	-27	12259		0_Sapajus_NW_022436983.1:1637306016374544
381	2381	1.1	4.5	0	0_Sapajus_NW_022436983.1:1667440116675908	600	886	-621	+	sf46	AluTa15	2	301	-24	12268		0_Sapajus_NW_022436983.1:1667440116675908
382	2374	1.7	4.5	0	0_Sapajus_NW_022436983.1:1884192018843426	600	887	-619	+	sf46	AluTa15	1	301	-24	12303		0_Sapajus_NW_022436983.1:1884192018843426
383	2396	0.7	4.5	0	0_Sapajus_NW_022436983.1:2045770520459202	600	887	-610	+	AluTa15	AluTa15	1	301	-24	12342		0_Sapajus_NW_022436983.1:20457705-20459202
384	2239	0.7	5	0.3	0_Sapajus_NW_022436983.1:2050838720509899	601	879	-633	+	sf82	AluTa15	2	293	-32	12347		0_Sapajus_NW_022436983.1:2050838720509899
385	2302	1.8	4.9	0	0_Sapajus_NW_022436983.1:2079239020793887	600	885	-612	+	AluTa10	AluTa10	2	301	-24	12351		0_Sapajus_NW_022436983.1:2079239020793887
386	2331	1.1	4.6	0	0_Sapajus_NW_022436984.1:1829146318292974	597	912	-599	C	AluTa15	AluTa15	0	325	1	12521		0_Sapajus_NW_022436984.1:18291463-18292974
387	2354	1.7	4.5	0	0_Sapajus_NW_022436984.1:2035804320359552	600	909	-600	+	AluTa15	AluTa15	1	325	0	12539		0_Sapajus_NW_022436984.1:20358043-20359552
388	2373	1.7	4.5	0	0_Sapajus_NW_022436984.1:20791422080648	601	907	-599	+	AluTa15	AluTa15	1	325	0	12541		0_Sapajus_NW_022436984.1:2079142-2080648
389	2328	1.7	4.5	0	0_Sapajus_NW_022436984.1:25378122539323	600	887	-624	+	sf46	AluTa15	1	301	-24	12547		0_Sapajus_NW_022436984.1:25378122539323
390	2404	1.4	4.5	0	0_Sapajus_NW_022436984.1:375858377364	601	905	-601	+	AluTa15	AluTa15	1	325	0	12564		0_Sapajus_NW_022436984.1:375858377364
391	2353	1.4	4.9	0	0_Sapajus_NW_022436984.1:97086049710101	600	886	-611	+	AluTa15	AluTa15	1	301	-24	12624		0_Sapajus_NW_022436984.1:9708604-9710101
392	2333	1.7	4.9	0	0_Sapajus_NW_022436984.1:99078399909339	601	887	-613	+	AluTa15	AluTa15	1	301	-24	12628		0_Sapajus_NW_022436984.1:9907839-9909339
393	2342	1	3.7	1.7	0_Sapajus_NW_022436985.1:1120589711207398	601	895	-606	+	sf73	AluTa15	1	301	-24	12649		0_Sapajus_NW_022436985.1:1120589711207398
394	2297	1.4	4.6	0	0_Sapajus_NW_022436985.1:1412432514125831	600	906	-600	C	AluTa15	AluTa15	0	325	1	12682		0_Sapajus_NW_022436985.1:1412432514125831
395	2364	1.4	4.5	0	0_Sapajus_NW_022436985.1:24889772490481	601	905	-599	C	AluTa15	AluTa15	0	325	1	12758		0_Sapajus_NW_022436985.1:24889772490481
396	2348	1.8	4.5	0	0_Sapajus_NW_022436985.1:84310948432606	601	886	-626	+	AluTa15	AluTa15	2	300	-25	12788		0_Sapajus_NW_022436985.1:8431094-8432606
397	2318	1.8	4.6	0	0_Sapajus_NW_022436986.1:1388490213886413	584	912	-599	C	AluTa15	AluTa15	0	325	1	12824		0_Sapajus_NW_022436986.1:1388490213886413
398	2315	1.4	3.9	0.3	0_Sapajus_NW_022436986.1:1759455517596039	600	737	-747	+	subfamily0_JB	AluTa15	1	295	-30	12856		0_Sapajus_NW_022436986.1:1759455517596039
399	2348	1.7	4.5	0	0_Sapajus_NW_022436986.1:305743307244	601	887	-614	+	AluTa15	AluTa15	2	301	-24	12927		0_Sapajus_NW_022436986.1:305743307244
400	2378	1.4	4.5	0	0_Sapajus_NW_022436986.1:68665756868079	600	904	-600	C	AluTa15	AluTa15	0	325	1	12973		0_Sapajus_NW_022436986.1:68665756868079
401	2365	1.7	4.5	0	0_Sapajus_NW_022436986.1:78454777846988	600	911	-600	C	AluTa15	AluTa15	0	325	1	12987		0_Sapajus_NW_022436986.1:78454777846988
402	2361	1.7	4.5	0	0_Sapajus_NW_022436986.1:863320864819	601	888	-611	+	AluTa15	AluTa15	1	301	-24	12997		0_Sapajus_NW_022436986.1:863320864819
403	2301	1.7	4.5	0	0_Sapajus_NW_022436987.1:1321275013214251	600	886	-615	+	AluTa15	AluTa15	1	300	-25	13025		0_Sapajus_NW_022436987.1:13212750-13214251
404	2348	1.4	4.5	0	0_Sapajus_NW_022436987.1:1509233915093839	600	886	-614	+	sf46	AluTa15	2	301	-24	13055		0_Sapajus_NW_022436987.1:1509233915093839
405	2362	1.7	4.5	0	0_Sapajus_NW_022436987.1:50221585023668	599	910	-600	C	AluTa15	AluTa15	0	325	2	13127		0_Sapajus_NW_022436987.1:50221585023668
406	2376	1.4	4.5	0	0_Sapajus_NW_022436987.1:96332179634716	600	887	-612	+	sf46	AluTa15	1	301	-24	13177		0_Sapajus_NW_022436987.1:96332179634716
407	2373	2	4.1	0	0_Sapajus_NW_022436987.1:99746549976150	589	888	-608	+	AluTa15	AluTa15	2	301	-24	13200		0_Sapajus_NW_022436987.1:9974654-9976150
408	2314	1.4	4.5	0.3	0_Sapajus_NW_022436988.1:1753648117537992	601	888	-623	+	AluTa15	AluTa15	2	301	-24	13272		0_Sapajus_NW_022436988.1:17536481-17537992
409	2374	1.1	4.5	0	0_Sapajus_NW_022436988.1:1818102718182519	601	886	-606	+	AluTa15	AluTa15	3	301	-24	13282		0_Sapajus_NW_022436988.1:1818102718182519
410	2339	1.7	4.9	0	0_Sapajus_NW_022436989.1:1448933914490849	583	910	-600	C	AluTa10	AluTa10	0	325	1	13386		0_Sapajus_NW_022436989.1:14489339-14490849
411	2303	1.4	4.6	0	0_Sapajus_NW_022436989.1:1564480615646312	601	907	-599	C	AluTa15	AluTa15	0	325	1	13396		0_Sapajus_NW_022436989.1:15644806-15646312
412	2379	1.7	4.5	0	0_Sapajus_NW_022436989.1:36598853661395	601	914	-596	+	AluTa15	AluTa15	1	325	0	13445		0_Sapajus_NW_022436989.1:36598853661395
413	2356	1.4	4.5	0	0_Sapajus_NW_022436989.1:66575636659074	600	887	-624	+	sf46	AluTa15	1	301	-24	13455		0_Sapajus_NW_022436989.1:6657563-6659074
414	2380	1.7	4.5	0	0_Sapajus_NW_022436990.1:1144644711447945	600	887	-611	+	sf46	AluTa15	1	301	-24	13476		0_Sapajus_NW_022436990.1:1144644711447945
415	2327	1.7	4.5	0	0_Sapajus_NW_022436990.1:14258181427316	601	888	-610	+	sf47	AluTa15	1	301	-24	13511		0_Sapajus_NW_022436990.1:14258181427316
416	2305	1.7	4.5	0.7	0_Sapajus_NW_022436991.1:1061661810618125	600	907	-600	+	AluTa15	AluTa15	2	325	0	13595		0_Sapajus_NW_022436991.1:1061661810618125
417	2307	1.7	4.5	0.3	0_Sapajus_NW_022436991.1:1358140313582900	601	889	-608	+	AluTa15	AluTa15	1	301	-24	13602		0_Sapajus_NW_022436991.1:1358140313582900
418	2374	1.7	4.2	0	0_Sapajus_NW_022436991.1:1494273814944224	600	886	-600	+	AluTa15	AluTa15	1	299	-26	13621		0_Sapajus_NW_022436991.1:1494273814944224
419	2405	1.8	4.4	0.1	0_Sapajus_NW_022436991.1:59853865986881	587	886	-609	+	AluTa15	AluTa15	2	301	-24	13676		0_Sapajus_NW_022436991.1:59853865986881
420	2379	1.7	4.5	0	0_Sapajus_NW_022436991.1:62122116213719	600	887	-621	+	sf46	AluTa15	1	301	-24	13681		0_Sapajus_NW_022436991.1:62122116213719
421	2386	1	4.5	0	0_Sapajus_NW_022436991.1:97153749716881	601	908	-599	+	AluTa15	AluTa15	1	325	0	13714		0_Sapajus_NW_022436991.1:97153749716881
422	2345	1.4	4.5	0	0_Sapajus_NW_022436992.1:1032447610325974	600	887	-611	+	sf46	AluTa15	1	301	-24	13727		0_Sapajus_NW_022436992.1:1032447610325974
423	2317	1.4	5.3	0	0_Sapajus_NW_022436992.1:1088815510889662	600	884	-623	+	sf46	AluTa15	2	301	-24	13739		0_Sapajus_NW_022436992.1:10888155-10889662
424	2384	0.7	4.5	0	0_Sapajus_NW_022436992.1:1296850012969993	600	887	-606	+	AluTa15	AluTa15	1	301	-24	13764		0_Sapajus_NW_022436992.1:12968500-12969993
425	2394	0.7	4.5	0	0_Sapajus_NW_022436992.1:1311946013120959	601	888	-611	+	AluTa15	AluTa15	1	301	-24	13771		0_Sapajus_NW_022436992.1:1311946013120959
426	2231	1.8	5.1	0	0_Sapajus_NW_022436992.1:1472642614727899	600	874	-599	+	sf44	AluTa15	1	289	-36	13792		0_Sapajus_NW_022436992.1:1472642614727899
427	2378	1.4	4.5	0	0_Sapajus_NW_022436992.1:1501248215013985	601	887	-616	+	sf46	AluTa15	2	301	-24	13803		0_Sapajus_NW_022436992.1:1501248215013985
428	2365	1.4	4.5	0	0_Sapajus_NW_022436992.1:266325267822	600	886	-611	+	sf46	AluTa15	2	301	-24	13835		0_Sapajus_NW_022436992.1:266325-267822
429	2369	1	4.5	0	0_Sapajus_NW_022436992.1:3145932947	600	887	-601	+	AluTa15	AluTa15	1	301	-24	13837		0_Sapajus_NW_022436992.1:3145932947
430	2327	1.7	4.5	0	0_Sapajus_NW_022436992.1:357729359240	601	888	-623	+	AluTa15	AluTa15	1	301	-24	13840		0_Sapajus_NW_022436992.1:357729359240
431	2384	1.4	4.5	0	0_Sapajus_NW_022436992.1:62894666290961	601	888	-607	+	sf46	AluTa15	1	301	-24	13856		0_Sapajus_NW_022436992.1:6289466-6290961
432	2372	1.4	4.5	0	0_Sapajus_NW_022436993.1:1460227914603790	600	918	-593	+	AluTa15	AluTa15	1	325	0	13905		0_Sapajus_NW_022436993.1:1460227914603790
433	2342	1.7	4.5	0	0_Sapajus_NW_022436993.1:1493373314935240	600	887	-620	+	sf46	AluTa15	1	301	-24	13908		0_Sapajus_NW_022436993.1:14933733-14935240
434	2391	1	4.5	0	0_Sapajus_NW_022436993.1:18726401874153	600	921	-592	+	AluTa15	AluTa15	1	325	0	13922		0_Sapajus_NW_022436993.1:18726401874153
435	2409	0.7	4.5	0	0_Sapajus_NW_022436993.1:54125985414093	600	887	-608	+	AluTa15	AluTa15	1	301	-24	13946		0_Sapajus_NW_022436993.1:5412598-5414093
436	2411	1.4	3.8	0	0_Sapajus_NW_022436993.1:558952560459	600	889	-618	+	AluTa15	AluTa15	1	301	-24	13950		0_Sapajus_NW_022436993.1:558952560459
437	2368	1	4.5	0	0_Sapajus_NW_022436993.1:59865375988044	601	908	-599	+	AluTa15	AluTa15	1	325	0	13954		0_Sapajus_NW_022436993.1:5986537-5988044
438	2393	1.7	4.5	0	0_Sapajus_NW_022436993.1:63674246368926	601	888	-614	+	AluTa15	AluTa15	1	301	-24	13959		0_Sapajus_NW_022436993.1:6367424-6368926
439	2405	1.4	4.5	0	0_Sapajus_NW_022436993.1:65648446566355	600	911	-600	+	AluTa15	AluTa15	1	325	0	13966		0_Sapajus_NW_022436993.1:65648446566355
440	2392	1	4.2	0	0_Sapajus_NW_022436994.1:1008067010082176	600	888	-618	+	AluTa15	AluTa15	1	301	-24	14006		0_Sapajus_NW_022436994.1:1008067010082176
441	2382	1	4.5	0	0_Sapajus_NW_022436994.1:1012481310126319	601	907	-599	+	AluTa15	AluTa15	1	325	0	14014		0_Sapajus_NW_022436994.1:1012481310126319
442	2368	1.4	4.5	0	0_Sapajus_NW_022436994.1:55349695536483	601	888	-626	+	sf46	AluTa15	1	301	-24	14087		0_Sapajus_NW_022436994.1:5534969-5536483
443	2353	1.4	4.5	0	0_Sapajus_NW_022436994.1:66529156654428	601	914	-599	+	AluTa15	AluTa15	1	325	0	14090		0_Sapajus_NW_022436994.1:66529156654428
444	2329	1.4	4.5	0.3	0_Sapajus_NW_022436994.1:84704278471930	600	888	-615	+	sf46	AluTa15	1	301	-24	14101		0_Sapajus_NW_022436994.1:84704278471930
445	2110	1.1	9.7	0	0_Sapajus_NW_022436995.1:1181139711812894	601	898	-599	C	AluTa15	AluTa15	0	325	1	14123		0_Sapajus_NW_022436995.1:1181139711812894
446	2348	1.4	4.5	0	0_Sapajus_NW_022436995.1:1338988813391397	600	909	-600	C	AluTa15	AluTa15	0	325	2	14162		0_Sapajus_NW_022436995.1:13389888-13391397
447	2324	1.7	4.5	0	0_Sapajus_NW_022436995.1:68505866852084	601	888	-610	+	AluTa15	AluTa15	1	301	-24	14227		0_Sapajus_NW_022436995.1:68505866852084
448	2230	0.7	7.1	0.7	0_Sapajus_NW_022436995.1:84348298436334	601	883	-622	+	sf42	AluTa15	1	301	-24	14248		0_Sapajus_NW_022436995.1:84348298436334
449	2285	1.4	4.8	0.7	0_Sapajus_NW_022436995.1:92218259223333	601	909	-599	C	AluTa15	AluTa15	0	325	1	14267		0_Sapajus_NW_022436995.1:9221825-9223333
450	2351	1.7	4.5	0	0_Sapajus_NW_022436995.1:99937809995287	600	907	-600	+	AluTa15	AluTa15	1	325	0	14272		0_Sapajus_NW_022436995.1:9993780-9995287
451	2375	0.7	4.5	0	0_Sapajus_NW_022436996.1:1171442411715934	601	911	-599	C	AluTa15	AluTa15	0	325	2	14282		0_Sapajus_NW_022436996.1:11714424-11715934
452	2289	1.7	4.5	1	0_Sapajus_NW_022436996.1:18519821853495	600	934	-579	+	AluTa15	AluTa15	2	325	0	14301		0_Sapajus_NW_022436996.1:18519821853495
453	2387	1	4.5	0	0_Sapajus_NW_022436996.1:18556261857137	600	887	-624	+	sf46	AluTa15	1	301	-24	14304		0_Sapajus_NW_022436996.1:18556261857137
454	2353	1.7	4.5	0	0_Sapajus_NW_022436996.1:634591636088	600	887	-610	+	sf46	AluTa15	1	301	-24	14329		0_Sapajus_NW_022436996.1:634591636088
455	2366	1.4	4.5	0	0_Sapajus_NW_022436996.1:84850608486567	600	887	-620	+	AluTa15	AluTa15	1	301	-24	14353		0_Sapajus_NW_022436996.1:8485060-8486567
456	2429	0.3	4.5	0	0_Sapajus_NW_022436996.1:92539579255466	600	909	-600	C	AluTa15	AluTa15	0	325	1	14360		0_Sapajus_NW_022436996.1:9253957-9255466
457	2347	1.7	4.5	0.7	0_Sapajus_NW_022436997.1:1063163610633135	601	890	-609	+	AluTa15	AluTa15	1	301	-24	14367		0_Sapajus_NW_022436997.1:1063163610633135
458	2355	1.7	4.5	0	0_Sapajus_NW_022436997.1:1144067311442183	601	888	-622	+	sf46	AluTa15	1	301	-24	14379		0_Sapajus_NW_022436997.1:11440673-11442183
459	2367	1.7	4.5	0	0_Sapajus_NW_022436997.1:690294691803	600	887	-622	+	sf46	AluTa15	1	301	-24	14414		0_Sapajus_NW_022436997.1:690294691803
460	2339	1.7	4.5	0	0_Sapajus_NW_022436997.1:73122787313780	600	887	-615	+	AluTa15	AluTa15	1	301	-24	14422		0_Sapajus_NW_022436997.1:73122787313780
461	2330	1.7	4.5	0	0_Sapajus_NW_022436997.1:890515892018	1196	1482	-21	+	AluTa15	AluTa15	2	301	-24	14431		0_Sapajus_NW_022436997.1:890515892018
462	2355	1.7	4.5	0	0_Sapajus_NW_022436998.1:1043117910432678	581	900	-599	C	AluTa15	AluTa15	0	325	1	14439		0_Sapajus_NW_022436998.1:1043117910432678
463	2437	0.7	3.5	0	0_Sapajus_NW_022436998.1:22907192292222	600	889	-614	+	AluTa15	AluTa15	2	301	-24	14472		0_Sapajus_NW_022436998.1:22907192292222
464	2343	1.7	4.5	0	0_Sapajus_NW_022436998.1:58675325869036	598	905	-599	C	AluTa15	AluTa15	0	325	1	14512		0_Sapajus_NW_022436998.1:58675325869036
465	2322	1.4	4.6	0	0_Sapajus_NW_022436999.1:1199169811993213	600	915	-600	C	AluTa15	AluTa15	0	325	1	14551		0_Sapajus_NW_022436999.1:1199169811993213
466	2363	1.4	4.5	0	0_Sapajus_NW_022436999.1:14757521477247	601	887	-608	+	AluTa15	AluTa15	2	301	-24	14580		0_Sapajus_NW_022436999.1:14757521477247
467	2342	1.7	4.5	0	0_Sapajus_NW_022436999.1:21592312160737	601	888	-618	+	sf46	AluTa15	1	301	-24	14583		0_Sapajus_NW_022436999.1:2159231-2160737
468	2358	2	4.5	0	0_Sapajus_NW_022436999.1:3224333748	591	888	-617	+	sf37	AluTa15	1	301	-24	14602		0_Sapajus_NW_022436999.1:32243-33748
469	2348	1.7	4.5	0	0_Sapajus_NW_022436999.1:40074664008970	601	905	-599	C	AluTa15	AluTa15	0	325	2	14624		0_Sapajus_NW_022436999.1:40074664008970
470	2372	1.7	4.2	0	0_Sapajus_NW_022436999.1:80782548079760	601	907	-599	C	AluTa15	AluTa15	0	325	2	14692		0_Sapajus_NW_022436999.1:8078254-8079760
471	2275	1.8	4.6	0	0_Sapajus_NW_022436999.1:80918228093332	600	910	-600	C	AluTa15	AluTa15	0	325	2	14694		0_Sapajus_NW_022436999.1:80918228093332
472	2377	1.7	4.5	0	0_Sapajus_NW_022436999.1:915410659	601	888	-617	+	AluTa15	AluTa15	1	301	-24	14740		0_Sapajus_NW_022436999.1:9154-10659
473	2359	1.7	4.5	0	0_Sapajus_NW_022437000.1:33383213339818	601	888	-609	+	AluTa15	AluTa15	1	301	-24	14795		0_Sapajus_NW_022437000.1:3338321-3339818
474	2349	1.7	4.5	0	0_Sapajus_NW_022437000.1:493236494744	601	909	-599	+	AluTa15	AluTa15	1	325	0	14806		0_Sapajus_NW_022437000.1:493236494744
475	2417	0.3	4.5	0	0_Sapajus_NW_022437000.1:85800938581583	600	887	-603	+	AluTa15	AluTa15	1	301	-24	14819		0_Sapajus_NW_022437000.1:85800938581583
476	2408	0.7	4.2	0	0_Sapajus_NW_022437001.1:21311182132628	601	911	-599	C	AluTa15	AluTa15	0	325	1	14865		0_Sapajus_NW_022437001.1:2131118-2132628
477	2389	0.7	4.2	0	0_Sapajus_NW_022437002.1:1664827616649773	601	889	-608	+	sf63	AluTa15	1	301	-24	15073		0_Sapajus_NW_022437002.1:1664827616649773
478	2271	1.4	5.6	0	0_Sapajus_NW_022437002.1:1702779017029280	601	885	-605	+	AluTa15	AluTa15	1	301	-24	15087		0_Sapajus_NW_022437002.1:1702779017029280
479	2351	1.7	4.5	0	0_Sapajus_NW_022437002.1:1713285317134361	600	886	-622	+	sf46	AluTa15	2	301	-24	15095		0_Sapajus_NW_022437002.1:17132853-17134361
480	2366	1.4	4.5	0	0_Sapajus_NW_022437002.1:1739382117395324	600	887	-616	+	sf46	AluTa15	1	301	-24	15116		0_Sapajus_NW_022437002.1:1739382117395324
481	2378	1.7	3.8	0	0_Sapajus_NW_022437002.1:1931570319317214	601	890	-621	+	sf42	AluTa15	1	301	-24	15158		0_Sapajus_NW_022437002.1:1931570319317214
482	2376	0.7	4.5	0	0_Sapajus_NW_022437002.1:1933987919341385	601	886	-620	+	AluTa15	AluTa15	2	300	-25	15161		0_Sapajus_NW_022437002.1:1933987919341385
483	2358	1	4.5	0	0_Sapajus_NW_022437002.1:41857054187210	600	887	-618	+	AluTa15	AluTa15	1	301	-24	15201		0_Sapajus_NW_022437002.1:41857054187210
484	2361	1.4	4.5	0	0_Sapajus_NW_022437002.1:61088706110377	601	888	-619	+	sf46	AluTa15	1	301	-24	15234		0_Sapajus_NW_022437002.1:6108870-6110377
485	2412	0.7	4.5	0	0_Sapajus_NW_022437002.1:73181587319666	600	908	-600	C	AluTa15	AluTa15	0	325	2	15270		0_Sapajus_NW_022437002.1:73181587319666
486	2354	1.4	4.5	0	0_Sapajus_NW_022437002.1:74912237492728	600	905	-600	C	AluTa15	AluTa15	0	325	1	15274		0_Sapajus_NW_022437002.1:74912237492728
487	2284	1.8	4.6	0	0_Sapajus_NW_022437002.1:76423597643887	601	929	-599	C	AluTa15	AluTa15	0	325	1	15287		0_Sapajus_NW_022437002.1:76423597643887
488	2189	1.8	6.1	0	0_Sapajus_NW_022437002.1:77335017735015	600	914	-600	C	AluTa15	AluTa15	0	325	1	15293		0_Sapajus_NW_022437002.1:7733501-7735015
489	2336	1.7	4.5	0	0_Sapajus_NW_022437003.1:33436083345118	601	888	-622	+	sf46	AluTa15	1	301	-24	15357		0_Sapajus_NW_022437003.1:33436083345118
490	2351	1.7	4.5	0	0_Sapajus_NW_022437003.1:35687123570223	600	887	-624	+	sf46	AluTa15	1	301	-24	15363		0_Sapajus_NW_022437003.1:35687123570223
491	2364	1.7	4.5	0	0_Sapajus_NW_022437004.1:170978172482	600	887	-617	+	AluTa15	AluTa15	1	301	-24	15432		0_Sapajus_NW_022437004.1:170978-172482
492	2350	1.4	4.2	0	0_Sapajus_NW_022437004.1:49001124901606	600	888	-606	+	sf62	AluTa15	1	301	-24	15489		0_Sapajus_NW_022437004.1:4900112-4901606
493	2272	1.8	6.4	0	0_Sapajus_NW_022437004.1:57560405757539	601	883	-616	+	AluTa15	AluTa15	1	301	-24	15499		0_Sapajus_NW_022437004.1:5756040-5757539
494	2335	1.7	4.5	0	0_Sapajus_NW_022437004.1:66088996610395	601	888	-608	+	AluTa15	AluTa15	1	301	-24	15523		0_Sapajus_NW_022437004.1:66088996610395
495	2336	1.4	4.5	0	0_Sapajus_NW_022437004.1:80069828008488	601	907	-599	C	AluTa15	AluTa15	0	325	1	15539		0_Sapajus_NW_022437004.1:80069828008488
496	2260	1.8	4.6	0	0_Sapajus_NW_022437004.1:83184208319927	600	907	-600	C	AluTa15	AluTa15	0	325	1	15542		0_Sapajus_NW_022437004.1:8318420-8319927
497	2348	1.7	4.5	0	0_Sapajus_NW_022437004.1:9542196920	600	886	-613	+	AluTa15	AluTa15	2	301	-24	15543		0_Sapajus_NW_022437004.1:9542196920
498	2365	1.4	4.5	0	0_Sapajus_NW_022437006.1:10683251069830	600	887	-618	+	AluTa15	AluTa15	1	301	-24	15633		0_Sapajus_NW_022437006.1:10683251069830
499	2269	1.8	4.6	0	0_Sapajus_NW_022437006.1:65370316538542	599	912	-599	C	AluTa15	AluTa15	0	325	1	15704		0_Sapajus_NW_022437006.1:65370316538542
500	2334	1.8	4.6	0	0_Sapajus_NW_022437006.1:65516586553184	600	926	-600	C	AluTa15	AluTa15	0	325	1	15707		0_Sapajus_NW_022437006.1:6551658-6553184
501	2343	1.7	4.5	0	0_Sapajus_NW_022437007.1:6613067638	601	888	-620	+	AluTa15	AluTa15	1	301	-24	15783		0_Sapajus_NW_022437007.1:6613067638
502	2378	1.8	4	0.4	0_Sapajus_NW_022437007.1:93816099383117	582	889	-619	+	sf86	AluTa15	1	301	-24	15808		0_Sapajus_NW_022437007.1:93816099383117
503	2394	1.1	4.5	0	0_Sapajus_NW_022437008.1:1057809110579588	600	886	-611	+	AluTa15	AluTa15	2	301	-24	15822		0_Sapajus_NW_022437008.1:1057809110579588
504	2352	1.4	4.5	0	0_Sapajus_NW_022437008.1:25982042599704	600	887	-613	+	sf46	AluTa15	1	301	-24	15850		0_Sapajus_NW_022437008.1:2598204-2599704
505	2372	1.4	4.5	0	0_Sapajus_NW_022437008.1:44560054457506	601	888	-613	+	AluTa15	AluTa15	1	301	-24	15881		0_Sapajus_NW_022437008.1:4456005-4457506
506	2362	1.7	4.5	0	0_Sapajus_NW_022437008.1:45382864539789	601	888	-615	+	sf46	AluTa15	1	301	-24	15895		0_Sapajus_NW_022437008.1:453828-64539789
507	2337	1.7	4.9	0	0_Sapajus_NW_022437008.1:45737104575210	601	887	-613	+	AluTa15	AluTa15	1	301	-24	15900		0_Sapajus_NW_022437008.1:45737104575210
508	2371	1	4.5	0	0_Sapajus_NW_022437008.1:46176654619170	601	888	-617	+	sf82	AluTa15	1	301	-24	15903		0_Sapajus_NW_022437008.1:46176654619170
509	2345	1	4.5	1.3	0_Sapajus_NW_022437008.1:48963904897899	600	891	-618	+	sf46	AluTa15	1	301	-24	15916		0_Sapajus_NW_022437008.1:4896390-4897899
510	2429	0.3	4.5	0	0_Sapajus_NW_022437008.1:63827746384278	600	887	-617	+	AluTa15	AluTa15	1	301	-24	15938		0_Sapajus_NW_022437008.1:6382774-6384278
511	2380	1.4	4.5	0	0_Sapajus_NW_022437009.1:29192382920733	600	886	-609	+	sf46	AluTa15	2	301	-24	16013		0_Sapajus_NW_022437009.1:29192382920733
512	2308	1.4	3.8	1	0_Sapajus_NW_022437009.1:34473993448903	600	892	-612	+	sf44	AluTa15	1	301	-24	16018		0_Sapajus_NW_022437009.1:3447399-3448903
513	2368	0.9	4.4	0	0_Sapajus_NW_022437009.1:38525253854034	592	888	-621	+	sf46	AluTa15	1	301	-24	16039		0_Sapajus_NW_022437009.1:38525253854034
514	2344	1.7	4.5	0	0_Sapajus_NW_022437009.1:41535484155049	600	887	-614	+	sf46	AluTa15	1	301	-24	16047		0_Sapajus_NW_022437009.1:4153548-4155049
515	2354	1.4	4.5	0	0_Sapajus_NW_022437009.1:54581855459689	600	887	-617	+	sf46	AluTa15	1	301	-24	16056		0_Sapajus_NW_022437009.1:5458185-5459689
516	2344	1.4	4.5	0	0_Sapajus_NW_022437009.1:64848906486382	600	886	-606	+	AluTa15	AluTa15	2	301	-24	16086		0_Sapajus_NW_022437009.1:64848906486382
517	2344	1.4	4.5	0	0_Sapajus_NW_022437009.1:99454449946948	600	904	-600	C	AluTa15	AluTa15	0	325	1	16118		0_Sapajus_NW_022437009.1:9945444-9946948
518	2283	1.8	4.9	0	0_Sapajus_NW_022437010.1:15642901565783	600	885	-608	+	AluTa15	AluTa15	2	301	-24	16124		0_Sapajus_NW_022437010.1:15642901565783
519	2350	1	3.8	1	0_Sapajus_NW_022437010.1:29759772977493	600	892	-624	+	sf86	AluTa15	1	301	-24	16131		0_Sapajus_NW_022437010.1:29759772977493
520	2312	1.7	4.9	0	0_Sapajus_NW_022437010.1:651925653429	600	886	-618	+	sf46	AluTa15	1	301	-24	16156		0_Sapajus_NW_022437010.1:651925653429
521	2355	1.7	4.5	0	0_Sapajus_NW_022437010.1:917524919033	601	913	-596	+	AluTa15	AluTa15	1	325	0	16174		0_Sapajus_NW_022437010.1:917524919033
522	2356	1.7	4.5	0	0_Sapajus_NW_022437011.1:1046129010462796	601	888	-618	+	AluTa15	AluTa15	1	301	-24	16201		0_Sapajus_NW_022437011.1:1046129010462796
523	2342	1.7	1.7	1	0_Sapajus_NW_022437011.1:14398531441370	600	898	-619	+	AluTa10	AluTa10	1	301	-24	16211		0_Sapajus_NW_022437011.1:14398531441370
524	2369	1.7	4.5	0	0_Sapajus_NW_022437011.1:23544892356000	600	887	-624	+	sf46	AluTa15	1	301	-24	16222		0_Sapajus_NW_022437011.1:23544892356000
525	2378	1.4	4.5	0	0_Sapajus_NW_022437011.1:63629916364497	601	907	-599	C	AluTa15	AluTa15	0	325	1	16273		0_Sapajus_NW_022437011.1:6362991-6364497
526	2374	1.4	4.5	0	0_Sapajus_NW_022437011.1:88404758841971	601	888	-608	+	sf46	AluTa15	1	301	-24	16322		0_Sapajus_NW_022437011.1:88404758841971
527	2336	1.4	4.5	0	0_Sapajus_NW_022437011.1:89344498935954	600	887	-618	+	sf46	AluTa15	1	301	-24	16335		0_Sapajus_NW_022437011.1:89344498935954
528	2348	1.7	4.5	0	0_Sapajus_NW_022437011.1:93253109326812	600	886	-616	+	AluTa15	AluTa15	2	301	-24	16348		0_Sapajus_NW_022437011.1:9325310-9326812
529	2336	1.4	4.5	0	0_Sapajus_NW_022437012.1:3410935617	601	912	-596	+	AluTa15	AluTa15	1	325	0	16390		0_Sapajus_NW_022437012.1:34109-35617
530	2296	1.4	4.5	1.3	0_Sapajus_NW_022437012.1:75231727524683	600	890	-621	+	sf46	AluTa15	2	301	-24	16395		0_Sapajus_NW_022437012.1:7523172-7524683
531	2354	1.4	4.5	0	0_Sapajus_NW_022437013.1:115950117448	601	888	-610	+	AluTa15	AluTa15	1	301	-24	16420		0_Sapajus_NW_022437013.1:115950117448
532	2346	1.4	4.5	0	0_Sapajus_NW_022437013.1:11662371167747	600	886	-624	+	AluTa15	AluTa15	2	301	-24	16426		0_Sapajus_NW_022437013.1:11662371167747
533	2367	1.7	4.5	0	0_Sapajus_NW_022437013.1:15302151531711	600	887	-609	+	sf46	AluTa15	1	301	-24	16434		0_Sapajus_NW_022437013.1:1530215-1531711
534	2336	1.7	4.5	0	0_Sapajus_NW_022437013.1:16140501615555	600	905	-600	+	AluTa15	AluTa15	1	325	0	16440		0_Sapajus_NW_022437013.1:16140501615555
535	2360	1.4	4.5	0	0_Sapajus_NW_022437013.1:28505902852096	600	906	-600	+	AluTa15	AluTa15	1	325	0	16449		0_Sapajus_NW_022437013.1:28505902852096
536	2303	1.4	4.6	0	0_Sapajus_NW_022437013.1:68412626842775	600	913	-600	C	AluTa15	AluTa15	0	325	1	16473		0_Sapajus_NW_022437013.1:68412626842775
537	2346	1.7	4.5	0	0_Sapajus_NW_022437014.1:15499901551493	600	887	-616	+	AluTa15	AluTa15	1	301	-24	16520		0_Sapajus_NW_022437014.1:1549990-1551493
538	2358	1.4	3.8	0	0_Sapajus_NW_022437014.1:35845203586032	601	914	-598	+	AluTa15	AluTa15	2	325	0	16550		0_Sapajus_NW_022437014.1:35845203586032
539	2347	1.4	4.2	0	0_Sapajus_NW_022437015.1:45971424598632	600	888	-602	+	sf63	AluTa15	1	301	-24	16676		0_Sapajus_NW_022437015.1:4597142-4598632
540	2372	1.4	4.5	0	0_Sapajus_NW_022437016.1:13804681381968	600	886	-614	+	sf46	AluTa15	2	301	-24	16730		0_Sapajus_NW_022437016.1:1380468-1381968
541	2323	1.7	4.5	0	0_Sapajus_NW_022437016.1:56049865606493	600	907	-600	+	AluTa15	AluTa15	1	325	0	16756		0_Sapajus_NW_022437016.1:5604986-5606493
542	2382	1.4	4.5	0	0_Sapajus_NW_022437016.1:60316986033208	600	887	-623	+	AluTa15	AluTa15	1	301	-24	16771		0_Sapajus_NW_022437016.1:60316986033208
543	2376	1.4	4.5	0	0_Sapajus_NW_022437016.1:66408566642357	601	888	-613	+	sf46	AluTa15	1	301	-24	16785		0_Sapajus_NW_022437016.1:66408566642357
544	2354	1.7	4.5	0	0_Sapajus_NW_022437017.1:19520961953601	601	888	-617	+	AluTa15	AluTa15	1	301	-24	16820		0_Sapajus_NW_022437017.1:1952096-1953601
545	2345	1.7	4.5	0	0_Sapajus_NW_022437018.1:565363566868	600	886	-619	+	AluTa15	AluTa15	2	301	-24	16894		0_Sapajus_NW_022437018.1:565363566868
546	2356	1.7	4.5	0	0_Sapajus_NW_022437018.1:99253269926835	595	909	-600	C	AluTa15	AluTa15	0	325	1	16930		0_Sapajus_NW_022437018.1:99253269926835
547	2333	1.4	4.5	0	0_Sapajus_NW_022437019.1:932684934190	601	888	-618	+	sf86	AluTa15	1	301	-24	16990		0_Sapajus_NW_022437019.1:932684934190
548	2330	1.7	4.5	0.7	0_Sapajus_NW_022437021.1:46103154611823	600	889	-619	+	sf46	AluTa15	1	301	-24	17043		0_Sapajus_NW_022437021.1:46103154611823
549	2378	1.7	4.4	0	0_Sapajus_NW_022437024.1:28573412858841	593	887	-613	+	AluTa15	AluTa15	1	301	-24	17233		0_Sapajus_NW_022437024.1:2857341-2858841
550	2337	1.4	4.5	0	0_Sapajus_NW_022437024.1:71381587139656	600	886	-612	+	AluTa15	AluTa15	2	301	-24	17263		0_Sapajus_NW_022437024.1:7138158-7139656
551	2404	0.7	4.5	0	0_Sapajus_NW_022437024.1:78404047841909	600	905	-600	+	AluTa15	AluTa15	1	325	0	17274		0_Sapajus_NW_022437024.1:78404047841909
552	2343	1.7	4.5	0	0_Sapajus_NW_022437025.1:24804542481963	600	909	-600	C	AluTa15	AluTa15	0	325	1	17284		0_Sapajus_NW_022437025.1:2480454-2481963
553	2376	1.4	4.5	0	0_Sapajus_NW_022437026.1:20954472096955	601	888	-620	+	sf46	AluTa15	1	301	-24	17330		0_Sapajus_NW_022437026.1:20954472096955
554	2367	1.7	4.5	0	0_Sapajus_NW_022437026.1:27266452728174	601	888	-641	+	sf46	AluTa15	1	301	-24	17341		0_Sapajus_NW_022437026.1:27266452728174
555	2315	1.1	4.6	0	0_Sapajus_NW_022437026.1:67092186710739	600	921	-600	C	AluTa15	AluTa15	0	325	1	17381		0_Sapajus_NW_022437026.1:67092186710739
556	2362	1.7	4.5	0	0_Sapajus_NW_022437027.1:28066772808188	600	911	-600	C	AluTa15	AluTa15	0	325	1	17419		0_Sapajus_NW_022437027.1:2806677-2808188
557	2346	1.7	4.5	0	0_Sapajus_NW_022437027.1:66187086620210	600	886	-616	+	AluTa15	AluTa15	2	301	-24	17434		0_Sapajus_NW_022437027.1:6618708-6620210
558	2403	1.4	4.5	0	0_Sapajus_NW_022437029.1:36020223603520	601	888	-610	+	AluTa15	AluTa15	1	301	-24	17499		0_Sapajus_NW_022437029.1:36020223603520
559	2348	1.7	4.5	0	0_Sapajus_NW_022437029.1:85077388509241	601	887	-616	+	sf46	AluTa15	2	301	-24	17518		0_Sapajus_NW_022437029.1:85077388509241
560	2379	1.4	4.5	0	0_Sapajus_NW_022437030.1:15305791532090	597	912	-599	C	AluTa15	AluTa15	0	325	1	17535		0_Sapajus_NW_022437030.1:15305791532090
561	2305	1.4	4.6	0	0_Sapajus_NW_022437030.1:30377423039224	570	883	-599	C	AluTa15	AluTa15	0	325	1	17543		0_Sapajus_NW_022437030.1:30377423039224
562	2362	1.4	4.5	0	0_Sapajus_NW_022437030.1:65946056596108	600	903	-600	C	AluTa15	AluTa15	0	325	2	17565		0_Sapajus_NW_022437030.1:6594605-6596108
563	2402	1	4.2	0	0_Sapajus_NW_022437030.1:738817740325	589	908	-600	C	AluTa15	AluTa15	0	325	1	17580		0_Sapajus_NW_022437030.1:738817740325
564	2372	1.4	4.5	0	0_Sapajus_NW_022437032.1:30369603038467	600	907	-600	C	AluTa15	AluTa15	0	325	1	17646		0_Sapajus_NW_022437032.1:30369603038467
565	2334	1.4	4.5	0	0_Sapajus_NW_022437032.1:947411948906	601	887	-608	+	AluTa15	AluTa15	2	301	-24	17687		0_Sapajus_NW_022437032.1:947411948906
566	2339	1.7	3.8	1	0_Sapajus_NW_022437033.1:32484573249968	600	892	-619	+	sf63	AluTa15	1	301	-24	17702		0_Sapajus_NW_022437033.1:32484573249968
567	2411	0.7	4.5	0	0_Sapajus_NW_022437033.1:38750443876541	600	887	-610	+	AluTa15	AluTa15	1	301	-24	17705		0_Sapajus_NW_022437033.1:38750443876541
568	2381	1.4	4.5	0	0_Sapajus_NW_022437034.1:40918284093340	601	888	-624	+	sf46	AluTa15	1	301	-24	17780		0_Sapajus_NW_022437034.1:4091828-4093340
569	2311	1.7	4.5	0	0_Sapajus_NW_022437034.1:54854135486920	601	908	-599	+	AluTa15	AluTa15	1	325	0	17816		0_Sapajus_NW_022437034.1:5485413-5486920
570	2345	1.7	4.5	0	0_Sapajus_NW_022437035.1:55563175557813	601	888	-608	+	sf46	AluTa15	1	301	-24	17927		0_Sapajus_NW_022437035.1:55563175557813
571	2400	1	4.5	0	0_Sapajus_NW_022437036.1:56530225654518	600	887	-609	+	sf46	AluTa15	1	301	-24	17985		0_Sapajus_NW_022437036.1:56530225654518
572	2386	1	4.5	0	0_Sapajus_NW_022437037.1:69790266980524	600	887	-611	+	sf46	AluTa15	1	301	-24	18071		0_Sapajus_NW_022437037.1:69790266980524
573	2368	1	4.5	0	0_Sapajus_NW_022437040.1:14834381484943	601	888	-617	+	sf46	AluTa15	1	301	-24	18221		0_Sapajus_NW_022437040.1:1483438-1484943
574	2385	1.4	4.5	0	0_Sapajus_NW_022437040.1:37183833719872	601	887	-602	+	AluTa15	AluTa15	2	301	-24	18245		0_Sapajus_NW_022437040.1:37183833719872
575	2373	1.7	4.5	0	0_Sapajus_NW_022437042.1:65790716580571	601	887	-613	+	AluTa15	AluTa15	2	301	-24	18355		0_Sapajus_NW_022437042.1:6579071-6580571
576	2367	1.7	4.5	0	0_Sapajus_NW_022437043.1:39497263951237	601	888	-623	+	sf46	AluTa15	1	301	-24	18410		0_Sapajus_NW_022437043.1:39497263951237
577	2376	1.4	4.5	0	0_Sapajus_NW_022437043.1:41343404135845	600	887	-618	+	AluTa15	AluTa15	1	301	-24	18420		0_Sapajus_NW_022437043.1:41343404135845
578	2372	1.4	4.2	0	0_Sapajus_NW_022437043.1:42375634239074	600	888	-623	+	sf63	AluTa15	1	301	-24	18422		0_Sapajus_NW_022437043.1:42375634239074
579	2339	1.8	4.4	0.3	0_Sapajus_NW_022437045.1:236334237842	594	888	-620	+	sf46	AluTa15	2	301	-24	18495		0_Sapajus_NW_022437045.1:236334237842
580	2352	1.7	4.5	0	0_Sapajus_NW_022437045.1:24387652440276	600	887	-624	+	sf46	AluTa15	1	301	-24	18497		0_Sapajus_NW_022437045.1:24387652440276
581	2333	1.7	4.5	0	0_Sapajus_NW_022437046.1:20811892082699	600	887	-623	+	sf46	AluTa15	1	301	-24	18559		0_Sapajus_NW_022437046.1:2081189-2082699
582	2353	1.1	4.5	0	0_Sapajus_NW_022437046.1:24100672411572	600	886	-619	+	AluTa15	AluTa15	2	301	-24	18562		0_Sapajus_NW_022437046.1:24100672411572
583	2407	1.9	4.4	0	0_Sapajus_NW_022437046.1:29970412998536	584	888	-607	+	sf46	AluTa15	1	301	-24	18597		0_Sapajus_NW_022437046.1:2997041-2998536
584	2334	1.7	4.9	0	0_Sapajus_NW_022437046.1:40617704063277	600	886	-621	+	AluTa10	AluTa10	1	301	-24	18622		0_Sapajus_NW_022437046.1:40617704063277
585	2332	1.7	4.5	0	0_Sapajus_NW_022437046.1:51968615198361	601	887	-613	+	AluTa15	AluTa15	2	301	-24	18634		0_Sapajus_NW_022437046.1:5196861-5198361
586	2329	1.7	4.5	0	0_Sapajus_NW_022437046.1:52823155283828	601	888	-625	+	AluTa15	AluTa15	1	301	-24	18642		0_Sapajus_NW_022437046.1:52823155283828
587	2329	1.7	4.5	0	0_Sapajus_NW_022437047.1:14619801463493	601	888	-625	+	AluTa15	AluTa15	1	301	-24	18661		0_Sapajus_NW_022437047.1:1461980-1463493
588	2316	1.7	4.5	0	0_Sapajus_NW_022437047.1:53926775394177	601	888	-612	+	AluTa15	AluTa15	1	301	-24	18681		0_Sapajus_NW_022437047.1:53926775394177
589	2396	1.6	4.4	0	0_Sapajus_NW_022437047.1:60169066018415	592	888	-621	+	sf46	AluTa15	1	301	-24	18689		0_Sapajus_NW_022437047.1:60169066018415
590	2366	1	4.5	0	0_Sapajus_NW_022437047.1:987958989463	600	887	-618	+	AluTa15	AluTa15	1	301	-24	18705		0_Sapajus_NW_022437047.1:987958989463
591	2326	1.1	4.6	0	0_Sapajus_NW_022437048.1:56483605649868	601	909	-599	C	AluTa15	AluTa15	0	325	1	18719		0_Sapajus_NW_022437048.1:56483605649868
592	2305	1.4	4.6	0	0_Sapajus_NW_022437049.1:62332376234746	600	909	-600	C	AluTa15	AluTa15	0	325	1	18773		0_Sapajus_NW_022437049.1:62332376234746
593	2364	1.4	4.5	0	0_Sapajus_NW_022437051.1:45410694542577	600	908	-600	+	AluTa15	AluTa15	1	325	0	18854		0_Sapajus_NW_022437051.1:45410694542577
594	2362	1.4	4.5	0	0_Sapajus_NW_022437053.1:1379715300	601	888	-615	+	AluTa15	AluTa15	1	301	-24	18881		0_Sapajus_NW_022437053.1:1379715300
595	2331	1.4	4.5	0	0_Sapajus_NW_022437053.1:32094823210987	601	906	-599	C	AluTa15	AluTa15	0	325	1	18899		0_Sapajus_NW_022437053.1:3209482-3210987
596	2372	1	4.2	0	0_Sapajus_NW_022437053.1:3778939300	601	888	-623	+	sf82	AluTa15	2	301	-24	18905		0_Sapajus_NW_022437053.1:3778939300
597	2345	1.4	4.5	0	0_Sapajus_NW_022437054.1:195818197329	601	888	-623	+	sf82	AluTa15	1	301	-24	18921		0_Sapajus_NW_022437054.1:195818-197329
598	2107	1.8	9.6	0	0_Sapajus_NW_022437054.1:20044242005891	567	868	-599	C	AluTa15	AluTa15	0	325	3	18925		0_Sapajus_NW_022437054.1:2004424-2005891
599	2350	1.4	4.5	0	0_Sapajus_NW_022437054.1:42739984275517	601	920	-599	+	AluTa15	AluTa15	1	325	0	18944		0_Sapajus_NW_022437054.1:42739984275517
600	2369	1.7	4.5	0	0_Sapajus_NW_022437054.1:49065744908068	601	888	-606	+	sf46	AluTa15	1	301	-24	18962		0_Sapajus_NW_022437054.1:49065744908068
601	2353	1	4.1	0.7	0_Sapajus_NW_022437055.1:41660114167526	601	891	-624	+	sf82	AluTa15	1	301	-24	19048		0_Sapajus_NW_022437055.1:41660114167526
602	2350	1.7	4.5	0	0_Sapajus_NW_022437057.1:37644843765981	601	888	-609	+	sf46	AluTa15	1	301	-24	19158		0_Sapajus_NW_022437057.1:37644843765981
603	2302	1.7	4.2	0	0_Sapajus_NW_022437057.1:41622084163719	600	887	-624	+	sf63	AluTa15	2	301	-24	19161		0_Sapajus_NW_022437057.1:41622084163719
604	2393	2	4.4	0.2	0_Sapajus_NW_022437057.1:54751355476630	583	886	-609	+	sf46	AluTa15	2	301	-24	19171		0_Sapajus_NW_022437057.1:54751355476630
605	2311	1.7	4.5	0	0_Sapajus_NW_022437058.1:137949139456	601	908	-599	C	AluTa15	AluTa15	0	325	1	19175		0_Sapajus_NW_022437058.1:137949139456
606	2328	1.7	4.2	0	0_Sapajus_NW_022437059.1:130181131693	600	888	-624	+	sf63	AluTa15	1	301	-24	19235		0_Sapajus_NW_022437059.1:130181-131693
607	2340	1.4	4.5	0	0_Sapajus_NW_022437059.1:46585634660066	600	886	-617	+	AluTa15	AluTa15	2	301	-24	19269		0_Sapajus_NW_022437059.1:46585634660066
608	2362	1.7	4.5	0	0_Sapajus_NW_022437062.1:37966643798164	600	887	-613	+	AluTa15	AluTa15	1	301	-24	19336		0_Sapajus_NW_022437062.1:3796664-3798164
609	2360	0.3	3.9	0.3	0_Sapajus_NW_022437062.1:41897944191294	601	885	-615	+	subfamily0_JB	AluTa15	1	295	-30	19342		0_Sapajus_NW_022437062.1:41897944191294
610	2326	1.7	4.5	0.3	0_Sapajus_NW_022437062.1:48529424854455	601	914	-599	+	AluTa15	AluTa15	1	325	0	19349		0_Sapajus_NW_022437062.1:48529424854455
611	2413	0.3	4.5	0	0_Sapajus_NW_022437062.1:55766795578184	600	887	-618	+	sf46	AluTa15	1	301	-24	19355		0_Sapajus_NW_022437062.1:55766795578184
612	2344	1.7	3.8	0.3	0_Sapajus_NW_022437062.1:56224275623936	600	890	-619	+	sf73	AluTa15	1	301	-24	19361		0_Sapajus_NW_022437062.1:56224275623936
613	2367	1.4	4.5	0	0_Sapajus_NW_022437062.1:57450415746535	601	887	-607	+	sf46	AluTa15	2	301	-24	19370		0_Sapajus_NW_022437062.1:57450415746535
614	2357	1.7	4.5	0	0_Sapajus_NW_022437062.1:76601857661692	600	907	-600	+	AluTa15	AluTa15	1	325	0	19388		0_Sapajus_NW_022437062.1:76601857661692
615	2342	1.4	4.5	0	0_Sapajus_NW_022437062.1:82943248295830	601	907	-599	+	AluTa15	AluTa15	2	325	0	19398		0_Sapajus_NW_022437062.1:82943248295830
616	2280	1.7	4.1	0.7	0_Sapajus_NW_022437062.1:85312208532730	600	890	-620	+	sf82	AluTa15	1	301	-24	19410		0_Sapajus_NW_022437062.1:85312208532730
617	2382	1.4	4.5	0	0_Sapajus_NW_022437062.1:86677738669269	601	887	-609	+	sf46	AluTa15	2	301	-24	19414		0_Sapajus_NW_022437062.1:86677738669269
618	2285	1.4	4.4	3	0_Sapajus_NW_022437064.1:21411012142619	601	914	-604	+	AluTa15	AluTa15	1	325	0	19439		0_Sapajus_NW_022437064.1:21411012142619
619	2181	1.4	7.9	0	0_Sapajus_NW_022437064.1:41593804160870	600	877	-613	+	AluTa15	AluTa15	2	301	-24	19448		0_Sapajus_NW_022437064.1:41593804160870
620	2379	1.7	4.5	0	0_Sapajus_NW_022437068.1:41171394118638	601	888	-611	+	sf46	AluTa15	1	301	-24	19574		0_Sapajus_NW_022437068.1:4117139-4118638
621	2368	1.1	4.5	0	0_Sapajus_NW_022437068.1:41377034139197	601	887	-607	+	sf46	AluTa15	2	301	-24	19577		0_Sapajus_NW_022437068.1:41377034139197
622	2324	1.8	5.2	0	0_Sapajus_NW_022437068.1:42292754230771	601	886	-610	+	AluTa15	AluTa15	1	301	-24	19581		0_Sapajus_NW_022437068.1:42292754230771
623	2335	1.4	4.2	0	0_Sapajus_NW_022437072.1:35782953579796	600	887	-614	+	sf63	AluTa15	2	301	-24	19719		0_Sapajus_NW_022437072.1:35782953579796
624	2354	1.7	3.6	1.9	0_Sapajus_NW_022437073.1:674526676038	583	895	-617	+	sf82	AluTa15	1	301	-24	19739		0_Sapajus_NW_022437073.1:674526-676038
625	2382	1.7	3.8	0	0_Sapajus_NW_022437074.1:31504603151971	600	889	-622	+	sf46	AluTa15	1	301	-24	19779		0_Sapajus_NW_022437074.1:3150460-3151971
626	2396	0.7	4.5	0	0_Sapajus_NW_022437076.1:412447413942	600	887	-608	+	AluTa15	AluTa15	1	301	-24	19844		0_Sapajus_NW_022437076.1:412447413942
627	2304	1.4	4.6	0	0_Sapajus_NW_022437079.1:32769323278438	600	884	-622	+	AluTa15	AluTa15	2	299	-26	19981		0_Sapajus_NW_022437079.1:32769323278438
628	2285	1.7	4.5	0.7	0_Sapajus_NW_022437084.1:13508461352357	601	890	-621	+	sf82	AluTa15	1	301	-24	20070		0_Sapajus_NW_022437084.1:1350846-1352357
629	2383	2	4.4	0	0_Sapajus_NW_022437086.1:15641301565632	587	888	-614	+	sf46	AluTa15	1	301	-24	20101		0_Sapajus_NW_022437086.1:15641301565632
630	2344	1.4	4.5	0	0_Sapajus_NW_022437087.1:16793781680885	600	907	-600	C	AluTa15	AluTa15	0	325	2	20133		0_Sapajus_NW_022437087.1:16793781680885
631	2356	1.4	4.5	0	0_Sapajus_NW_022437089.1:10403611041866	601	906	-599	C	AluTa15	AluTa15	0	325	2	20199		0_Sapajus_NW_022437089.1:10403611041866
632	2309	1.8	5.2	0	0_Sapajus_NW_022437090.1:15348091536303	600	885	-609	+	AluTa15	AluTa15	1	301	-24	20207		0_Sapajus_NW_022437090.1:15348091536303
633	2357	1.4	4.5	0	0_Sapajus_NW_022437092.1:124869126380	600	911	-600	C	AluTa15	AluTa15	0	325	1	20269		0_Sapajus_NW_022437092.1:124869-126380
634	2334	1.7	4.5	0	0_Sapajus_NW_022437092.1:263499265006	600	907	-600	C	AluTa15	AluTa15	0	325	2	20274		0_Sapajus_NW_022437092.1:263499265006
635	2385	0.7	3.8	0.7	0_Sapajus_NW_022437093.1:11516611153175	601	892	-622	+	sf63	AluTa15	1	301	-24	20282		0_Sapajus_NW_022437093.1:11516611153175
636	2418	0.7	4.5	0	0_Sapajus_NW_022437094.1:10659691067479	601	887	-623	+	AluTa15	AluTa15	1	300	-25	20302		0_Sapajus_NW_022437094.1:10659691067479
637	2346	1.4	4.5	0	0_Sapajus_NW_022437097.1:10990091100517	601	909	-599	C	AluTa15	AluTa15	0	325	1	20319		0_Sapajus_NW_022437097.1:10990091100517
638	2332	1.4	4.5	0	0_Sapajus_NW_022437098.1:443001444504	601	904	-599	C	AluTa15	AluTa15	0	325	2	20371		0_Sapajus_NW_022437098.1:443001444504
639	2332	2	4.6	0.9	0_Sapajus_NW_022437099.1:15664651567979	585	914	-600	+	AluTa15	AluTa15	1	325	0	20396		0_Sapajus_NW_022437099.1:1566465-1567979
640	2348	1.7	4.5	0	0_Sapajus_NW_022437104.1:12672271268731	600	886	-618	+	AluTa15	AluTa15	2	301	-24	20475		0_Sapajus_NW_022437104.1:1267227-1268731
641	2417	1.7	3.4	0	0_Sapajus_NW_022437108.1:641484642995	601	891	-620	+	sf46	AluTa15	1	301	-24	20555		0_Sapajus_NW_022437108.1:641484-642995
642	2347	1	4.5	0	0_Sapajus_NW_022437109.1:276431277934	600	887	-616	+	AluTa15	AluTa15	1	301	-24	20570		0_Sapajus_NW_022437109.1:276431277934
643	2340	1.4	4.5	0	0_Sapajus_NW_022437109.1:468934470441	601	888	-619	+	AluTa15	AluTa15	1	301	-24	20582		0_Sapajus_NW_022437109.1:468934470441
644	2407	0.7	4.5	0	0_Sapajus_NW_022437109.1:470716472214	600	887	-611	+	sf46	AluTa15	1	301	-24	20585		0_Sapajus_NW_022437109.1:470716472214
645	2338	1	4.5	0	0_Sapajus_NW_022437109.1:840018841518	600	887	-613	+	sf37	AluTa15	1	301	-24	20587		0_Sapajus_NW_022437109.1:840018841518
646	2367	1.7	4.5	0	0_Sapajus_NW_022437114.1:12280731229577	600	887	-617	+	sf46	AluTa15	1	301	-24	20645		0_Sapajus_NW_022437114.1:12280731229577
647	2350	1	4.5	0.3	0_Sapajus_NW_022437116.1:325727327222	600	888	-607	+	sf46	AluTa15	1	301	-24	20674		0_Sapajus_NW_022437116.1:325727-327222
648	2333	1.8	4.6	0	0_Sapajus_NW_022437118.1:932310933821	599	912	-599	C	AluTa15	AluTa15	0	325	1	20722		0_Sapajus_NW_022437118.1:932310933821
649	2339	1.7	4.5	0	0_Sapajus_NW_022437119.1:11773411178838	601	887	-610	+	AluTa15	AluTa15	2	301	-24	20728		0_Sapajus_NW_022437119.1:11773411178838
650	2369	1.7	4.5	0	0_Sapajus_NW_022437126.1:129216130725	600	887	-622	+	AluTa15	AluTa15	1	301	-24	20796		0_Sapajus_NW_022437126.1:129216130725
651	2337	1.4	4.5	0	0_Sapajus_NW_022437126.1:158118159620	601	888	-614	+	AluTa15	AluTa15	1	301	-24	20804		0_Sapajus_NW_022437126.1:158118159620
652	2373	1.4	4.5	0	0_Sapajus_NW_022437127.1:4480046307	587	908	-599	C	AluTa15	AluTa15	0	325	2	20851		0_Sapajus_NW_022437127.1:4480046307
653	2379	1	4.5	0	0_Sapajus_NW_022437129.1:290389291890	601	888	-613	+	AluTa15	AluTa15	1	301	-24	20885		0_Sapajus_NW_022437129.1:290389291890
654	2378	1	4.2	0	0_Sapajus_NW_022437129.1:916337917835	600	888	-610	+	sf63	AluTa15	1	301	-24	20896		0_Sapajus_NW_022437129.1:916337917835
655	2312	1.4	5.3	0	0_Sapajus_NW_022437140.1:438183439686	600	884	-619	+	sf46	AluTa15	2	301	-24	20956		0_Sapajus_NW_022437140.1:438183439686
656	2309	1.8	4.9	0	0_Sapajus_NW_022437141.1:781135782635	601	886	-614	+	AluTa10	AluTa10	2	301	-24	20971		0_Sapajus_NW_022437141.1:781135782635
657	2312	1.1	4.6	0	0_Sapajus_NW_022437141.1:963956965467	600	912	-599	C	AluTa15	AluTa15	0	325	1	20976		0_Sapajus_NW_022437141.1:963956965467
658	2347	1.8	4.8	0	0_Sapajus_NW_022437150.1:502229503736	589	886	-621	+	AluTa15	AluTa15	1	301	-24	21032		0_Sapajus_NW_022437150.1:502229503736
659	2288	1.8	4.9	0	0_Sapajus_NW_022437150.1:696937698442	601	885	-620	+	AluTa10	AluTa10	1	299	-26	21041		0_Sapajus_NW_022437150.1:696937698442
660	2376	1.4	4.5	0	0_Sapajus_NW_022437154.1:172578174089	598	911	-600	C	AluTa15	AluTa15	0	325	1	21058		0_Sapajus_NW_022437154.1:172578-174089
661	2240	1.8	5	0	0_Sapajus_NW_022437154.1:405039406549	585	911	-599	C	AluTa15	AluTa15	0	325	1	21063		0_Sapajus_NW_022437154.1:405039-406549
662	2336	1.4	4.5	0	0_Sapajus_NW_022437155.1:386223387734	600	919	-592	+	AluTa15	AluTa15	1	325	0	21070		0_Sapajus_NW_022437155.1:386223387734
663	2391	0.7	4.5	0	0_Sapajus_NW_022437169.1:281997283505	601	909	-599	C	AluTa15	AluTa15	0	325	1	21101		0_Sapajus_NW_022437169.1:281997283505
664	2343	1.7	4.5	0	0_Sapajus_NW_022437189.1:155986157497	601	888	-623	+	sf46	AluTa15	1	301	-24	21155		0_Sapajus_NW_022437189.1:155986157497
665	2314	1.7	4.5	0	0_Sapajus_NW_022437190.1:153256154759	601	887	-616	+	AluTa15	AluTa15	2	301	-24	21161		0_Sapajus_NW_022437190.1:153256-154759
666	2336	1.7	4.5	0	0_Sapajus_NW_022437198.1:334071335579	601	909	-599	+	AluTa15	AluTa15	2	325	0	21189		0_Sapajus_NW_022437198.1:334071-335579
667	2382	1.4	4.5	0	0_Sapajus_NW_022437203.1:104550106043	600	886	-607	+	sf46	AluTa15	2	301	-24	21205		0_Sapajus_NW_022437203.1:104550106043
668	2341	1.7	4.5	0	0_Sapajus_NW_022437216.1:9176393264	600	886	-615	+	sf46	AluTa15	2	301	-24	21237		0_Sapajus_NW_022437216.1:91763-93264
669	2355	1.7	4.5	0	0_Sapajus_NW_022437259.1:28334341	601	909	-599	+	AluTa15	AluTa15	1	325	0	21253		0_Sapajus_NW_022437259.1:28334341
670	2328	1.7	4.9	0	0_Sapajus_NW_022437332.1:2524826750	600	886	-616	+	sf46	AluTa15	1	301	-24	21271		0_Sapajus_NW_022437332.1:25248-26750
671	2392	1	4.5	0	0_Sapajus_NW_022437346.1:3598337490	601	908	-599	C	AluTa15	AluTa15	0	325	1	21273		0_Sapajus_NW_022437346.1:3598337490
672	2392	1	4.5	0	0_Sapajus_NW_022437347.1:3598337490	601	908	-599	C	AluTa15	AluTa15	0	325	1	21275		0_Sapajus_NW_022437347.1:3598337490
673	2294	1.7	4.4	2.7	0_Sapajus_NW_022437362.1:1945420970	601	896	-620	+	AluTa15	AluTa15	1	301	-24	21281		0_Sapajus_NW_022437362.1:1945420970
674	2352	1.7	4.5	0	0_Sapajus_NW_022437603.1:17283238	600	914	-596	+	AluTa15	AluTa15	1	325	0	21314		0_Sapajus_NW_022437603.1:17283238
675	2352	1.7	4.5	0	0_Sapajus_NW_022437604.1:17283238	600	914	-596	+	AluTa15	AluTa15	1	325	0	21316		0_Sapajus_NW_022437604.1:17283238
676	2237	1.8	5	0	0_Sapajus_NW_022438980.1:58377347	590	911	-599	C	AluTa15	AluTa15	0	325	1	21398		0_Sapajus_NW_022438980.1:58377347
677	2237	1.8	5	0	0_Sapajus_NW_022438982.1:58357345	590	911	-599	C	AluTa15	AluTa15	0	325	1	21399		0_Sapajus_NW_022438982.1:58357345
678	2353	1.1	4.5	0	0_Sapajus_NW_022439990.1:28624365	600	886	-617	+	AluTa15	AluTa15	2	301	-24	21447		0_Sapajus_NW_022439990.1:28624365

## Sheet: Sapajus primers
	SW	perc	Alu	query Analyzed by PCR this study					Predicted amplicon sizes (bp)							Sapajus apella [GSC_monkey_1.0] genome
	score	div.	Subfamily	sequence See "Genotypes" worksheet	Primer Name	Primer Sequence (5' to 3')	Primer Name	Primer Sequence (5' to 3')	Sapajus	Human	Cebus	Marmoset	Aotus	Saimiri		Alu Subfamily	number	Alu Loci with	Analyzed
1	2339	1.7	AluTa10	0_Sapajus_NW_022436989.1:14489339-14490849	SA_022436989.1:14489339-F	TGCgAAATGGTACCAAGACTC	SA_022436989.1:14489339-R	TTGTCACTAAACCACTCCTACC	666	328	328	328	328	324		≤ 2% divergence	of loci	Primers available	by PCR
2	2413	0.3	AluTa15	0_Sapajus_NW_022436952.1:17230437-17231938	SA_022436952.1:17230437-F	TTTCTTCCCCTCAGCAACAAG	SA_022436952.1:17230437-R	GTCCCCTTACCAGATTGATGC	650	339	337	338	340	337		AluTa10	10	1	1
3	2405	0.3	AluTa15	0_Sapajus_NW_022436955.1:10683665-10685176	SA_022436955.1:10683665-F	TCCTCACCAACTGCTCTGTAG	SA_022436955.1:10683665-R	AGGTCATGGCTTAGAGGAGAC	716	393	393	392	393	393		AluTa15	418	72	44
4	2429	0.3	AluTa15	0_Sapajus_NW_022436996.1:9253957-9255466	SA_022436996.1:9253957-F	CACCAGCTATgAACACAGGAC	SA_022436996.1:9253957-R	CCTCCCTCCTAACTATCCATCC	784	466	461	461	461	465		sf36	2	1	1
5	2378	0.7	AluTa15	0_Sapajus_NW_022436944.1:48353569-48355072	SA_022436944.1:48353569-F	GCaTGCTGGCTACATGTATG	SA_022436944.1:48353569-R	CAAAGCTTGcATGTGATTCCC	892	577	579	574	576	578		sf37	5	0	0
6	2426	0.7	AluTa15	0_Sapajus_NW_022436956.1:6073285-6074784	SA_022436956.1:6073285-F	TGAGGTGAGCAtGGAAgTCTAG	SA_022436956.1:6073285-R	AGGCTTTCTGAATGGTGAAGG	653	341	342	338	333	342		sf42	2	0	0
7	2366	0.7	AluTa15	0_Sapajus_NW_022436978.1:2575045-2576550	SA_022436978.1:2575045-F	CACACTGAGCTGGATGACTTG	SA_022436978.1:2575045-R	GTGAACTCAGGCTTgTCACTG	604	293	292	293	293	292		sf44	6	1	1
8	2409	0.7	AluTa15	0_Sapajus_NW_022436993.1:5412598-5414093	SA_022436993.1:5412598-F	ACTTTTCCCAGcTTCACACAC	SA_022436993.1:5412598-R	CTAGGCAAGCAAAGAGAAGGG	752	444	446	441	443	445		sf46	170	26	18
9	2365	1	AluTa15	0_Sapajus_NW_022436964.1:1280154-1281659	SA_022436964.1:1280154-F	CcGTGCCTGtCCAGATATATTC	SA_022436964.1:1280154-R	GAAAGCAACCTGGGCACTTAG	804	486	487	490	488	493		sf47	1	0	0
10	2368	1	AluTa15	0_Sapajus_NW_022436993.1:5986537-5988044	SA_022436993.1:5986537-F	ATGCACTGCCATTTTCCCTTC	SA_022436993.1:5986537-R	CCACTGAGTTATCTGGCAAGG	778	455	458	456	462	464		sf51	1	0	0
11	2367	1.1	AluTa15	0_Sapajus_NW_022436952.1:23817476-23818981	SA_022436952.1:23817476-F	GTGGATGGACAGTCTTGCTTC	SA_022436952.1:23817476-R	ACTAGTCAcTGTGCCACCTAC	730	416	413	417	416	416		sf52	3	1	1
12	2330	1.1	AluTa15	0_Sapajus_NW_022436955.1:19308827-19310310	SA_022436955.1:19308827-F	CACACACCTCTTAGTTGCTGAG	SA_022436955.1:19308827-R	CTGGGGAAAaGTGTTGATTTGG	798	788	482	480	481	480		sf62	4	1	1
13	2312	1.1	AluTa15	0_Sapajus_NW_022436964.1:1997934-1999426	SA_022436964.1:1997934-F	AGAGcGAACCaTCATGTAAGC	SA_022436964.1:1997934-R	GCCTTGGAcTATGTTAGAGTAGG	799	253	497	252	252	247		sf63	16	3	3
14	2368	1.1	AluTa15	0_Sapajus_NW_022436982.1:10422347-10423845	SA_022436982.1:10422347-F	GTACCaACACACCTTCCCTTG	SA_022436982.1:10422347-R	GCCCATTTCCTTCCCAATCTG	809	528	504	496	501	513		sf66	3	0	0
15	2368	1.4	AluTa15	0_Sapajus_NW_022436944.1:49373752-49375263	SA_022436944.1:49373752-F	CTCCAGCTGTACCTCaTGTTTC	SA_022436944.1:49373752-R	GAAGCTTGAcATTCgCTCTGG	671	339	341	339	326	349		sf71	1	0	0
16	2380	1.4	AluTa15	0_Sapajus_NW_022436946.1:43870936-43872438	SA_022436946.1:43870936-F	AATGCTCCCTGGCCCTATTTG	SA_022436946.1:43870936-R	CATCAAAGgCAGCAGAGGAAG	858	536	541	536	542	543		sf73	4	0	0
17	2361	1.4	AluTa15	0_Sapajus_NW_022436952.1:24761217-24762727	SA_022436952.1:24761217-F	GCGTCCACTTTGCCTAGAATC	SA_022436952.1:24761217-R	CACCAAGGCCtTTCAAGTGTC	616	290	294	296	296	292		sf82	21	3	3
18	2322	1.4	AluTa15	0_Sapajus_NW_022436952.1:30714866-30716378	SA_022436952.1:30714866-F	ATGAAGCTgTCCCTGAACCTC	SA_022436952.1:30714866-R	TGCTCCAGACtAGGTTCCTG	822	317	500	491	500	494		sf86	3	0	0
19	2393	1.4	AluTa15	0_Sapajus_NW_022436954.1:28585080-28586572	SA_022436954.1:28585080-F	TGGCCCACAGTTGAtTGAAAC	SA_022436954.1:28585080-R	CCTGGGCtACATGAgAAAACC	826	535	525	524	524	528		subfamily0_JB	2	0	0
20	2353	1.4	AluTa15	0_Sapajus_NW_022436984.1:9708604-9710101	SA_022436984.1:9708604-F	gTGGCATGGGAAGGAAGTTG	SA_022436984.1:9708604-R	TGTCAAATCCCAGAAGCTGTG	834	532	520	532	527	527		subfamily2_Ceb	4	0	0
21	2303	1.4	AluTa15	0_Sapajus_NW_022436989.1:15644806-15646312	SA_022436989.1:15644806-F	TCCCAAATACCTCTCTCCTGTC	SA_022436989.1:15644806-R	TGCCACgAAAAGACATGGATG	647	322	327	325	327	327		subfamily3_Ceb	2	1	1
22	2366	1.4	AluTa15	0_Sapajus_NW_022436996.1:8485060-8486567	SA_022436996.1:8485060-F	GGCAGCACTCATATGTCCAAG	SA_022436996.1:8485060-R	TGTCGACTCCTGCCTTAAAAG	669	411	351	350	341	355
23	2344	1.4	AluTa15	0_Sapajus_NW_022437009.1:9945444-9946948	SA_022437009.1:9945444-F	AGTCTGATAAGGGAGGCTGTG	SA_022437009.1:9945444-R	GTGAAGTGGAAGCTGGGAAC	816	508	501	502	502	502		Total	678	110	74
24	2356	1.7	AluTa15	0_Sapajus_NW_022436941.1:57826416-57827923	SA_022436941.1:57826416-F	GACACCACCATCCTtACAACC	SA_022436941.1:57826416-R	GAAGGCAAAAcGAAAGCATGG	769	452	452	450	452	447
25	2332	1.7	AluTa15	0_Sapajus_NW_022436941.1:73205643-73207152	SA_022436941.1:73205643-F	AGTCAAACCAGAAGTGTCCTC	SA_022436941.1:73205643-R	AGGGGCTTCTCAATGTATGTAG	700	431	374	378	435	378
26	2350	1.7	AluTa15	0_Sapajus_NW_022436949.1:21332924-21334419	SA_022436949.1:21332924-F	TGCACAGTCAGTAGaGTAGGG	SA_022436949.1:21332924-R	TGCTTGGTTATCTCTGCACAG	656	344	350	347	375	351
27	2318	1.7	AluTa15	0_Sapajus_NW_022436958.1:284142-285647	SA_022436958.1:284142-F	GGaTTTGGGAAGGAcGATCAC	SA_022436958.1:284142-R	GCACACCACCCACAATAAATC	633	313	316	316	316	316
28	2304	1.7	AluTa15	0_Sapajus_NW_022436961.1:6067786-6069291	SA_022436961.1:6067786-F	AtGGGCAAGGAGAAGGAGATC	SA_022436961.1:6067786-R	TGTGAAATTCCATCTCCGTTCC	552	261	240	234	246	245
29	2373	1.7	AluTa15	0_Sapajus_NW_022436976.1:8272901-8274409	SA_022436976.1:8272901-F	ATTTTCAACTCCCAGGCGATG	SA_022436976.1:8272901-R	TGAATGCTAACTGTGCCTGTG	607	288	285	287	286	284
30	2354	1.7	AluTa15	0_Sapajus_NW_022436984.1:20358043-20359552	SA_022436984.1:20358043-F	aCCACAGAGTTCACAGAATGC	SA_022436984.1:20358043-R	AAACAGAACCACAGtGCAGAC	825	504	511	504	503	504
31	2333	1.7	AluTa15	0_Sapajus_NW_022436984.1:9907839-9909339	SA_022436984.1:9907839-F	GTCAACACACAGGATCAGGAC	SA_022436984.1:9907839-R	ACCTTGTtCTCTTTCCACTGG	528	219	227	222	215	220
32	2301	1.7	AluTa15	0_Sapajus_NW_022436987.1:13212750-13214251	SA_022436987.1:13212750-F	TGCATCTCTGTAGTCACCATG	SA_022436987.1:13212750-R	AAGAGAAACTGTGCACGTGTG	815	501	503	502	536	497
33	2393	1.7	AluTa15	0_Sapajus_NW_022436993.1:6367424-6368926	SA_022436993.1:6367424-F	ACCAGCATGTAGGTAGACTGG	SA_022436993.1:6367424-R	CTGACTgCAAGTTCCCTGAAG	608	288	291	291	291	292
34	2372	1.7	AluTa15	0_Sapajus_NW_022436999.1:8078254-8079760	SA_022436999.1:8078254-F	AGTAGGAGGGCACAGATGATG	SA_022436999.1:8078254-R	AGCCCACTAGTTaTCCCTCCTC	846	543	536	540	540	521
35	2364	1.7	AluTa15	0_Sapajus_NW_022437004.1:170978-172482	SA_022437004.1:170978-F	GTAATGGCATGAcTTGGTGATC	SA_022437004.1:170978-R	GACAGATCAGGAGGAAACCATG	691	376	370	362	370	371
36	2323	1.7	AluTa15	0_Sapajus_NW_022437016.1:5604986-5606493	SA_022437016.1:5604986-F	CTGTGGGCTGACTGGAAAAG	SA_022437016.1:5604986-R	ATGTTGGGAGGGAGGATAAAC	805	550	483	484	484	485
37	2343	1.7	AluTa15	0_Sapajus_NW_022437025.1:2480454-2481963	SA_022437025.1:2480454-F	TGGCCTGAAGTTGCCTTATTG	SA_022437025.1:2480454-R	CCCACTGCTTTGCTTGACTG	732	418	416	434	416	416
38	2373	1.7	AluTa15	0_Sapajus_NW_022437042.1:6579071-6580571	SA_022437042.1:6579071-F	CCTTGACCCAGAGAAGCAAAG	SA_022437042.1:6579071-R	ACTAGgGTCTGTCATGGTACC	826	509	512	515	515	515
39	2332	1.7	AluTa15	0_Sapajus_NW_022437046.1:5196861-5198361	SA_022437046.1:5196861-F	AATTCACTCTCCAGGGGAAGG	SA_022437046.1:5196861-R	GGTGCTGAAAGTAGGCAAGAC	550	238	237	238	238	238
40	2336	1.7	AluTa15	0_Sapajus_NW_022437198.1:334071-335579	SA_022437198.1:334071-F	ACTAAcGAAAACACCAGCAGAC	SA_022437198.1:334071-R	CAATTCATGGAAGCGGAATTGC	658	333	339	338	339	339
41	2284	1.8	AluTa15	0_Sapajus_NW_022436942.1:22262131-22263641	SA_022436942.1:22262131-F	CCCTCACATTCTGTCAGCATC	SA_022436942.1:22262131-R	GCAGATAAGAGGGCAGAAGAG	522	197	194	193	194	179
42	2334	1.8	AluTa15	0_Sapajus_NW_022436956.1:14185157-14186668	SA_022436956.1:14185157-F	AGTGAGGAAGCAGGCATAGAG	SA_022436956.1:14185157-R	AAGCAACACCTTCTGACAGTG	677	343	349	349	349	349
43	2272	1.8	AluTa15	0_Sapajus_NW_022437004.1:5756040-5757539	SA_022437004.1:5756040-F	TCAGTTGGGTTGCACTTTCTC	SA_022437004.1:5756040-R	AGGTGAGGTaGTGAGCAAAGG	616	302	312	316	317	316
44	2373	2	AluTa15	0_Sapajus_NW_022436987.1:9974654-9976150	SA_022436987.1:9974654-F	GAAAGcCTGCTAACATGAGAAG	SA_022436987.1:9974654-R	AGGGGATTTCACACTgAGACC	657	414	352	405	405	402
45	2332	2	AluTa15	0_Sapajus_NW_022437099.1:1566465-1567979	SA_022437099.1:1566465-F	AGAGAGGTGGAGTGGCTATAC	SA_022437099.1:1566465-R	TGGCTTTCTACCCAGTTGTTC	580	258	252	254	253	260
46	2304	1.7	sf36	0_Sapajus_NW_022436952.1:9166436-9167938	SA_022436952.1:9166436-F	GCAAATAGGAGCTAAGCAACTC	SA_022436952.1:9166436-R	TTGGGTACACATGTTGCTTGG	605	292	288	283	288	283
47	2308	1.4	sf44	0_Sapajus_NW_022437009.1:3447399-3448903	SA_022437009.1:3447399-F	GCTGTTTTGCACCTGACAAC	SA_022437009.1:3447399-R	GCAGTTGGAAAGAAGCTGTTTG	865	549	546	546	550	538
48	2391	1.1	sf46	0_Sapajus_NW_022436943.1:19640693-19642190	SA_022436943.1:19640693-F	GTCCTGATACAATCTCCTAGACC	SA_022436943.1:19640693-R	AATGTCTGCTTCCTTCCTTGG	656	358	349	349	349	349
49	2377	1.4	sf46	0_Sapajus_NW_022436943.1:14238291-14239801	SA_022436943.1:14238291-F	CTACCGCgGTCTTATCAATGC	SA_022436943.1:14238291-R	AGCCTAGGAGAGAAGTCATCC	723	426	405	414	407	406
50	2410	1.4	sf46	0_Sapajus_NW_022436943.1:25556079-25557581	SA_022436943.1:25556079-F	CAAGCCATTCATTCCTTTCTCC	SA_022436943.1:25556079-R	AACCCTCACCTCAACTCTAGG	514	201	199	201	201	181
51	2345	1.4	sf46	0_Sapajus_NW_022436962.1:21049842-21051345	SA_022436962.1:21049842-F	GGAGCATAGAGGGCAGTTTTC	SA_022436962.1:21049842-R	GCCCAAAACTTAcGGTGCTAC	745	442	427	436	429	422
52	2331	1.4	sf46	0_Sapajus_NW_022436973.1:20112707-20114209	SA_022436973.1:20112707-F	ACCATGCTGAGTgTCAATGTC	SA_022436973.1:20112707-R	TCAGCTGGGTCTCTTAACAATC	776	463	461	461	454	461
53	2356	1.4	sf46	0_Sapajus_NW_022436989.1:6657563-6659074	SA_022436989.1:6657563-F	AAAAGGAAGAGGTGGGATGGG	SA_022436989.1:6657563-R	GCCAGCAACCTTCAAAGAATC	852	532	527	526	529	524
54	2352	1.4	sf46	0_Sapajus_NW_022437008.1:2598204-2599704	SA_022437008.1:2598204-F	CAGACACCCAATCAGCATAGC	SA_022437008.1:2598204-R	ACCACTGCCTTCTCCATTCAG	635	329	323	320	323	290
55	2352	1.7	sf46	0_Sapajus_NW_022436946.1:31203235-31204744	SA_022436946.1:31203235-F	TCCACCATTCCCACCtTAGTC	SA_022436946.1:31203235-R	ACCTGCCATCTCCACCTTTAC	823	500	498	491	500	496
56	2338	1.7	sf46	0_Sapajus_NW_022436961.1:24460753-24462263	SA_022436961.1:24460753-F	GTTGTAAGGCAGCAGGGAATC	SA_022436961.1:24460753-R	GCAGAAAGGGTCCTGATTGTG	818	492	491	490	491	491
57	2380	1.7	sf46	0_Sapajus_NW_022436966.1:8025319-8026829	SA_022436966.1:8025319-F	ATACCCAGGTCCAGATCAAGG	SA_022436966.1:8025319-R	GCaCTGACTCACATTCACTGG	721	447	395	396	396	396
58	2298	1.7	sf46	0_Sapajus_NW_022436970.1:8997115-8998618	SA_022436970.1:8997115-F	AAAATGAGGACAGGAGCATGG	SA_022436970.1:8997115-R	AGGTGGTATCTGGAGGGAAAC	850	522	536	533	543	536
59	2349	1.7	sf46	0_Sapajus_NW_022436976.1:10352654-10354146	SA_022436976.1:10352654-F	ATCTTCAcGCCAAAAGGTTCC	SA_022436976.1:10352654-R	AAGGGAGCAGCAACTTTCTTG	641	332	337	337	337	337
60	2381	1.7	sf46	0_Sapajus_NW_022436977.1:16213988-16215500	SA_022436977.1:16213988-F	TGGGAGAGTCATAGATGGAACC	SA_022436977.1:16213988-R	AGCcGATCACCTTAGTCCTTC	844	554	514	511	511	514
61	2342	1.7	sf46	0_Sapajus_NW_022436993.1:14933733-14935240	SA_022436993.1:14933733-F	TGAAGAGTCAGGATGCAAACC	SA_022436993.1:14933733-R	GGAAACTCAGTGCTCTAGGTAC	738	414	418	412	417	418
62	2355	1.7	sf46	0_Sapajus_NW_022436997.1:11440673-11442183	SA_022436997.1:11440673-F	ACCgGGTGTATAGTATGCTACC	SA_022436997.1:11440673-R	AGTCTCCTGGTCCCTGATTAG	691	367	369	368	369	371
63	2351	1.7	sf46	0_Sapajus_NW_022437002.1:17132853-17134361	SA_022437002.1:17132853-F	AAGTCCgCAGCACAATCCTG	SA_022437002.1:17132853-R	TCCAAGACCAGTTTTGCCATG	616	293	296	297	296	297
64	2382	1.7	sf46	0_Sapajus_NW_022437074.1:3150460-3151971	SA_022437074.1:3150460-F	AACTTTGAAGCAAGCCTCTCC	SA_022437074.1:3150460-R	GCACCaTAGAACTCCCTGATG	825	459	502	505	505	505
65	2341	1.7	sf46	0_Sapajus_NW_022437216.1:91763-93264	SA_022437216.1:91763-F	GGCTGCCAAACTGTTCTCTG	SA_022437216.1:91763-R	CCCACCTTTACcGTGTCTTTC	779	467	464	469	471	468
66	2361	1.8	sf52	0_Sapajus_NW_022436980.1:12279305-12280816	SA_022436980.1:12279305-F	CATTCTCTCCAGCTTGCCTATG	SA_022436980.1:12279305-R	TGCAGTTGTGTTATGGGTGAC	636	319	315	594	314	315
67	2350	1.4	sf62	0_Sapajus_NW_022437004.1:4900112-4901606	SA_022437004.1:4900112-F	CAGTgTCTCCAAATCCACCTC	SA_022437004.1:4900112-R	TGAAGGAGGTGAGCTAAGTGG	644	350	337	337	337	337
68	2405	0.3	sf63	0_Sapajus_NW_022436954.1:16866721-16868230	SA_022436954.1:16866721-F	GCTGCTGTCTTCTCCtTTCTG	SA_022436954.1:16866721-R	ATCCgGGCCTATGAAAACAAC	729	424	405	396	404	405
69	2347	1.4	sf63	0_Sapajus_NW_022437015.1:4597142-4598632	SA_022437015.1:4597142-F	CTAcACTCCAAGGACCAGATTC	SA_022437015.1:4597142-R	GGGGATGTCTAGGAAAGTTTTGC	592	639	292	285	292	292
70	2328	1.7	sf63	0_Sapajus_NW_022437059.1:130181-131693	SA_022437059.1:130181-F	TTCCTCTCTGTCCCCATTCAC	SA_022437059.1:130181-R	GGGCAGTAAGAATCACCAGTG	855	519	530	514	513	519
71	2260	1.4	sf82	0_Sapajus_NW_022436973.1:20732163-20733675	SA_022436973.1:20732163-F	AGACaCTGGCACTTCAAAAGG	SA_022436973.1:20732163-R	TGAGTGCTgAGCTATCCTGTC	781	464	456	452	459	431
72	2254	1.7	sf82	0_Sapajus_NW_022436969.1:5000674-5002185	SA_022436969.1:5000674-F	TCTCTAcGTGACAgTTGGTTG	SA_022436969.1:5000674-R	AACTGGCAGCATTTCACAGG	839	505	517	510	499	497
73	2354	1.7	sf82	0_Sapajus_NW_022437073.1:674526-676038	SA_022437073.1:674526-F	TTCTGGAAGTATTGGGCATCC	SA_022437073.1:674526-R	CgCAGCATTTACTTTCAGATGG	608	275	275	275	258	275
74	2356	1.7	subfamily3_Ceb	0_Sapajus_NW_022436981.1:5923655-5925155	SA_022436981.1:5923655-F	CTAACTTCAAGTGGCCCTGAG	SA_022436981.1:5923655-R	AGGTCAGTCAGCCTATCCATG	738	418	416	420	420	420
				Not analyzed by PCR
75	2384	0.7	AluTa15	0_Sapajus_NW_022436992.1:12968500-12969993	SA_022436992.1:12968500-F	TCCAGCAAAAGTACAcGTGATC	SA_022436992.1:12968500-R	TGTAGGaAAGAGGGCCAGTTG	727	446	426	426	426	428
76	2408	0.7	AluTa15	0_Sapajus_NW_022437001.1:2131118-2132628	SA_022437001.1:2131118-F	GTGAGCTAAGTCAGGCCAATC	SA_022437001.1:2131118-R	AGGCCTtCTCTaTCCACATGG	475	159	154	154	154	154
77	2391	1.1	AluTa15	0_Sapajus_NW_022436944.1:53488904-53490414	SA_022436944.1:53488904-F	AGAGACTCTGCAGGGATTAGG	SA_022436944.1:53488904-R	cGACACATGACCCAGTTCTTC	680	365	345	366	366	365
78	2377	1.1	AluTa15	0_Sapajus_NW_022436966.1:2369554-2371061	SA_022436966.1:2369554-F	cAGACCTGGATCACATCATTTG	SA_022436966.1:2369554-R	TGTGCAAGcGTTCTCTTTTC	887	558	571	558	558	558
79	2331	1.1	AluTa15	0_Sapajus_NW_022436984.1:18291463-18292974	SA_022436984.1:18291463-F	AATTGAcACACAGCAcCCATC	SA_022436984.1:18291463-R	ACTGGACCTTGGCATCTCTAC	570	244	242	244	244	244
80	2369	1.4	AluTa15	0_Sapajus_NW_022436941.1:30075071-30076573	SA_022436941.1:30075071-F	TCATGCTGTTCTCCTTTGTGAG	SA_022436941.1:30075071-R	GGAACAGAAGCTTACaCTTTGC	793	482	468	457	448	465
81	2358	1.4	AluTa15	0_Sapajus_NW_022436942.1:19814009-19815515	SA_022436942.1:19814009-F	TTCTCTCTGGGACgTAGAAGG	SA_022436942.1:19814009-R	AGGCTGAGTGACAAAAGGAAG	714	412	403	399	402	399
82	2383	1.4	AluTa15	0_Sapajus_NW_022436946.1:36379214-36380724	SA_022436946.1:36379214-F	CCCTCAACCAACAAACTCAGG	SA_022436946.1:36379214-R	GATCAACTCgGGAAtGCTGAC	886	562	567	565	566	570
83	2379	1.4	AluTa15	0_Sapajus_NW_022436949.1:18845992-18847496	SA_022436949.1:18845992-F	CTGAAGATGTTGCAACCACTG	SA_022436949.1:18845992-R	TcGAgCTGGTAGAGATGTAGG	805	480	488	487	485	489
84	2354	1.4	AluTa15	0_Sapajus_NW_022436957.1:24206184-24207709	SA_022436957.1:24206184-F	GCTCTTACaTGTGGCTTCTCC	SA_022436957.1:24206184-R	CCTCgGAGCATATTGGAATTGAG	552	206	211	211	207	211
85	2314	1.4	AluTa15	0_Sapajus_NW_022436988.1:17536481-17537992	SA_022436988.1:17536481-F	GgGGATTAGAATGCAGGGATG	SA_022436988.1:17536481-R	GAATGAGcGAAGGACTGGAAG	828	516	509	507	507	506
86	2362	1.4	AluTa15	0_Sapajus_NW_022437030.1:6594605-6596108	SA_022437030.1:6594605-F	CCgTACTACTGTCTGCCAAC	SA_022437030.1:6594605-R	TGGGGATAACAGGCCTCTTTC	793	471	475	438	473	447
87	2331	1.4	AluTa15	0_Sapajus_NW_022437053.1:3209482-3210987	SA_022437053.1:3209482-F	cGGGGcAAATACAGCAAGTG	SA_022437053.1:3209482-R	CAGTTCAGAGGGCAAGAGTTG	510	n/a	194	195	193	193
88	2357	1.4	AluTa15	0_Sapajus_NW_022437092.1:124869-126380	SA_022437092.1:124869-F	AGGCACCATACAGCAATCATC	SA_022437092.1:124869-R	ACTCCCTGATAcATGCAAGAAG	706	423	387	393	393	387
89	2376	1.4	AluTa15	0_Sapajus_NW_022437154.1:172578-174089	SA_022437154.1:172578-F	AGACATCCTTAGGTGAGTCTGG	SA_022437154.1:172578-R	AATGACCACCCACCTACCTAG	648	329	324	321	325	326
90	2361	1.7	AluTa15	0_Sapajus_NW_022436941.1:169741-171249	SA_022436941.1:169741-F	TCTCTGGAAGGGGAGTAAAGG	SA_022436941.1:169741-R	GTTTCCCAGGCCTTACTCATG	882	557	557	561	560	559
91	2360	1.7	AluTa15	0_Sapajus_NW_022436942.1:60095644-60097157	SA_022436942.1:60095644-F	AGGTGGGGATGTTGGTGTAG	SA_022436942.1:60095644-R	TGCCACAcATGTCTGATTCC	755	436	422	374	421	419
92	2373	1.7	AluTa15	0_Sapajus_NW_022436984.1:2079142-2080648	SA_022436984.1:2079142-F	CACCATACCCgTtCACTCAAC	SA_022436984.1:2079142-R	CCAGAACAGTGGCTCTTTCC	887	534	565	564	565	563
93	2377	1.7	AluTa15	0_Sapajus_NW_022436999.1:9154-10659	SA_022436999.1:9154-F	GaGAGAATGGTGCTGCTGTTC	SA_022436999.1:9154-R	GCCAAGGTATAACTGATCTCCTC	531	222	213	217	216	213
94	2348	1.7	AluTa15	0_Sapajus_NW_022437011.1:9325310-9326812	SA_022437011.1:9325310-F	CATTCTGAAGGCCTCTGTGAC	SA_022437011.1:9325310-R	ACCCATATTCCAACTGCACAG	807	739	493	512	512	512
95	2354	1.7	AluTa15	0_Sapajus_NW_022437017.1:1952096-1953601	SA_022437017.1:1952096-F	AGAaTGAGGCTCAAGGGTCAG	SA_022437017.1:1952096-R	AaTATGACCCTGGCCCCAAC	571	253	254	253	246	255
96	2311	1.7	AluTa15	0_Sapajus_NW_022437034.1:5485413-5486920	SA_022437034.1:5485413-F	GCCAACATTTGCAGTCAGAAC	SA_022437034.1:5485413-R	AAATGTGCCACGGATCCTTAG	598	281	282	282	282	282
97	2272	1.8	AluTa15	0_Sapajus_NW_022436942.1:24758260-24759767	SA_022436942.1:24758260-F	AACCAGCAATGCCTTACACTG	SA_022436942.1:24758260-R	CTATTCTTGGCCCAGCTATGC	787	476	483	482	482	483
98	2259	1.8	AluTa15	0_Sapajus_NW_022436955.1:14042833-14044337	SA_022436955.1:14042833-F	AGGCCAGTGAATGTGAAATCC	SA_022436955.1:14042833-R	GCAtCTGAAcGCAAACTCAAG	786	482	465	459	460	467
99	2189	1.8	AluTa15	0_Sapajus_NW_022437002.1:7733501-7735015	SA_022437002.1:7733501-F	AGGAAGCTGGTGACCTAGTTG	SA_022437002.1:7733501-R	AGCTCcGAAAATACCcGTTTC	771	458	454	414	456	457
100	2107	1.8	AluTa15	0_Sapajus_NW_022437054.1:2004424-2005891	SA_022437054.1:2004424-F	aTGGCCTCTAAGCTTCCTCAC	SA_022437054.1:2004424-R	ACCCTCCACATCCAATCACTC	753	449	437	436	433	440
101	2240	1.8	AluTa15	0_Sapajus_NW_022437154.1:405039-406549	SA_022437154.1:405039-F	TTGGGAAGCTGaGTCTGATCC	SA_022437154.1:405039-R	TCCTTGgGCAcGTGATAATTG	779	483	435	436	440	440
102	2354	2	AluTa15	0_Sapajus_NW_022436946.1:50134533-50136034	SA_022436946.1:50134533-F	GTCTAGGCAAGCATGGTTCAG	SA_022436946.1:50134533-R	GTAGAGCTAGCTTTcGGGTAC	471	160	160	161	160	160
103	2345	1	sf46	0_Sapajus_NW_022437008.1:4896390-4897899	SA_022437008.1:4896390-F	GGACCgAAAGAACATGGAAGG	SA_022437008.1:4896390-R	GGCACTtCACTTCAGTCACAC	861	507	543	519	540	544
104	2350	1	sf46	0_Sapajus_NW_022437116.1:325727-327222	SA_022437116.1:325727-F	GGcTGAGAAtGTCCTATCTGTTC	SA_022437116.1:325727-R	TCTTCTGTCCTcGTTCCTCAC	842	513	511	512	512	506
105	2388	1.4	sf46	0_Sapajus_NW_022436970.1:3556077-3557588	SA_022436970.1:3556077-F	gTTGACTTCTTGGGTgCACTG	SA_022436970.1:3556077-R	CTCAAACTCCTGGCCTGAAAG	860	520	533	531	533	533
106	2368	1.4	sf46	0_Sapajus_NW_022436994.1:5534969-5536483	SA_022436994.1:5534969-F	ACTGGTTTCTAGGCTGATGGG	SA_022436994.1:5534969-R	TTCgTGTTTGCAGTAGGAAGG	844	521	516	517	517	517
107	2354	1.4	sf46	0_Sapajus_NW_022437009.1:5458185-5459689	SA_022437009.1:5458185-F	GTCCAGAtAGCCTTGGCTTTG	SA_022437009.1:5458185-R	CCGGATCTTTGGCAAGTGTAG	864	547	548	535	543	537
108	2296	1.4	sf46	0_Sapajus_NW_022437012.1:7523172-7524683	SA_022437012.1:7523172-F	TGcACTAACAATTcGACCACTC	SA_022437012.1:7523172-R	AGCCATTTCAAGGCCCTTTAC	553	210	231	231	234	238
109	2372	1.4	sf46	0_Sapajus_NW_022437016.1:1380468-1381968	SA_022437016.1:1380468-F	AGGCATGGGTCTAGTCATCAG	SA_022437016.1:1380468-R	AGGAGaTAACAAAGCAGCAGAG	815	500	506	496	506	506
110	2342	1.7	sf46	0_Sapajus_NW_022436999.1:2159231-2160737	SA_022436999.1:2159231-F	AGGTTAAGAAGCCCTGGGATAG	SA_022436999.1:2159231-R	AcAGTACTAGGCAGCATTTCG	589	276	276	276	277	276

## Sheet: DNA samples
			Sapajus DNA panel
			Sample order on gel
		#	Species	Common name	Origin	ID
			TLE	negative control	na	na
		1	Home sapiens	Human (HeLa cell line)	ATCC	HeLa CCL-2
		2	Callithrix jacchus	Common marmoset	NERPRC (NE-7)	cj12-97, A02-737
		3	Saimiri s. sciureus	Common Squirrel monkey	SDFZ	KB4544
		4	Aotus trivirgatus	Three-striped Owl Monkey	ATCC	CRL1556
		5	Sapajus apella	Tufted capuchin monkey	KP	CA003
		6	Sapajus apella	Tufted capuchin monkey	KP	30156
		7	Sapajus apella	Tufted capuchin monkey	KP	30157
		8	Sapajus apella	Tufted capuchin monkey	Dr. Link Olson	UAM 46592
		9	Sapajus apella	Tufted capuchin monkey	Dr. Link Olson	UAM 46594
		10	Sapajus apella	Tufted capuchin monkey	Dr. Link Olson	UAM 46595
		11	Sapajus apella	Tufted capuchin monkey	Dr. Link Olson	UAM 46596
		12	Sapajus apella	Tufted capuchin monkey	Dr. Link Olson	UAM 46597
		13	Sapajus apella	Tufted capuchin monkey	Dr. Link Olson	UAM 46598
		14	Sapajus apella	Tufted capuchin monkey	Dr. Link Olson	UAM 46599
		15	Sapajus apella	Tufted capuchin monkey	LSUMZ	LSUMZ M-6112
		16	Cebus imitator	Panamanian white-faced capuchin (Ref) (untufted)	Wash U.	Cc_AM_T3
		17	Cebus capucinus	White-faced sapajou (untufted)	FMNH	UF 31995
		18	Cebus capucinus	White-faced sapajou (untufted)	FMNH	UF 32380
		19	Cebus albifrons	White-fronted capuchin monkey (untufted)	Chris C. Conroy	MVZ:Mamm:193675
		20	Cebus albifrons	White-fronted capuchin monkey (untufted)	Chris C. Conroy	MVZ:Mamm:193676
		21	Cebus albifrons albifrons	White-fronted capuchin monkey (untufted)	SDZICR	KB 4207

## Sheet: Genotypes
		N=50	Not fixed present in capuchins; homozygous present in Sapajus apella; absent from Cebus samples
		N=19	Polymorphic among Sapajus apella individuals on the panel; absent from Cebus samples
		N=2	Polymorphic among Cebus species samples on the panel; homozygous present in Sapajus apella
		N=3	uninformative for phylogenomic studies
		Total: N=74
					1	1	2	2	3	3	4	4	5	5	6	6	7	7	8	8	9	9	10	10	11	11	12	12	13	13	14	14	15	15	16	16	17	17	18	18	19	19	20	20	21	21	22	22	23
	Species	Common name	Origin	ID	989.14	989.14	952.17	952.17	955.1	955.1	996.92	996.92	944.48	944.48	956.6	956.6	978.25	978.25	993.54	993.54	964.12	964.12	993.59	993.59	952.23	952.23	955.19	955.19	964.19	964.19	982.1	982.1	944.49	944.49	946.43	946.43	952.24	952.24	952.3	952.3	954.28	954.28	984.97	984.97	989.15	989.15	996.84	996.84	9.99
	Homo sapiens	Human (HeLa cell line)	ATCC	HeLa CCL-2	0	0	0	0	0	0	0	0	0	0	0	0	0	0	-9	-9	0	0	0	0	0	0	-9	-9	-9	-9	-9	-9	0	0	0	0	0	0	0	0	-9	-9	0	0	0	0	0	0	0
	Callithrix jacchus	Common marmoset	NERPRC (NE-7)	cj12-97, A02-737	0	0	0	0	0	0	0	0	0	0	0	0	0	0	0	0	0	0	0	0	0	0	0	0	0	0	0	0	0	0	0	0	0	0	-9	-9	0	0	0	0	0	0	0	0	0
	Saimiri s. sciureus	Common Squirrel monkey	SDFZ	KB4544	0	0	0	0	0	0	0	0	0	0	0	0	0	0	0	0	0	0	0	0	0	0	0	0	0	0	-9	-9	0	0	0	0	0	0	0	0	0	0	0	0	0	0	0	0	0
	Aotus trivirgatus	Three-striped Owl Monkey	ATCC	CRL1556	-9	-9	0	0	0	0	0	0	0	0	0	0	0	0	0	0	0	0	0	0	0	0	0	0	0	0	0	0	0	0	0	0	0	0	0	0	0	0	0	0	0	0	0	0	0
	Sapajus apella	Tufted capuchin monkey	KP	CA003	1	1	1	0	1	1	1	1	1	1	1	1	1	1	1	1	1	1	1	1	1	1	1	1	1	1	1	1	1	1	1	1	1	1	1	1	1	1	1	1	1	1	1	0	1
	Sapajus apella	Tufted capuchin monkey	KP	30156	1	1	1	0	1	1	1	1	1	1	1	1	1	1	1	1	-9	-9	1	1	1	1	1	1	1	1	1	1	1	1	-9	-9	1	1	1	1	1	1	1	1	1	1	1	0	-9
	Sapajus apella	Tufted capuchin monkey	KP	30157	1	1	1	0	1	1	1	1	1	1	1	1	1	1	1	1	1	1	1	1	1	1	1	1	1	1	1	1	1	1	1	1	1	1	1	1	1	1	1	1	1	1	1	1	-9
	Sapajus apella	Tufted capuchin monkey	Dr. Link Olson	UAM 46592	1	1	1	1	1	1	1	1	1	0	1	1	0	0	1	1	1	1	1	1	1	1	1	1	1	1	1	1	1	1	1	1	1	1	1	1	1	1	1	1	1	0	1	1	1
	Sapajus apella	Tufted capuchin monkey	Dr. Link Olson	UAM 46594	1	1	1	1	1	1	1	1	0	0	1	1	1	0	1	0	1	0	1	1	1	1	1	1	1	1	1	1	1	1	1	1	1	1	1	1	1	1	1	1	1	1	1	1	1
	Sapajus apella	Tufted capuchin monkey	Dr. Link Olson	UAM 46595	1	0	1	1	1	1	1	1	0	0	1	1	1	0	1	1	1	1	1	1	1	1	1	1	1	1	1	1	1	1	1	1	1	1	1	1	1	1	1	1	1	1	1	1	1
	Sapajus apella	Tufted capuchin monkey	Dr. Link Olson	UAM 46596	0	0	1	0	1	1	1	1	0	0	1	1	0	0	1	1	1	1	1	1	1	1	1	1	1	1	1	1	1	1	1	1	1	1	1	1	1	1	1	1	1	1	1	1	1
	Sapajus apella	Tufted capuchin monkey	Dr. Link Olson	UAM 46597	1	1	1	1	1	1	1	1	1	0	1	1	1	0	1	0	1	1	1	1	1	1	1	1	1	1	1	1	1	1	1	1	1	1	1	1	1	1	1	1	1	1	1	1	1
	Sapajus apella	Tufted capuchin monkey	Dr. Link Olson	UAM 46598	1	1	1	1	1	1	1	1	1	0	1	1	1	1	1	0	1	1	1	1	1	1	1	1	1	1	1	1	1	1	1	1	1	1	1	1	1	1	1	1	1	1	1	1	1
	Sapajus apella	Tufted capuchin monkey	Dr. Link Olson	UAM 46599	1	0	1	1	1	1	1	1	1	0	1	1	1	0	1	1	1	0	1	1	1	1	1	1	1	1	1	1	1	1	1	1	1	1	1	1	1	1	1	1	1	1	1	1	1
	Sapajus apella	Tufted capuchin monkey	LSUMZ	LSUMZ M-6112	1	1	0	0	1	1	1	1	1	1	1	1	1	1	1	1	1	1	1	1	1	1	1	1	1	1	1	1	1	1	1	1	1	1	1	1	1	1	1	1	1	1	1	1	1
	Cebus imitator	Panamanian white-faced capuchin (Ref) (untufted)	Wash U.	Cc_AM_T3	0	0	0	0	0	0	0	0	0	0	0	0	0	0	0	0	0	0	0	0	0	0	0	0	0	0	0	0	0	0	0	0	0	0	0	0	0	0	0	0	0	0	0	0	0
	Cebus capucinus	White-faced sapajou (untufted)	FMNH	UF 31995	0	0	0	0	0	0	0	0	0	0	0	0	0	0	0	0	0	0	0	0	0	0	0	0	0	0	0	0	0	0	0	0	0	0	0	0	0	0	0	0	0	0	0	0	0
	Cebus capucinus	White-faced sapajou (untufted)	FMNH	UF 32380	0	0	0	0	0	0	0	0	0	0	0	0	0	0	0	0	0	0	0	0	-9	-9	0	0	0	0	0	0	-9	-9	0	0	0	0	0	0	0	0	0	0	0	0	0	0	-9
	Cebus albifrons	White-fronted capuchin monkey (untufted)	Chris C. Conroy	MVZ:Mamm:193675	0	0	0	0	0	0	0	0	0	0	0	0	0	0	0	0	0	0	0	0	0	0	0	0	0	0	0	0	0	0	0	0	0	0	0	0	0	0	0	0	0	0	0	0	-9
	Cebus albifrons	White-fronted capuchin monkey (untufted)	Chris C. Conroy	MVZ:Mamm:193676	0	0	0	0	0	0	0	0	0	0	0	0	0	0	0	0	0	0	0	0	0	0	0	0	0	0	0	0	0	0	0	0	0	0	0	0	0	0	0	0	0	0	0	0	-9
	Cebus albifrons albifrons	White-fronted capuchin monkey (untufted)	SDZICR	KB 4207	0	0	0	0	0	0	0	0	0	0	0	0	0	0	0	0	0	0	0	0	0	0	0	0	0	0	0	0	1	0	0	0	0	0	0	0	0	0	0	0	0	0	0	0	0
																																	KB-4207 PCR band has the same Alu insertion as the Sapajus genome; confirmed by Sanger sequencing
	Genotype locus # key for Sapajus genomic coordinates
	Alu	query sequence	Genotype
	Subfamily	Sapajus genomic coordinates	Locus #
1	AluTa10	0_Sapajus_NW_022436989.1:14489339-14490849	989.14
2	AluTa15	0_Sapajus_NW_022436952.1:17230437-17231938	952.17
3	AluTa15	0_Sapajus_NW_022436955.1:10683665-10685176	955.106
4	AluTa15	0_Sapajus_NW_022436996.1:9253957-9255466	996.92
5	AluTa15	0_Sapajus_NW_022436944.1:48353569-48355072	944.48
6	AluTa15	0_Sapajus_NW_022436956.1:6073285-6074784	956.607
7	AluTa15	0_Sapajus_NW_022436978.1:2575045-2576550	978.25
8	AluTa15	0_Sapajus_NW_022436993.1:5412598-5414093	993.54
9	AluTa15	0_Sapajus_NW_022436964.1:1280154-1281659	964.12
10	AluTa15	0_Sapajus_NW_022436993.1:5986537-5988044	993.59
11	AluTa15	0_Sapajus_NW_022436952.1:23817476-23818981	952.23
12	AluTa15	0_Sapajus_NW_022436955.1:19308827-19310310	955.19
13	AluTa15	0_Sapajus_NW_022436964.1:1997934-1999426	964.19
14	AluTa15	0_Sapajus_NW_022436982.1:10422347-10423845	982.104
15	AluTa15	0_Sapajus_NW_022436944.1:49373752-49375263	944.49
16	AluTa15	0_Sapajus_NW_022436946.1:43870936-43872438	946.43
17	AluTa15	0_Sapajus_NW_022436952.1:24761217-24762727	952.24
18	AluTa15	0_Sapajus_NW_022436952.1:30714866-30716378	952.307
19	AluTa15	0_Sapajus_NW_022436954.1:28585080-28586572	954.28
20	AluTa15	0_Sapajus_NW_022436984.1:9708604-9710101	984.97
21	AluTa15	0_Sapajus_NW_022436989.1:15644806-15646312	989.15
22	AluTa15	0_Sapajus_NW_022436996.1:8485060-8486567	996.84
23	AluTa15	0_Sapajus_NW_022437009.1:9945444-9946948	9.99
24	AluTa15	0_Sapajus_NW_022436941.1:57826416-57827923	941.57
25	AluTa15	0_Sapajus_NW_022436941.1:73205643-73207152	941.73
26	AluTa15	0_Sapajus_NW_022436949.1:21332924-21334419	949.21
27	AluTa15	0_Sapajus_NW_022436958.1:284142-285647	958.28
28	AluTa15	0_Sapajus_NW_022436961.1:6067786-6069291	961.606
29	AluTa15	0_Sapajus_NW_022436976.1:8272901-8274409	976.82
30	AluTa15	0_Sapajus_NW_022436984.1:20358043-20359552	984.203
31	AluTa15	0_Sapajus_NW_022436984.1:9907839-9909339	984.99
32	AluTa15	0_Sapajus_NW_022436987.1:13212750-13214251	987.13
33	AluTa15	0_Sapajus_NW_022436993.1:6367424-6368926	993.63
34	AluTa15	0_Sapajus_NW_022436999.1:8078254-8079760	999.807
35	AluTa15	0_Sapajus_NW_022437004.1:170978-172482	4.17
36	AluTa15	0_Sapajus_NW_022437016.1:5604986-5606493	16.56
37	AluTa15	0_Sapajus_NW_022437025.1:2480454-2481963	25.24
38	AluTa15	0_Sapajus_NW_022437042.1:6579071-6580571	42.65
39	AluTa15	0_Sapajus_NW_022437046.1:5196861-5198361	46.51
40	AluTa15	0_Sapajus_NW_022437198.1:334071-335579	198.33
41	AluTa15	0_Sapajus_NW_022436942.1:22262131-22263641	942.22
42	AluTa15	0_Sapajus_NW_022436956.1:14185157-14186668	956.14
43	AluTa15	0_Sapajus_NW_022437004.1:5756040-5757539	4.57
44	AluTa15	0_Sapajus_NW_022436987.1:9974654-9976150	987.99
45	AluTa15	0_Sapajus_NW_022437099.1:1566465-1567979	99.15
46	sf36	0_Sapajus_NW_022436952.1:9166436-9167938	952.91
47	sf44	0_Sapajus_NW_022437009.1:3447399-3448903	9.34
48	sf46	0_Sapajus_NW_022436943.1:19640693-19642190	943.19
49	sf46	0_Sapajus_NW_022436943.1:14238291-14239801	943.14
50	sf46	0_Sapajus_NW_022436943.1:25556079-25557581	943.25
51	sf46	0_Sapajus_NW_022436962.1:21049842-21051345	962.21
52	sf46	0_Sapajus_NW_022436973.1:20112707-20114209	973.201
53	sf46	0_Sapajus_NW_022436989.1:6657563-6659074	989.66
54	sf46	0_Sapajus_NW_022437008.1:2598204-2599704	8.25
55	sf46	0_Sapajus_NW_022436946.1:31203235-31204744	946.31
56	sf46	0_Sapajus_NW_022436961.1:24460753-24462263	961.24
57	sf46	0_Sapajus_NW_022436966.1:8025319-8026829	966.802
58	sf46	0_Sapajus_NW_022436970.1:8997115-8998618	970.89
59	sf46	0_Sapajus_NW_022436976.1:10352654-10354146	976.103
60	sf46	0_Sapajus_NW_022436977.1:16213988-16215500	977.16
61	sf46	0_Sapajus_NW_022436993.1:14933733-14935240	993.14
62	sf46	0_Sapajus_NW_022436997.1:11440673-11442183	997.11
63	sf46	0_Sapajus_NW_022437002.1:17132853-17134361	2.17
64	sf46	0_Sapajus_NW_022437074.1:3150460-3151971	74.31
65	sf46	0_Sapajus_NW_022437216.1:91763-93264	216.91
66	sf52	0_Sapajus_NW_022436980.1:12279305-12280816	980.12
67	sf62	0_Sapajus_NW_022437004.1:4900112-4901606	4.49
68	sf63	0_Sapajus_NW_022436954.1:16866721-16868230	954.16
69	sf63	0_Sapajus_NW_022437015.1:4597142-4598632	15.45
70	sf63	0_Sapajus_NW_022437059.1:130181-131693	59.13
71	sf82	0_Sapajus_NW_022436973.1:20732163-20733675	973.207
72	sf82	0_Sapajus_NW_022436969.1:5000674-5002185	969.5
73	sf82	0_Sapajus_NW_022437073.1:674526-676038	73.67
74	subfamily3_Ceb	0_Sapajus_NW_022436981.1:5923655-5925155	981.59
[truncated: 103 more columns]
