# Supplementary material for: Recently Integrated Alu Elements in Capuchin Monkeys: A Resource for Cebus/Sapajus Genomics
Source: Genes (Basel). 2022 Mar 24;13(4):572. doi: 10.3390/genes13040572 (PMC9030454; doi:10.3390/genes13040572)
Supplement: Supplementary file 1 [file genes-13-00572-s001.zip › Batzer_Supplementary File 3_alignments.gb]

LOCUS       Saimiri       655 bp
DEFINITION  Saimiri     655 bp
TITLE       Cebus-9-Saimiri genome
ORIGIN

        1 GCAGTAAAAT GCTTCAGCAA ACagtaaaat tttgttttac ttttagtttt atttttctga
       61 gaagttagat tttgaaggca tccatcactt aataaatgaa atcgagagaa agaaatcact
      121 gaaaaagaaa a~tgtaaact ttgattgact ctctgccttt gtgtagaaag catgactgat
      181 ~~~~~~~~~~ ~~~~~~~~~~ ~~~~~~~~~~ ~~~~~~~~~~ ~~~~~~~~~~ ~~~~~~~~~~
      241 ~~~~~~~~~~ ~~~~~~~~~~ ~~~~~~~~~~ ~~~~~~~~~~ ~~~~~~~~~~ ~~~~~~~~~~
      301 ~~~~~~~~~~ ~~~~~~~~~~ ~~~~~~~~~~ ~~~~~~~~~~ ~~~~~~~~~~ ~~~~~~~~~~
      361 ~~~~~~~~~~ ~~~~~~~~~~ ~~~~~~~~~~ ~~~~~~~~~~ ~~~~~~~~~~ ~~~~~~~~~~
      421 ~~~~~~~~~~ ~~~~~~~~~~ ~~~~~~~~~~ ~~~~~~~~~~ ~~~~~~~~~~ ~~~~~~~~~~
      481 ~~~~~~~~~~ ~~tttcttca ggctattttt tcccattttt ccgagtgtgt agtccattac
      541 tcatcaaatt tggtttcaga aagattctga aaattccttt aatcttttaa aagctaaaga
      601 ttgactcttg tttacaagca tgaagaagtc ttgCAGGTTT AGGTGACATC AGCAT
//
LOCUS       Cebus imitator       655 bp
DEFINITION  Cebus imitator     655 bp
TITLE       Cebus-9-Cebus imitator genome
ORIGIN

        1 GCAGTAAAAT GCTTCAGCAA ACAGTAAAAT TTTGTTTTAC TTTTAGTTTT ATTTTCCAGA
       61 GAAGTTAGAT TTTGAGAGCA CCCATCACTT AATAAACCAA ATCAAGAGAA AGAAGGCACT
      121 GAAAAAAAAA A~TGTAAACT TTGATTGACT CTCCGCTTTT GTGTAGAAAA CATGATTGAT
      181 GGGCCGGGCG CGGTGGCTCA CGCCTGTAAT CCCAGCACTT TGGGAGGCCG AGGCGGGTGG
      241 ATCACGAAGT CAAGAGATCG AGACCATCCT GGTCAACATG GTGAAACCCC GTCTCTACTA
      301 AAAATACAAA AAATTAGCTG GGCATGGTGG TGCGTGCCTG TAATCCCAGC TGCTCAGGAG
      361 GCTGAGGCAG GAGAATTGCC TGAACCCAGG AGGCGGAGGT TGCGGTGAGC CGAGATCGTG
      421 CCATTGCACT CCAGCCTGGG TAACAAGAGC AAAACTCCGT CTCAAAAAAA AAAAAAAGAA
      481 AACATGATTG ATTTTCTTCA GGTTATTTTT TCC~ATTTTT CCGAGTGTGT AGTCCATTAC
      541 TCATCAAATT TGGTTTCAGA AAGAATCTGA AAATTCCTTT AATCTTTTAA AAGCTAAAGA
      601 TTGACTCTTG TTTACAAGCA TGAAGTAGTC TTGCAGGTTT AGGTGACATC AGCAT
//
LOCUS       Sapajus       655 bp
DEFINITION  Sapajus     655 bp
TITLE       Cebus-9-Sapajus apella genome
ORIGIN

        1 GCAGTAAAAT GCTTCAGCAA ACAGTAAAAT TTTGTTTTAC TTTTAGTTTT ATTTTCCAGA
       61 GAAGATAGAT TTTGAGGGCA CCCATCACTA AATAAACCAA ATCAAGAGAA AGAAGACACT
      121 GAAAAAAAAA AATGTAAACT TTGATTGACT CTCCGCTTTT GTGTAGAAAA CATGATTGAT
      181 ~~~~~~~~~~ ~~~~~~~~~~ ~~~~~~~~~~ ~~~~~~~~~~ ~~~~~~~~~~ ~~~~~~~~~~
      241 ~~~~~~~~~~ ~~~~~~~~~~ ~~~~~~~~~~ ~~~~~~~~~~ ~~~~~~~~~~ ~~~~~~~~~~
      301 ~~~~~~~~~~ ~~~~~~~~~~ ~~~~~~~~~~ ~~~~~~~~~~ ~~~~~~~~~~ ~~~~~~~~~~
      361 ~~~~~~~~~~ ~~~~~~~~~~ ~~~~~~~~~~ ~~~~~~~~~~ ~~~~~~~~~~ ~~~~~~~~~~
      421 ~~~~~~~~~~ ~~~~~~~~~~ ~~~~~~~~~~ ~~~~~~~~~~ ~~~~~~~~~~ ~~~~~~~~~~
      481 ~~~~~~~~~~ ~~TTTCTTCA CGTTATTTTT TCC~ATTTTT CCGAGTGTGT AGTCCATTAC
      541 TCATCAAATT TGGTCTCAGA AAGATTCTGA AAATTCCTTT AATCTTTTAA AAGCTAAAGA
      601 TTGACTCTTG TTTACAAGCA TGAAGTAGTC TTGCAGGTTT AGGTGACATC AGCAT
//
LOCUS       Cebus-9-UAM46596-F       488 bp
DEFINITION  Cebus-9-UAM46596-F     488 bp
TITLE       Cebus-9-UAM46596-F
ORIGIN

        1 ~~~~~~~~~~ ~~~~~~~~~~ ~~~~~~~~~~ ~~~~~~~~~~ ~~~~~~~~~~ ~~~~~~~~~~
       61 ~~~~~~~~~~ ~~~~~~~~~~ ~~~ATCACTT AATAAACCAA ATCAAGAGAA AGAAGACACT
      121 GAAAAAAAAA A~TGTAAACT TTGATTAACT CTCCGCTTTT GTGTAGAAAA CATGATTGAT
      181 GGGCCGGGCG CGGTGGCTCA CGCTTGTAAT CCCAGCACTT TGGGAGGCCG AGGCGGGTGG
      241 ATCACAAGGT CAAGAGCTCG AGACCATCCT GGTCAACATG GTGAAACCCC GTCTCTACTA
      301 AAAATACAAA AAATTAGCTG GGCATGGTGG TGCGTGCCTG TAATCCCAGC TACTTAGGAG
      361 GCTGAGGCAG GAGAATTGCT TGAACCCAGG AGGCGGAGGT TGCGGTGAGC CGAGATCATG
      421 CCATTGCACT CCAGCCGGGG TAACAAGAGC AAAACTCCGT CTCAAAAAAA AAAAAAAAAA
      481 AAAAAAAA
//
LOCUS       Cebus-9-UAM46596-SIntR1-rc       350 bp
DEFINITION  Cebus-9-UAM46596-SIntR1-rc     350 bp
TITLE       Cebus-9-UAM46596-SIntR1-rc
ORIGIN

        1 ~~~~~~~~~~ ~~TTCAGCAA ACAGTAAAAT TTTGTTTTAC TTTTAGTTTT ATTTTCCAGA
       61 GAAGATAGAT TTTGAGGGCA CCCATCACTT AATAAACCAA ATCAAGAGAA AGAAGACACT
      121 GAAAAAAAAA A~TGTAAACT TTGATTAACT CTCCGCTTTT GTGTAGAAAA CATGATTGAT
      181 GGGCCGGGCG CGGTGGCTCA CGCTTGTAAT CCCAGCACTT TGGGAGGCCG AGGCGGGTGG
      241 ATCACAAGGT CAAGAGCTCG AGACCATCCT GGTCAACATG GTGAAACCCC GTCTCTACTA
      301 AAAATACAAA AAATTAGCTG GGCATGGTGG TGCGTGCCTG TAATCCCAGC 
//
LOCUS       Cebus-9-UAM46596-IntF1       488 bp
DEFINITION  Cebus-9-UAM46596-IntF1     488 bp
TITLE       Cebus-9-UAM46596-IntF1
ORIGIN

        1 ~~~~~~~~~~ ~~~~~~~~~~ ~~~~~~~~~~ ~~~~~~~~~~ ~~~~~~~~~~ ~~~~~~~~~~
       61 ~~~~~~~~~~ ~~~~~~~~~~ ~~~~~~~~~~ ~~~~~~~~~~ ~~~~~~~~~~ ~~~~~~~~~~
      121 ~~~~~~~~~~ ~~~~~~~~~~ ~~~~~~~~~~ ~~~~~~~~~~ ~~~~~~~~~~ ~~~~~~~~~~
      181 ~~~~~~~~~~ ~~~~~~~~~~ ~~~~~~~~~~ ~~~~~~~~~~ ~~~~~~~~~~ ~~~~~~~~~~
      241 ~~~~~~~~~~ CAAGAGCTCG AGACCATCCT GGTCAACATG GTGAAACCCC GTCTCTACTA
      301 AAAATACAAA AAATTAGCTG GGCATGGTGG TGCGTGCCTG TAATCCCAGC TACTTAGGAG
      361 GCTGAGGCAG GAGAATTGCT TGAACCCAGG AGGCGGAGGT TGCGGTGAGC CGAGATCATG
      421 CCATTGCACT CCAGCCGGGG TAACAAGAGC AAAACTCCGT CTCAAAAAAA AAAAAAAAAA
      481 AAAAAAAA
//
LOCUS       Cebus-9-UAM46596-R-rc       558 bp
DEFINITION  Cebus-9-UAM46596-R-rc     558 bp
TITLE       Cebus-9-UAM46596-R-rc
ORIGIN

        1 ~~~~~~~~~~ ~~~~~~~~~~ ~~~~~~~~~~ ~~~~~~~~~~ ~~~~~~~~~~ ~~~~~~~~~~
       61 ~~~~~~~~~~ ~~~~~~~~~~ ~~~~~~~~~~ ~~~~~~~~~~ ~~~~~~~~~~ ~~~~~~~~~~
      121 ~~~~~~~~~~ ~~~~~~~~~~ ~~~~~~~~~~ ~~~~~~~~~~ ~~~~~~~~~~ ~~~~~~~~~~
      181 ~~~~~~~~~~ ~~~~~~~~~~ ~~~~~~~~~~ ~~~~~~~~~~ ~~~~~~~~~~ ~~~~~~~~~~
      241 ~~~~~~~~~~ ~~~~~~~~~~ ~~~~~~~~~~ ~~~~~~~~~~ ~~~~~~~~~~ ~~~~~~~~~~
      301 ~~~~~~~~~~ ~~~~~~~~~~ ~~~~~~~~~~ ~~~~~~~~~~ ~~~~~~~~~~ ~~~~~~~~~~
      361 ~~~~~~~~~~ ~~~~~~~~~~ ~~~~~~~~~~ ~~~~~~~~~~ ~~~~~~~~~~ ~~~~~~~~~~
      421 ~~~~~~~~~~ ~~~~~~~~~~ ~~~~~~~~~~ ~~~~~~~AAA AAAAAAAAAA AAAAAAAGAA
      481 AACATGATTG ATTTTCTTCA GGTTATTTTT TCC~ATTTTT CCGAGTGTGT AGTCCATTAC
      541 TCATCAAATT TGGTTTCA
//
LOCUS       Sapajus-locus-944.49-Sapajus apella genome       1513 bp
DEFINITION  Sapajus-locus-944.49-Sapajus apella genome     1513 bp
TITLE       Sapajus-locus-944.49-Sapajus apella genome
ORIGIN

        1 ACTACAAAAA ATTAACTGGG CATGGTGGTG GGCACCTGTA ATCCCAGATA CTCAGGAGGC
       61 TGAAGCAGAA GAATCACTTG AACCTGGGAA ATAAAGGTTT CAGTGAGCTG GGATCGTGCC
      121 ATTGTACTCC AGCCTGGGCT ACAAGAGTGA AACTCCATCT CAAAAAGAAA AAAAAAATAG
      181 TTCTCTGAGA CTAGGTTACC TTATGTACAA CTTGGAAGTA ATAATATTTA TAAAGTTGCT
      241 GGATTTAAAT GTGACAAACT AGGAAATGAA ATTAGTACAT TATACAGTAT TTAGTTTGTA
      301 GACCTTATTT TTATTATTAT TTAAATATTG ATATGTATAT TTTGGACATT AGAGCTTGGT
      361 TTTGTCTATC TCAAACCAGA AGTTTTAAAC TACCCTGCAG AAACTTGATG GGAGAAGAGC
      421 TGGAATGCCT CCCTCCAGCT GTACCTCATG TTTCAGAATA GAATTCATCC TGTTGTAATG
      481 TGTCAGCTTA GGCAGGTCAG CTTCTTGAAA GGCAACGCCA TAGTTTGGGC TTAGATACAA
      541 GTCAATTATA TCAATTCCAA GAAAAAAAAA AAAGAATATC TTTAAAAATC AATCTCAAGG
      601 GGCCGGGCGC GGTGGCTCAC GCCTGTAATC CCAGCACTTT GGGAGGCCGA GGCGGGTGGA
      661 TCATGAGGTC AAGAGATCGA GACCATCCTG GTCAACATGG TGAAACCCCG TCTCTACTAA
      721 AAATACAAAA AATTAGCTGG GCATGGTGGC ACATGCCTGT AATCCCAGCT ACTCAGGAGG
      781 CTGAGACAGG AGAATTGCCT GAACCCGGGA GGCGGAGGTT GCGGTGAGCC GAGATCGCGC
      841 CATTGCACTC CAGCCTGGGC AACAAGAGCG AAACTCCGTC TCAAAAACAA AAACAAAAAC
      901 AAAAACAACA AAAAAAATCT ATCTCAAAAT ATCTCATTGA AGCTCTTGCT GCTTTGCTTC
      961 CTAGAAGAGG ATTCTTTAGG TAGAGGGAGT TTCCTTCAGT TTTTTTT~CA TCCTTTCTTC
     1021 TCTCCTAGGG GCCGAAAGCA AACATTCTTA GGTTGATCTT TTTCTTCCAT GTGTAATTCA
     1081 AGACCAGAGC GAATGTCAAG CTTCCTGTTC ACGACCAAAA GAAACTGGTA TAAAATGAAG
     1141 AGGGAAATTT ATTCTCCCCT CACCACGAGT ATAGGAAAGG AAACTTAAAT TATGTTCCAA
     1201 ACGTTTATTT GTCTTGTATA CGGTATTTGA TAAGTGGTTG AAGGAGTTTA TTGTATAGGG
     1261 TAAAGGAGAG CTCTCAAACA TTAGAGGGCA TGAGTTATTA ATGTGGTATA AATGCACCAT
     1321 AAAGAAAAAA CTTCTGGCTT GTGCCACCAT TTGTGAATTT TTTGTGTGTT TGAAAACATT
     1381 TCCAAGGTCA TGTTCATAAA GGCAGGACTT GAAAACAGTG ATTTCACTGT GGAATTCTGG
     1441 CTTTCTCTAA ACACACTTCT TTATGAGCAT CCTTGGTCTT CGTACTTTTT GTCTCTTCAA
     1501 GATGAGCCAT TAG
//
LOCUS       Sapajus-locus-944.49-Cebus_imitator_genome       1227 bp
DEFINITION  Sapajus-locus-944.49-Cebus_imitator_genome     1227 bp
TITLE       Sapajus-locus-944.49-Cebus_imitator_genome
ORIGIN

        1 ~~~~~~~~~~ ~~~~~~~~~~ ~~~~~~~~~~ ~~~~~~~~~~ ~~~~~~~~~~ ~~~~~~~~~~
       61 ~~~~~~~~~~ ~~~~~~~~~~ AACCTGGGAA GTAAAGGTTT CAGTGAGCTG GGATCGTGCC
      121 ATTGTACTCC AGCCTGGGCT ACAAGAGTGA AACTCCATCT CAAAAAGAAA AAAAAAATAG
      181 TTCTCTGAGA GTAGGTTACT TTATGTACAA ATTGGAAGTA ATAATATTTA TAAAGTTGCT
      241 GGATTTAAAT GAGACAAACT AGAAAATGAA ATTAGTACAT TATACAGTAT TTAGTTTGTA
      301 GCCCTTATTT TTATTATTAT TTAAATATTG ATATGTATAT TTTGGACATT AGAGCTTGGT
      361 TTTGTCTATC TCAAACCAGA AGTTTTAAAC TACCCTGCAG AAACTTGATG GGAGAAGAA~
      421 TGGAATGCCT CCCTCCAGCT GTACGTCATG TTTCAGAATA GAATTCATCC TGTTGTAATG
      481 TGTCAGCTTA GGCAGGCCAG CTTCTTGAAA GGCAATGCCA TAGTTTGGGC TTAGATACAA
      541 GTCAATTATA TCAATTCCAA GAAAAAAAAA A~~GAATAGC TTTAAAAATC AATCTCAA~~
      601 ~~~~~~~~~~ ~~~~~~~~~~ ~~~~~~~~~~ ~~~~~~~~~~ ~~~~~~~~~~ ~~~~~~~~~~
      661 ~~~~~~~~~~ ~~~~~~~~~~ ~~~~~~~~~~ ~~~~~~~~~~ ~~~~~~~~~~ ~~~~~~~~~~
      721 ~~~~~~~~~~ ~~~~~~~~~~ ~~~~~~~~~~ ~~~~~~~~~~ ~~~~~~~~~~ ~~~~~~~~~~
      781 ~~~~~~~~~~ ~~~~~~~~~~ ~~~~~~~~~~ ~~~~~~~~~~ ~~~~~~~~~~ ~~~~~~~~~~
      841 ~~~~~~~~~~ ~~~~~~~~~~ ~~~~~~~~~~ ~~~~~~~~~~ ~~~~~~~~~~ ~~~~~~~~~~
      901 ~~~~~~~~~~ ~~~~~~~~~~ ~~~~~~~AAT ATCTCATTGA AGCTCTTGCT GCTTTGCTTC
      961 CTAGAAGAGG ATTCTTTAGG TAGCAGGAGT TTCCTTCAGT TTTTTTTTCA TCCTTTCTCC
     1021 TCTCCTAGGG GCAGAAAGCA AACATTCTTA GGTTGATCTT TTTCTTCCGT GTGTAATTCA
     1081 AGACCAGAGC GAATTTCAAG CTTCCTGTTC ATGACCAAAA GAAACTGGTA TAAAATGAAG
     1141 AGGGAAATTT ATTCTCCCCT CACCACGAGT ATAGGAAAGG AAACTTAAAT TATGTTCCAA
     1201 ACATTTATTT ATCTTGTATA CGGTATT
//
LOCUS       Sapajus-locus-944.49-CebAlb_scaffold_319371-rc       1227 bp
DEFINITION  Sapajus-locus-944.49-CebAlb_scaffold_319371-rc     1227 bp
TITLE       Sapajus-locus-944.49-CebAlb_scaffold_319371-rc
ORIGIN

        1 ~~~~~~~~~~ ~~~~~~~~~~ ~~~~~~~~~~ ~~~~~~~~~~ ~~~~~~~~~~ ~~~~~~~~~~
       61 ~~~~~~~~~~ ~~~~~~~~~~ ~~~~~~~~~~ ~~~~~~~~~~ ~~~~~~~~~~ ~~~~~~~~~~
      121 ~~~~~~~~~~ ~~~~~~~~~~ ~~~~~~~~~~ ~~~~~~~~~~ ~~~~~~~~~~ ~~~~~~~~~~
      181 ~~~~~~~~~~ ~~~~~~~~~~ ~~~~~~~~~~ ~~~~~~~~~~ ~~~~~~~~~~ ~~~~~~~~~~
      241 ~~~~~~~~~~ ~~~~~~~~~~ ~~~~~~~~~~ ~~~~~~~~~~ ~~~~~~~~~~ ~~~~~~~~~~
      301 ~~~~~~~~~~ ~~~~~~TTAT TTAAATATTG ATATGTATAT TTTGGACATT AGAGCTTGGT
      361 TTTGTCTATC TCAAACCAGA AGTTTTAAAC TACCCTGCAG AAACTTGATG GGAGAAGAA~
      421 TGGAATGCCT CCCTCCAGCT GTACGTCATG TTTCAGAATA GAATTCATCC TGTTGTAATG
      481 TGTCAGCTTA GGCAGGCCAG CTTCTTGAAA GGCAATGCCA TAGTTTGGGC TTAGATACAA
      541 GTCAATTATA TCAATTCCAA GAAAAAAAAA A~~GAATAGC TTTAAAAATC AATCTCAA~~
      601 ~~~~~~~~~~ ~~~~~~~~~~ ~~~~~~~~~~ ~~~~~~~~~~ ~~~~~~~~~~ ~~~~~~~~~~
      661 ~~~~~~~~~~ ~~~~~~~~~~ ~~~~~~~~~~ ~~~~~~~~~~ ~~~~~~~~~~ ~~~~~~~~~~
      721 ~~~~~~~~~~ ~~~~~~~~~~ ~~~~~~~~~~ ~~~~~~~~~~ ~~~~~~~~~~ ~~~~~~~~~~
      781 ~~~~~~~~~~ ~~~~~~~~~~ ~~~~~~~~~~ ~~~~~~~~~~ ~~~~~~~~~~ ~~~~~~~~~~
      841 ~~~~~~~~~~ ~~~~~~~~~~ ~~~~~~~~~~ ~~~~~~~~~~ ~~~~~~~~~~ ~~~~~~~~~~
      901 ~~~~~~~~~~ ~~~~~~~~~~ ~~~~~~~AAT ATCTCATTGA AGCTCTTGCT GCTTTGCTTC
      961 CTAGAAGAGG ATTCTTTAGG TAGCAGGAGT TTCCTTCAGT TTTTTTTTCA TCCTTTCTCC
     1021 TCTCCTAGGG GCAGAAAGCA AACATTCTTA GGTTGATCTT TTTCTTCCGT GTGTAATTCA
     1081 AGACCAGAGC GAATTTCAAG CTTCCTGTTC ATGACCAAAA GAAACTGGTA TAAAATGAAG
     1141 AGGGAAATTT ATTCTCCCCT CACCACGAGT ATAGGAAAGG AAACTTAAAT TATGTTCCAA
     1201 ACATTTATTT ATCTTGTATA CGGTATT
//
LOCUS       Sapajus-locus-944.49-KB4207-F       741 bp
DEFINITION  Sapajus-locus-944.49-KB4207-F     741 bp
TITLE       Sapajus-locus-944.49-KB4207-F
ORIGIN

        1 ~~~~~~~~~~ ~~~~~~~~~~ ~~~~~~~~~~ ~~~~~~~~~~ ~~~~~~~~~~ ~~~~~~~~~~
       61 ~~~~~~~~~~ ~~~~~~~~~~ ~~~~~~~~~~ ~~~~~~~~~~ ~~~~~~~~~~ ~~~~~~~~~~
      121 ~~~~~~~~~~ ~~~~~~~~~~ ~~~~~~~~~~ ~~~~~~~~~~ ~~~~~~~~~~ ~~~~~~~~~~
      181 ~~~~~~~~~~ ~~~~~~~~~~ ~~~~~~~~~~ ~~~~~~~~~~ ~~~~~~~~~~ ~~~~~~~~~~
      241 ~~~~~~~~~~ ~~~~~~~~~~ ~~~~~~~~~~ ~~~~~~~~~~ ~~~~~~~~~~ ~~~~~~~~~~
      301 ~~~~~~~~~~ ~~~~~~~~~~ ~~~~~~~~~~ ~~~~~~~~~~ ~~~~~~~~~~ ~~~~~~~~~~
      361 ~~~~~~~~~~ ~~~~~~~~~~ ~~~~~~~~~~ ~~~~~~~~~~ ~~~~~~~~~~ ~~~~~~~~~~
      421 ~~~~~~~~~~ ~~~~~~~~~~ ~~~~~~~~~~ ~~~~~~~~~~ ~~~~~~~~~~ ~~~~~~~~~G
      481 TGTCAGCTTA GGCAGGTCAG CTTCTTGAAA GGCAATGCCA TAGTTTGGGC TTAGATACAA
      541 GTCAATTATA TCAATTCCAA GAAAAAAAAA A~AAAATATC TTTAAAAATC AATCTCAAGG
      601 GGCCAGGCGC GGTGGCTCAC GCCTGTAATC CCAGCACTTT GGGAGGCCAA GGCGGGTGGA
      661 TCATGAGGTC AAGGGATTGA AACCATCCTG GTCAACATGG TGAAACCCCG TCTCTACTAA
      721 AAATACAAAA AATCACCTGG G
//
LOCUS       Sapajus-locus-944.49-KB4207-IntF1       902 bp
DEFINITION  Sapajus-locus-944.49-KB4207-IntF1     902 bp
TITLE       Sapajus-locus-944.49-KB4207-IntF1
ORIGIN

        1 ~~~~~~~~~~ ~~~~~~~~~~ ~~~~~~~~~~ ~~~~~~~~~~ ~~~~~~~~~~ ~~~~~~~~~~
       61 ~~~~~~~~~~ ~~~~~~~~~~ ~~~~~~~~~~ ~~~~~~~~~~ ~~~~~~~~~~ ~~~~~~~~~~
      121 ~~~~~~~~~~ ~~~~~~~~~~ ~~~~~~~~~~ ~~~~~~~~~~ ~~~~~~~~~~ ~~~~~~~~~~
      181 ~~~~~~~~~~ ~~~~~~~~~~ ~~~~~~~~~~ ~~~~~~~~~~ ~~~~~~~~~~ ~~~~~~~~~~
      241 ~~~~~~~~~~ ~~~~~~~~~~ ~~~~~~~~~~ ~~~~~~~~~~ ~~~~~~~~~~ ~~~~~~~~~~
      301 ~~~~~~~~~~ ~~~~~~~~~~ ~~~~~~~~~~ ~~~~~~~~~~ ~~~~~~~~~~ ~~~~~~~~~~
      361 ~~~~~~~~~~ ~~~~~~~~~~ ~~~~~~~~~~ ~~~~~~~~~~ ~~~~~~~~~~ ~~~~~~~~~~
      421 ~~~~~~~~~~ ~~~~~~~~~~ ~~~~~~~~~~ ~~~~~~~~~~ ~~~~~~~~~~ ~~~~~~~~~~
      481 ~~~~~~~~~~ ~~~~~~~~~~ ~~~~~~~~~~ ~~~~~~~~~~ ~~~~~~~~~~ ~~~~~~~~~~
      541 ~~~~~~~~~~ ~~~~~~~~~~ ~~~~~~~~~~ ~~~~~~~~~~ ~~~~~~~~~~ ~~~~~~~~~~
      601 ~~~~~~~~~~ ~~~~~~~~~~ ~~~~~~~~~~ ~~~~~~~~~~ ~~~~~~~~~~ ~~~~~~~~~~
      661 ~~~~GAGGTC A~GGGATTGA GACCATCCTG GTCAACATGG TGAAACCCCG TCTCTACTAA
      721 AAATACAAAA AATCAGCTGG GCATGGTGGC GCGTGCCTGT AGTCCCAGCT ACTCAGGAGG
      781 CTGAGGCAGG AGAATTACCT GAACCCAGGT GGTGGAGGTT GTGGTGAGCC GAGATCGCGC
      841 CATTGCACTC CAGCCTGGGT AACAAGAGCG AAACTCCGTC TCAAAAAAAA AAAAAATAAA
      901 AA
//
LOCUS       Sapajus-locus-944.49-KB4207-SIntR1-rc       780 bp
DEFINITION  Sapajus-locus-944.49-KB4207-SIntR1-rc     780 bp
TITLE       Sapajus-locus-944.49-KB4207-SIntR1-rc
ORIGIN

        1 ~~~~~~~~~~ ~~~~~~~~~~ ~~~~~~~~~~ ~~~~~~~~~~ ~~~~~~~~~~ ~~~~~~~~~~
       61 ~~~~~~~~~~ ~~~~~~~~~~ ~~~~~~~~~~ ~~~~~~~~~~ ~~~~~~~~~~ ~~~~~~~~~~
      121 ~~~~~~~~~~ ~~~~~~~~~~ ~~~~~~~~~~ ~~~~~~~~~~ ~~~~~~~~~~ ~~~~~~~~~~
      181 ~~~~~~~~~~ ~~~~~~~~~~ ~~~~~~~~~~ ~~~~~~~~~~ ~~~~~~~~~~ ~~~~~~~~~~
      241 ~~~~~~~~~~ ~~~~~~~~~~ ~~~~~~~~~~ ~~~~~~~~~~ ~~~~~~~~~~ ~~~~~~~~~~
      301 ~~~~~~~~~~ ~~~~~~~~~~ ~~~~~~~~~~ ~~~~~~~~~~ ~~~~~~~~~~ ~~~~~~~~~~
      361 ~~~~~~~~~~ ~~~~~~~~~~ ~~~~~~~~~~ ~~~~~~~~~~ ~~~~~~~~~~ ~~~~~~~~~~
      421 ~~~~~~~~~~ ~~~~~~~~~~ ~~~~~~~~~~ ~~~~~~~~~~ ~~~~~~~~~~ ~~~~~~~~~~
      481 ~~~~~~~~~~ ~~~~~~~~~~ ~~~~~~~~~~ ~~~~~~~~~~ ~~~~~~~~~~ ~~~~~~~~~~
      541 ~~~~~~~~~~ ~~~~~~~~~~ ~~AAAAAAAA AAAGAATATC TTTAAAAATC AATCTCAAGG
      601 GGCCAGGCGC GGTGGCTCAC GCCTGTAATC CCAGCACTTT GGGAGGCCGA GGCGGGTGGA
      661 TCATGAGGTC AAGGGATTGA GACCATCCTG GTCAACATGG TGAAACCCCG TCTCTACTAA
      721 AAATACAAAA AATCAGCTGG GCATGGTGGC GCGTGCCTGT AGTCCCAGCT ACTCAGGAGG
//
LOCUS       Sapajus-locus-944.49-KB4207-R-rc       1050 bp
DEFINITION  Sapajus-locus-944.49-KB4207-R-rc     1050 bp
TITLE       Sapajus-locus-944.49-KB4207-R-rc
ORIGIN

        1 ~~~~~~~~~~ ~~~~~~~~~~ ~~~~~~~~~~ ~~~~~~~~~~ ~~~~~~~~~~ ~~~~~~~~~~
       61 ~~~~~~~~~~ ~~~~~~~~~~ ~~~~~~~~~~ ~~~~~~~~~~ ~~~~~~~~~~ ~~~~~~~~~~
      121 ~~~~~~~~~~ ~~~~~~~~~~ ~~~~~~~~~~ ~~~~~~~~~~ ~~~~~~~~~~ ~~~~~~~~~~
      181 ~~~~~~~~~~ ~~~~~~~~~~ ~~~~~~~~~~ ~~~~~~~~~~ ~~~~~~~~~~ ~~~~~~~~~~
      241 ~~~~~~~~~~ ~~~~~~~~~~ ~~~~~~~~~~ ~~~~~~~~~~ ~~~~~~~~~~ ~~~~~~~~~~
      301 ~~~~~~~~~~ ~~~~~~~~~~ ~~~~~~~~~~ ~~~~~~~~~~ ~~~~~~~~~~ ~~~~~~~~~~
      361 ~~~~~~~~~~ ~~~~~~~~~~ ~~~~~~~~~~ ~~~~~~~~~~ ~~~~~~~~~~ ~~~~~~~~~~
      421 ~~~~~~~~~~ ~~~~~~~~~~ ~~~~~~~~~~ ~~~~~~~~~~ ~~~~~~~~~~ ~~~~~~~~~~
      481 ~~~~~~~~~~ ~~~~~~~~~~ ~~~~~~~~~~ ~~~~~~~~~~ ~~~~~~~~~~ ~~~~~~~~~~
      541 ~~~~~~~~~~ ~~~~~~~~~~ ~~~~~~~~~~ ~~~~~~~~~~ ~~~~~~~~~~ ~~~~~~~~~~
      601 ~~~~~~~~~~ ~~~~~~~~~~ ~~~~~~~~~~ ~~~~~~~~~~ ~~~~~~~~~~ ~~~~~~~~~~
      661 ~~~~~~~~~~ ~~~~~~~~~~ ~~~~~~~~~~ ~~~~~~~~~~ ~~~~~~~~~~ ~~~~~~~~~~
      721 ~~~~~~~~~~ ~~~~~~~~~~ ~~~~~~~~~~ ~~~~~~~~~~ ~~~~~~~~~~ ~~~~~~~~~~
      781 ~~~~~~~~~~ ~~~~~~~~~~ ~~~~~~~~~~ ~~~~~~~~~~ ~~~~~~~~~~ ~~~~~~~~~~
      841 ~~~~~~~~~~ ~~~~~~~~~~ ~~~~~~~~~~ ~~~~~~~~~~ ~~~~~~~~~~ ~~~~~~AAAA
      901 AAAAAAAAAA ATAATAATCA ATCTCAAAAT ATCTCATTGA AGCTCTTGCT GCTTTGCTTC
      961 CTAGAAGAGG ATTCTTTAGG TAGCGGGAGT TTCCTTCAGT TTTTTTT~CA TCCTTTCTTC
     1021 TCTCCTAGGG ACAGAAAGCA AACATTCTTA 
//
LOCUS       Sapajus locus-993.63-Sapajus apella genome       1504 bp
DEFINITION  Sapajus locus-993.63-Sapajus apella genome     1504 bp
TITLE       Sapajus locus-993.63-Sapajus apella genome
ORIGIN

        1 AAAGCGAAGC ATGCAATTCT CAAATATTAC AATCCTCTTT ATGAAGGTGA TAAAATTGCA
       61 TGCTATGTTA CTTTAATGTA AAAGCATGTG TAATTTATGT TGAAAGCTCA TACAAAATAG
      121 ATatcaatat agaaaattat atcaATTAAT GGCATTTCCT TTCTATCATG tccaaatgta
      181 tttatttcat taactggaaa tctgttattt taaaaatatt ttatcttaaa aacaatTCAT
      241 GAAAATTACA ATTTTTGTGA TCACATATCA TTATAACTTG aaatctgttc ttttaaaaat
      301 attttatctt aaaaacaatT CATGAAAATT ACAATTTTTG TGATCACATA TCATTATAAC
      361 TTTGGTGTCT AGAGTTTCAC TGCTACATCC TATAAGAAGC TATTGTATCA TGATCTACAG
      421 ACTGAAGTTA TTCTTCCACA GAAGCCTCTG TTGCCTGCGA TGTGAGTTCT CTGAGGACAG
      481 TGACTCTggc tcatttatta ttttcttacc aGCATGTAGG TAGACTGGAG TTCTTTAACA
      541 GCAGTGGCTT TTTGTTCTTA ACTTGGCATC TATGTTGCTT AGAACATAGT AActatttaa
      601 ggccgggcgc ggtggctcac gcctgtaatc ccagcacttt gggaggctga ggcgggtgga
      661 tcacgaggtc aagagatcga gaccatcctg gtcaacatgg tgaaaccctg tctctactaa
      721 aaatacaaaa aattagctgg gcatggtggc acgtgcctgt aatcccagct actcaggagg
      781 ctgaggcagg agaattgcct gaacccagga ggcggaggtt gcggtgagct gagatcgcgc
      841 cattgcactc cagcctgggt aacaaaagcg aaactccgtc tcaaaaaaaa aaaaaaaaaa
      901 gaacatagta ACTATTTAAT TAGTGTTTAA TAATGAAGTG AATCAAGTGT TTCGTTATGT
      961 GTTT~~AATT ATGAAATGAA TCAATGATCA TGTTCCCTag aacatagtaa gtgcttaagt
     1021 CATGTTTAAT AGTGAAATGA ATCAATGATC AACTTTGCTA CACTCTGGAT ATGCAGAGAA
     1081 CAGACACCTT TGCTGCCTTC AGGGAACTTG CAGTCAGTGG GAGAGACAAt cataaaataa
     1141 gtgaaattcT GGCAAGAGGA ACAGAGTGAT ATGGGAACAG CTAAGAAGTA GTGATCATTT
     1201 CTACCTGGCA AGGTAAAACG ATGGACATTG AAGCTAGTCC TCTACGATGA ATTACATTTT
     1261 GCCAAATTAA AAACAAGGGA Caagggccag gggtggtggc tcacacaatc ccagcacttt
     1321 gggaggctga ggtgggtgga tcagctgagg tcaggagttc aagaccagcc tggccaacat
     1381 ggtgaaaccc catctctaca aaaatacaaa aattagccag acatgatggt gggtacctat
     1441 aatctcagct actcgggagg ctgaggtggg agaatcactt gaactgggga ggcaaaggtt
     1501 gcag
//
LOCUS       Sapajus-locus-933.63-C. albifrons-genome-rc       1173 bp
DEFINITION  Sapajus-locus-933.63-C. albifrons-genome-rc     1173 bp
TITLE       Sapajus-locus-933.63-C. albifrons-genome-rc
ORIGIN

        1 ~~~~~~~~~~ ~~~~~~~~~~ ~~~~~~~~~~ ~~~~~~~~~~ ~~~~~~~~~~ ~~~~~~~~~~
       61 ~~~~~~~~~~ ~~~~~~~~~~ ~~~~~~~~~~ ~~~~~~~~~~ ~~~~~~~~~~ ~~~~~~~~~~
      121 ~~~~~~~~~~ ~~~~~~~~~~ ~~~~~~~~~~ ~~~~~~~~~~ ~~~~~~~~~~ ~~~~~~~~~~
      181 ~~~~~~~~~~ ~~~~~~~~~~ ~~~~~~~~~~ ~~~~~~~~~~ ~~~~~~~~~~ ~~~~~~~~~~
      241 ~~~~~~~~~~ ~~~~~~~~~~ ~~~~~~~~~~ ~~~~~~~~~~ ~~~~~~~~~~ ~~~~~~~~~~
      301 ~~~~~~~~~~ ~~~~~~~~~~ ~~~~~~~~~~ ~~~~~~~~~~ ~~~~~~~~~~ ~~~~~~~~~~
      361 ~~~~~~~~~~ ~~~~~~~~~~ ~~~~~~~~~~ ~~~~~~~~~~ ~~~~~~~~~~ ~~~~~~~~~~
      421 ~~~~~~~~~~ ~~~~~~~~~~ ~~~~~~~~~~ ~~~~~~~~~~ ~~~~~~~~~T CTGAGGACAG
      481 TGACTCTGGC TCATTTATTA TTTTCTTACC AGCATGTAGG TAGACTGGAG TTCTTTAACA
      541 GCAGTGGCTT TTTGTTCTTA ACTTGGCATC TATGTTGCTT AGAACATAGT AACTGTTTAA
      601 ~~~~~~~~~~ ~~~~~~~~~~ ~~~~~~~~~~ ~~~~~~~~~~ ~~~~~~~~~~ ~~~~~~~~~~
      661 ~~~~~~~~~~ ~~~~~~~~~~ ~~~~~~~~~~ ~~~~~~~~~~ ~~~~~~~~~~ ~~~~~~~~~~
      721 ~~~~~~~~~~ ~~~~~~~~~~ ~~~~~~~~~~ ~~~~~~~~~~ ~~~~~~~~~~ ~~~~~~~~~~
      781 ~~~~~~~~~~ ~~~~~~~~~~ ~~~~~~~~~~ ~~~~~~~~~~ ~~~~~~~~~~ ~~~~~~~~~~
      841 ~~~~~~~~~~ ~~~~~~~~~~ ~~~~~~~~~~ ~~~~~~~~~~ ~~~~~~~~~~ ~~~~~~~~~~
      901 ~~~~~~~~~~ ~~~~~~~~~T TAGTGTTTAA TAATGAATTG AATCAAGTGT TTCGTTATCA
      961 GTGTTTAATT ATGAAATGAA TCAATGATCA TGTTCCCTAG AACATAGTAA GTGCCTAAGT
     1021 CATGTTTAAT AGTGAAATGA ATCAATGATC AACTTTGCTA CACTCTGGAT ATGCAGAGAA
     1081 CAGACACCTT TGCTGCCTTC AGGGAACTTG CAGTCAGTGG GAGAGACAAT CATAAAATAA
     1141 GTGAAATTCT GGCAAGAGGA ACAGAGTGAT ATG
//
LOCUS       Sapajus-locus-993.63-KB4207-F       834 bp
DEFINITION  Sapajus-locus-993.63-KB4207-F     834 bp
TITLE       Sapajus-locus-993.63-KB4207-F
ORIGIN

        1 ~~~~~~~~~~ ~~~~~~~~~~ ~~~~~~~~~~ ~~~~~~~~~~ ~~~~~~~~~~ ~~~~~~~~~~
       61 ~~~~~~~~~~ ~~~~~~~~~~ ~~~~~~~~~~ ~~~~~~~~~~ ~~~~~~~~~~ ~~~~~~~~~~
      121 ~~~~~~~~~~ ~~~~~~~~~~ ~~~~~~~~~~ ~~~~~~~~~~ ~~~~~~~~~~ ~~~~~~~~~~
      181 ~~~~~~~~~~ ~~~~~~~~~~ ~~~~~~~~~~ ~~~~~~~~~~ ~~~~~~~~~~ ~~~~~~~~~~
      241 ~~~~~~~~~~ ~~~~~~~~~~ ~~~~~~~~~~ ~~~~~~~~~~ ~~~~~~~~~~ ~~~~~~~~~~
      301 ~~~~~~~~~~ ~~~~~~~~~~ ~~~~~~~~~~ ~~~~~~~~~~ ~~~~~~~~~~ ~~~~~~~~~~
      361 ~~~~~~~~~~ ~~~~~~~~~~ ~~~~~~~~~~ ~~~~~~~~~~ ~~~~~~~~~~ ~~~~~~~~~~
      421 ~~~~~~~~~~ ~~~~~~~~~~ ~~~~~~~~~~ ~~~~~~~~~~ ~~~~~~~~~~ ~~~~~~~~~~
      481 ~~~~~~~~~~ ~~~~~~~~~~ ~~~~~~~~~~ ~~~~~~~~~~ ~~~~~~~~~~ ~~~~~~~~~~
      541 ~~~~~~~~~~ ~~~~~~~~~~ ~~TTGGCATC TATGTTGCTT AGAACATAGT AACTGTTTAA
      601 TTAGTGTTTA ATAATGAATT GAATCAAGTG TTTCGTTATC AGTGTTTAAT TATGAAATGA
      661 ATCAATGAGG CCGGGCGCGG TGGCTCAAGC CTGTAATCCC AGCACTGTGG GAGGCCGAGG
      721 CGGGTGGATC ACGAGGTCAA GAGATCGAGA CCATCCTGGT CAACATGGTG AAACCCCGTC
      781 TTTACTAAAA ATACAAAAAA TTAGCTGGGC ATCGTGGCGC GTGCCTGTAA TCCC
//
LOCUS       Sapajus-locus-993.63-KB4207-SIntR1-rc       848 bp
DEFINITION  Sapajus-locus-993.63-KB4207-SIntR1-rc     848 bp
TITLE       Sapajus-locus-993.63-KB4207-SIntR1-rc
ORIGIN

        1 ~~~~~~~~~~ ~~~~~~~~~~ ~~~~~~~~~~ ~~~~~~~~~~ ~~~~~~~~~~ ~~~~~~~~~~
       61 ~~~~~~~~~~ ~~~~~~~~~~ ~~~~~~~~~~ ~~~~~~~~~~ ~~~~~~~~~~ ~~~~~~~~~~
      121 ~~~~~~~~~~ ~~~~~~~~~~ ~~~~~~~~~~ ~~~~~~~~~~ ~~~~~~~~~~ ~~~~~~~~~~
      181 ~~~~~~~~~~ ~~~~~~~~~~ ~~~~~~~~~~ ~~~~~~~~~~ ~~~~~~~~~~ ~~~~~~~~~~
      241 ~~~~~~~~~~ ~~~~~~~~~~ ~~~~~~~~~~ ~~~~~~~~~~ ~~~~~~~~~~ ~~~~~~~~~~
      301 ~~~~~~~~~~ ~~~~~~~~~~ ~~~~~~~~~~ ~~~~~~~~~~ ~~~~~~~~~~ ~~~~~~~~~~
      361 ~~~~~~~~~~ ~~~~~~~~~~ ~~~~~~~~~~ ~~~~~~~~~~ ~~~~~~~~~~ ~~~~~~~~~~
      421 ~~~~~~~~~~ ~~~~~~~~~~ ~~~~~~~~~~ ~~~~~~~~~~ ~~~~~~~~~~ ~~~~~~~~~~
      481 ~~~~~~~~~~ ~~~~~~~~~~ ~~~~~~TACC AGCATGTAGG TAGACTGGAG TTCTTTAACA
      541 GCAGTGGCTT TTTGTTCTTA ACTTGGCATC TATGTTGCTT AGAACATAGT AACTGTTTAA
      601 TTAGTGTTTA ATAATGAATT GAATCAAGTG TTTCGTTATC AGTGTTTAAT TATGAAATGA
      661 ATCAATGAGG CCGGGCGCGG TGGCTCAAGC CTGTAATCCC AGCACTGTGG GAGGCCGAGG
      721 CGGGTGGATC ACGAGGTCAA GAGATCGAGA CCATCCTGGT CAACATGGTG AAACCCCGTC
      781 TTTACTAAAA ATACAAAAAA TTAGCTGGGC ATCGTGGCGC GTGCCTGTAA TCCCAGCGAC
      841 TCAGGAGG
//
LOCUS       Sapajus-locus-993.63-KB4207-IntF1       954 bp
DEFINITION  Sapajus-locus-993.63-KB4207-IntF1     954 bp
TITLE       Sapajus-locus-993.63-KB4207-IntF1
ORIGIN

        1 ~~~~~~~~~~ ~~~~~~~~~~ ~~~~~~~~~~ ~~~~~~~~~~ ~~~~~~~~~~ ~~~~~~~~~~
       61 ~~~~~~~~~~ ~~~~~~~~~~ ~~~~~~~~~~ ~~~~~~~~~~ ~~~~~~~~~~ ~~~~~~~~~~
      121 ~~~~~~~~~~ ~~~~~~~~~~ ~~~~~~~~~~ ~~~~~~~~~~ ~~~~~~~~~~ ~~~~~~~~~~
      181 ~~~~~~~~~~ ~~~~~~~~~~ ~~~~~~~~~~ ~~~~~~~~~~ ~~~~~~~~~~ ~~~~~~~~~~
      241 ~~~~~~~~~~ ~~~~~~~~~~ ~~~~~~~~~~ ~~~~~~~~~~ ~~~~~~~~~~ ~~~~~~~~~~
      301 ~~~~~~~~~~ ~~~~~~~~~~ ~~~~~~~~~~ ~~~~~~~~~~ ~~~~~~~~~~ ~~~~~~~~~~
      361 ~~~~~~~~~~ ~~~~~~~~~~ ~~~~~~~~~~ ~~~~~~~~~~ ~~~~~~~~~~ ~~~~~~~~~~
      421 ~~~~~~~~~~ ~~~~~~~~~~ ~~~~~~~~~~ ~~~~~~~~~~ ~~~~~~~~~~ ~~~~~~~~~~
      481 ~~~~~~~~~~ ~~~~~~~~~~ ~~~~~~~~~~ ~~~~~~~~~~ ~~~~~~~~~~ ~~~~~~~~~~
      541 ~~~~~~~~~~ ~~~~~~~~~~ ~~~~~~~~~~ ~~~~~~~~~~ ~~~~~~~~~~ ~~~~~~~~~~
      601 ~~~~~~~~~~ ~~~~~~~~~~ ~~~~~~~~~~ ~~~~~~~~~~ ~~~~~~~~~~ ~~~~~~~~~~
      661 ~~~~~~~~~~ ~~~~~~~~~~ ~~~~~~~~~~ ~~~~~~~~~~ ~~~~~~~~~~ ~~~~~~~~~~
      721 ~~~~~~~~~~ ~~GAGGTCAA GAGATCGAGA CCATCCTGGT CAACATGGTG AAACCCCGTC
      781 TTTACTAAAA ATACAAAAAA TTAGCTGGGC ATCGTGGCGC GTGCCTGTAA TCCCAGCGAC
      841 TCAGGAGGCT GGGGCAGGAG AATTGCCTGA ACCCGGGAGG CGGAGGTTGC GGTGAGCCGA
      901 GATCGCGCCA TTGCACTCCA GCCTGGGTAA CAAGAGCGAA ACTCCGTCTC AAAA
//
LOCUS       Sapajus-locus-993.63-KB4207-R-rc       1065 bp
DEFINITION  Sapajus-locus-993.63-KB4207-R-rc     1065 bp
TITLE       Sapajus-locus-993.63-KB4207-R-rc
ORIGIN

        1 ~~~~~~~~~~ ~~~~~~~~~~ ~~~~~~~~~~ ~~~~~~~~~~ ~~~~~~~~~~ ~~~~~~~~~~
       61 ~~~~~~~~~~ ~~~~~~~~~~ ~~~~~~~~~~ ~~~~~~~~~~ ~~~~~~~~~~ ~~~~~~~~~~
      121 ~~~~~~~~~~ ~~~~~~~~~~ ~~~~~~~~~~ ~~~~~~~~~~ ~~~~~~~~~~ ~~~~~~~~~~
      181 ~~~~~~~~~~ ~~~~~~~~~~ ~~~~~~~~~~ ~~~~~~~~~~ ~~~~~~~~~~ ~~~~~~~~~~
      241 ~~~~~~~~~~ ~~~~~~~~~~ ~~~~~~~~~~ ~~~~~~~~~~ ~~~~~~~~~~ ~~~~~~~~~~
      301 ~~~~~~~~~~ ~~~~~~~~~~ ~~~~~~~~~~ ~~~~~~~~~~ ~~~~~~~~~~ ~~~~~~~~~~
      361 ~~~~~~~~~~ ~~~~~~~~~~ ~~~~~~~~~~ ~~~~~~~~~~ ~~~~~~~~~~ ~~~~~~~~~~
      421 ~~~~~~~~~~ ~~~~~~~~~~ ~~~~~~~~~~ ~~~~~~~~~~ ~~~~~~~~~~ ~~~~~~~~~~
      481 ~~~~~~~~~~ ~~~~~~~~~~ ~~~~~~~~~~ ~~~~~~~~~~ ~~~~~~~~~~ ~~~~~~~~~~
      541 ~~~~~~~~~~ ~~~~~~~~~~ ~~~~~~~~~~ ~~~~~~~~~~ ~~~~~~~~~~ ~~~~~~~~~~
      601 ~~~~~~~~~~ ~~~~~~~~~~ ~~~~~~~~~~ ~~~~~~~~~~ ~~~~~~~~~~ ~~~~~~~~~~
      661 ~~~~~~~~~~ ~~~~~~~~~~ ~~~~~~~~~~ ~~~~~~~~~~ ~~~~~~~~~~ ~~~~~~~~~~
      721 ~~~~~~~~~~ ~~~~~~~~~~ ~~~~~~~~~~ ~~~~~~~~~~ ~~~~~~~~~~ ~~~~~~~~~~
      781 ~~~~~~~~~~ ~~~~~~~~~~ ~~~~~~~~~~ ~~~~~~~~~~ ~~~~~~~~~~ ~~~~~~~~~~
      841 ~~~~~~~~~~ ~~~~~~~~~~ ~~~~~~~~~~ ~~~~~~~~~~ ~~~~~~~~~~ ~~~~~~~~~~
      901 ~~~~~~~~~~ ~~~~~~~~~~ ~~~~~~~~~~ ~~~~~~~~~~ ~~~~AAAAAA AAAAAAAAAA
      961 AAAAAAAAAA AAGAAATGAA TCAATGATCA TGTTCCCTAG AACATAGTAA GTGCCTAAGT
     1021 CATGTTTAAT AGTGAAATGA ATCAATGATC AACTTGCTAC ACTCT
//
LOCUS       Sapajus-locus-942.22_Sapajus apella genome-rc       1510 bp
DEFINITION  Sapajus-locus-942.22_Sapajus apella genome-rc     1510 bp
TITLE       Sapajus-locus-942.22-Sapajus apella genome-rc
ORIGIN

        1 CATGTAGTAA GCATTTTATG TACTATTTCA GTACTCACTG CTATTGCCAT TTTACAGTGA
       61 GGAAACAGCC TTCGAGGGGG GCAGCTACTT CTCCAAGGCC ATGCCGTGCC TCTGGCTTGG
      121 AGTCCAGTGC TTTTCCACGG CATTGGCTCT CCACTCATAA TCCCCCTAGT TTCTCACCCC
      181 TCTCAATCTT GGGCCAAGAC GTAAGGACCC AAAAAGTATC AAGAGGAGGG CCCCCCCACC
      241 ATGGGCTCAC AGATGCCATC CAGGTAAAGG CTGCTAGGGA CCAGCAGAGC CCTGGGTATC
      301 TATGTGTGCC TGAAATAATC AAGGCCTCGC TCATTTATTC AGTATTTGAA TATCTCCTGG
      361 GCTTCAGACT TTGTGCCCAG AAGTAGGATA CAGCAAAGAA CAGACCTGTT CTCTGTCTTA
      421 AGTGAGGGAG CTCACAATTT GGTAGTGCAA CTGCCCAAAT GTTTTTCAGT AAGTGCTAGT
      481 AGATGTCTTT ATCAATTGCC ACAGGTGAGG GGAATCGAGG GAGGTCTTTC CAAAGGACAG
      541 AACATCTGAG CACTGATTTT CAAAGAACGT GTCTGTCAAG CAGATAAGAG GGCagaagag
      601 ccgggcgcgg tggctcacgc ctgtaatccc agcactttgg gaggccgagg cgggtggatc
      661 acgaggtcaa gagatcgaga ccatcctggt caacatggtg aaaccccgtc tctactaaaa
      721 ctacaaaaca ttagctgggc atggtggcgc gtgcctgtaa tcccagctac ccaggaggct
      781 gaggcaggag aattgcctga acccaggagg cggaggttgt ggtgagccga gatcgtgcca
      841 ttgcactcca gcctgggtaa caagagcgaa actctgtctc aaaaaaaaaa aaaaaaaaaa
      901 aaaaaaaaaa aaaaaaaagg cagaagagaa GTCCAGGTGA AAGCAAGGTG CAGGTAAGTC
      961 CAGGCAGAGT GAGAGAGCTC ATGAAGAGCT TGGGGACCCT CGAAGTTTTG TGAAACTGAA
     1021 GCGCCGGCTG TTGTGTGCCT GAGTCTGGCC ATGATGCACA AGATAAGGCA AGAGAAGGGG
     1081 GATGCTGACA GAATGTGAGG GGTTTCTTTG GCAAGGGTGA ACAATATAAG TTTCATTCTG
     1141 CAAGCCTGGG AGTCCAGAGT TTTCAGCTGT TGACCCCCAT Tagaccagtt tctttttttt
     1201 tttttagcaa ggtAACCCCG GAGGCAGGAC TACCACCTAG GAGGCCATGC ATCAGTCCCG
     1261 GGAGGAAAAT CCCACCCGAA GCCCCTGGGC CAAGGCGTCA GGAAACGATG AGCACATTCA
     1321 GGAGACACTG ACCAAGTCGA GTCCAAGAGA ATGGTGGAAC CAGAATCTGG GGTTGCAGGG
     1381 TTGGCCTGCG CCAGTGCGAG ACAGACATGC CCAGAAGGTG GCGGGAGCCG GGGAGGCGGG
     1441 TCGGGGCAGG ACTGCTCCCG CGGTTAGGCA GGGCGGCGTG AGAACGCGCT AGCACCCGGG
     1501 GCGTGAACAG 
//
LOCUS       Sapajus-locus-942.22 -Cebus-imitator genome-rc       1510 bp
DEFINITION  Sapajus-locus-942.22 -Cebus-imitator genome-rc     1510 bp
TITLE       Sapajus-locus-942.22-Cebus-imitator genome-rc
ORIGIN

        1 ~~TGTAGTAA GCATTTTATG TACTATTTCA GTAGTCACTG CTATTGCCAT TTTACAGTGA
       61 GGAAACAGCC TCCGAGGGGG GCAGCTACTT CTCCAAGGTC ATGCCGTGCC TCTGGCTTGG
      121 AGTCCAGTGC TTTTCCACGG CATTGGCTCT CCACTCGTAA TCCCCCTAGT TTCTCACCCC
      181 TCTCAATCTT GGGCCAAGAC GTAAGGACCC AAAAAGTATC AAGAGGAGGG GCCCCCCACC
      241 ATGGGCTCAC AGATGCCATC CAGGTAAAGG CTGCTAGGGA CCAGCAGAGC CCTGGGTATC
      301 TATGTGTGCC TGAAATAATC AAGGCCTCGC TCATTTATTC AGTATTTGAA TATCTCCTGG
      361 GCTTCAGACT TTGTGCCCAG AAGTAGGATA CAGCAAAGAA CAGACCTGTT CTCTGTCTTA
      421 AGTGAGGGAG CTCACAATTT GGTAGTGCAA CTGCCCAAAT GTTTTTCAGT AAGTGCTAGT
      481 AGATGTCTTT ATCAATTGCC ACAGGTGAGG GGAATCGAGG GAGGTCTTTC CAAAGGAAAG
      541 AACATCTGAG CACTGATTTT CAAAGAACGT GTCTGTCAAG CAGATAAGAG GGCAGAAGAG
      601 ~~~~~~~~~~ ~~~~~~~~~~ ~~~~~~~~~~ ~~~~~~~~~~ ~~~~~~~~~~ ~~~~~~~~~~
      661 ~~~~~~~~~~ ~~~~~~~~~~ ~~~~~~~~~~ ~~~~~~~~~~ ~~~~~~~~~~ ~~~~~~~~~~
      721 ~~~~~~~~~~ ~~~~~~~~~~ ~~~~~~~~~~ ~~~~~~~~~~ ~~~~~~~~~~ ~~~~~~~~~~
      781 ~~~~~~~~~~ ~~~~~~~~~~ ~~~~~~~~~~ ~~~~~~~~~~ ~~~~~~~~~~ ~~~~~~~~~~
      841 ~~~~~~~~~~ ~~~~~~~~~~ ~~~~~~~~~~ ~~~~~~~~~~ ~~~~~~~~~~ ~~~~~~~~~~
      901 ~~~~~~~~~~ ~~~~~~~~~~ ~~~~~~~~AA GTCCAGGTGA AAGCAAGGTG CAGGTAAGTC
      961 CAGGCAGAGT GAGAGAGCTC ACGAAGAGCT TGGGGACCCT CGCAGTTTTG TGAAACTGAA
     1021 GCGCCGGCTG TTGTGTGCCT GAGTCTGGCC ATGATGCACA AGATAAGGCA AGAGAAGGGG
     1081 GATGCTAACA GAATGTGAGG GGTTTCTTTG GCAAGGGTGA ACAATATAAG TTTCATTCTG
     1141 CAAGCCTGGG AGTCCAGAGT TTTCAGCTGT TGACCCCCAT TAGACCAGTT TCTTTTTTTT
     1201 TTTTTAGCAA GGTAACCCCG GAGGCAGGAC TACCACCTAG GAGGCCATGC ATCAGTCCCG
     1261 GGAGGAAAAT CCCACCCGAA GCCCCTGGGC CAAGGCGTCA GGAAACGATG AGCACATTCA
     1321 GGAGACACTG ACCAAGTCGA GTCCAAGAGA ATGGTGGAAC CAGAATCTGG GGTTGCAGGG
     1381 TTGGCCTGCG CCAGTGCGAG ACAGACATGC CCAGAAGGTG GCGCGAGTCG GGGAGGCGGG
     1441 TCGGGGCAGG ACTGCTCCCG CGGTTAGGCA GGGCGGCGTG AGAACGCGCC AGCACCCGGG
     1501 GCGTGAACAG 
//
LOCUS       Sapajus-locus-942.22-C. albifrons_end of scaffold_rc       820 bp
DEFINITION  Sapajus-locus-942.22-C. albifrons_end of scaffold_rc     820 bp
TITLE       Sapajus-locus-942.22-C. albifrons_end of scaffold_rc
ORIGIN

        1 ~~~~~~~~~~ ~~~~~~~~~~ ~~~~~~~~~~ ~~~~~~~~~~ ~~~~~~~~~~ ~~~~~~~~~~
       61 ~~~~~~~~~~ ~~~~~~~~~~ ~~~~~~~~~~ ~~~~~~~~~~ ~~~~~~~~~~ ~~~~~~~~~~
      121 ~~~~~~~~~~ ~~~~~~~~~~ ~~~~~~~~~~ ~~~~~~~~~~ ~~~~~~~~~~ ~~~~~~~~~~
      181 ~~~~~~~~~~ ~~~~~~~~~~ ~~~~~~~~~~ ~~~~~~~~~~ ~~~~~~~~~~ ~~~~~~~~~~
      241 ~~~~~~~~~~ ~~~~~~~~~~ ~~~~~~~~~~ ~~~~~~~~~~ ~~~~~~~~~~ ~~~~~~~~~~
      301 ~~~~~~~~~~ ~~~~~~~~~~ AAGGCCTCGC TCATTTATTC AGTATTTGAA TATCTCCTGG
      361 GCTTCAGACT TTGTGCCCAG AAGTAGGATA CAGCAAAGAA CAGACCTGTT CTCTGTCTTA
      421 AGTGAGGGAG CTCACAATTT GGTAGTGCAA CTGCCCAAAT GTTTTTCAGT AAGTGCTAGT
      481 AGATGTCTTT ATCAATTGCC AGAGGTGAGG GGAATCGAGG GAGGTCTTTC CAAAGGAAAG
      541 AACATCTGAG CACTGATTTT CAAAGAACGT GTCTGTCAAG CAGATAAGAG GGCAGAAGAG
      601 CCGGGCACGG TGGCTCATGC TTGTAATCCC AGCACTTTGG GAGGCCGAGG CGGGTGGATC
      661 ACGAGGTCAA GAGATCGAGA CCATCCTGGT CAACATGGTG AAACCCCGTC TCTACTAAAA
      721 ATACAAAACA TTAGCTGGGC ATGGTGGCGC GTGCCTGTAG TCCCAGCTAC TCAGGAGGCT
      781 GAGGCAGGAG AATTGCCTGA ACCCAGGAGG CGGAGGTTGC 
//
LOCUS       Sapajus-locus-942.22-Cc_AM_T3-PCR-R       726 bp
DEFINITION  Sapajus-locus-942.22-Cc_AM_T3-PCR-R     726 bp
TITLE       Sapajus-locus-942.22-Cc_AM_T3-PCR-R
ORIGIN

        1 ~~~~~~~~~~ ~~~~~~~~~~ ~~~~~~~~~~ ~~~~~~~~~~ ~~~~~~~~~~ ~~~~~~~~~~
       61 ~~~~~~~~~~ ~~~~~~~~~~ ~~~~~~~~~~ ~~~~~~~~~~ ~~~~~~~~~~ ~~~~~~~~~~
      121 ~~~~~~~~~~ ~~~~~~~~~~ ~~~~~~~~~~ ~~~~~~~~~~ ~~~~~~~~~~ ~~~~~~~~~~
      181 ~~~~~~~~~~ ~~~~~~~~~~ ~~~~~~~~~~ ~~~~~~~~~~ ~~~~~~~~~~ ~~~~~~~~~~
      241 ~~~~~~~~~~ ~~~~~~~~~~ ~~~~~~~~~~ ~~~~~~~~~~ ~~~~~~~~~~ ~~~~~~~~~~
      301 ~~~~~~~~~~ ~~~~~~~~~~ ~~~~~~~~~~ ~~~~~~~~~~ ~~~~~~~~~~ ~~~~~~~~~~
      361 ~~~~~~~~~~ ~~~~~~~~~~ ~~~~~~~~~~ ~~~~~~~~~~ ~~~~~~~~~~ ~~~~~~~~~~
      421 ~~~~~~~~~~ ~~~~~~~~~~ ~~~~~~~~~~ ~~~~~~~~~~ ~~~~~~~~~~ ~~~~~~~~~~
      481 ~~~~~~~~~~ ~~~~~~~~~~ ~~~~~~~~~~ ~~~~~~~~~~ ~~~~~~~~~~ ~~~~~~~~~~
      541 ~~~~~~~~~~ ~~~~~~~~~~ ~~~~~~~~~~ ~~~~~~~~~~ ~~~~~~~~~~ ~~~~~~~~~~
      601 ~~~~~~~~~~ ~~~~~~~~~~ ~~~~~~~~~~ ~~~~~~~~~~ ~~~~~~~~~~ ~~GGTGGATC
      661 ACGAGGTCAA GAGATCGAGA CCATCCTGGT CAACATGGTG AAACCCCGTC TCTACTAAAA
      721 ATACAA
//
LOCUS       Sapajus-locus-942.22-Cc-AM-T3-PCR-SIntR1-rc       778 bp
DEFINITION  Sapajus-locus-942.22-Cc-AM-T3-PCR-SIntR1-rc     778 bp
TITLE       Sapajus-locus-942.22-Cc AM T3-PCR-SIntR1-rc
ORIGIN

        1 ~~~~~~~~~~ ~~~~~~~~~~ ~~~~~~~~~~ ~~~~~~~~~~ ~~~~~~~~~~ ~~~~~~~~~~
       61 ~~~~~~~~~~ ~~~~~~~~~~ ~~~~~~~~~~ ~~~~~~~~~~ ~~~~~~~~~~ ~~~~~~~~~~
      121 ~~~~~~~~~~ ~~~~~~~~~~ ~~~~~~~~~~ ~~~~~~~~~~ ~~~~~~~~~~ ~~~~~~~~~~
      181 ~~~~~~~~~~ ~~~~~~~~~~ ~~~~~~~~~~ ~~~~~~~~~~ ~~~~~~~~~~ ~~~~~~~~~~
      241 ~~~~~~~~~~ ~~~~~~~~~~ ~~~~~~~~~~ ~~~~~~~~~~ ~~~~~~~~~~ ~~~~~~~~~~
      301 ~~~~~~~~~~ ~~~~~~~~~~ ~~~~~~~~~~ ~~~~~~~~~~ ~~~~~~~~~~ ~~~~~~~~~~
      361 ~~~~~~~~~~ ~~~~~~~~~~ ~~~~~~~~~~ ~~~~~~~~~~ ~~~~~~~~~~ ~~~~~~~~~~
      421 ~~~~~~~~~~ ~~~~~~~~~~ ~~~~~~~~~~ ~~~~~~~~~~ ~~~~~~~~~~ ~~~~~~~~~~
      481 ~~~~~~~~~~ ~~~~~~~~~~ ~~~~~~~~~~ ~~~~~~~~~~ ~~~~~~~~~~ ~~~~~~~~~~
      541 ~~~~~~~~~~ ~~~~~~~~~~ ~~~~~~~~~~ ~~~~~~~~~~ ~~~~~~~~AG GGCAGAAGAG
      601 CCGGGCACGG TGGCTCACGC TTGTAATCCC AGCACTTTGG GAGGCCGAGG CGGGTGGATC
      661 ACGAGGTCAA GAGATCGAGA CCATCCTGGT CAACATGGTG AAACCCCGTC TCTACTAAAA
      721 ATACAAAACA TTAGCTGGGC ATGGTGGCGC GTGCCTGTAG TCCCAGCTAC TCAGGAGG
//
LOCUS       Sapajus-locus-942.22-Cc_AM_T3-PCR-IntF1       888 bp
DEFINITION  Sapajus-locus-942.22-Cc_AM_T3-PCR-IntF1     888 bp
TITLE       Sapajus-locus-942.22-Cc_AM_T3-PCR-IntF1
ORIGIN

        1 ~~~~~~~~~~ ~~~~~~~~~~ ~~~~~~~~~~ ~~~~~~~~~~ ~~~~~~~~~~ ~~~~~~~~~~
       61 ~~~~~~~~~~ ~~~~~~~~~~ ~~~~~~~~~~ ~~~~~~~~~~ ~~~~~~~~~~ ~~~~~~~~~~
      121 ~~~~~~~~~~ ~~~~~~~~~~ ~~~~~~~~~~ ~~~~~~~~~~ ~~~~~~~~~~ ~~~~~~~~~~
      181 ~~~~~~~~~~ ~~~~~~~~~~ ~~~~~~~~~~ ~~~~~~~~~~ ~~~~~~~~~~ ~~~~~~~~~~
      241 ~~~~~~~~~~ ~~~~~~~~~~ ~~~~~~~~~~ ~~~~~~~~~~ ~~~~~~~~~~ ~~~~~~~~~~
      301 ~~~~~~~~~~ ~~~~~~~~~~ ~~~~~~~~~~ ~~~~~~~~~~ ~~~~~~~~~~ ~~~~~~~~~~
      361 ~~~~~~~~~~ ~~~~~~~~~~ ~~~~~~~~~~ ~~~~~~~~~~ ~~~~~~~~~~ ~~~~~~~~~~
      421 ~~~~~~~~~~ ~~~~~~~~~~ ~~~~~~~~~~ ~~~~~~~~~~ ~~~~~~~~~~ ~~~~~~~~~~
      481 ~~~~~~~~~~ ~~~~~~~~~~ ~~~~~~~~~~ ~~~~~~~~~~ ~~~~~~~~~~ ~~~~~~~~~~
      541 ~~~~~~~~~~ ~~~~~~~~~~ ~~~~~~~~~~ ~~~~~~~~~~ ~~~~~~~~~~ ~~~~~~~~~~
      601 ~~~~~~~~~~ ~~~~~~~~~~ ~~~~~~~~~~ ~~~~~~~~~~ ~~~~~~~~~~ ~~~~~~~~~~
      661 ~~GAGGTCAA GAGATCGAGA CCATCCTGGT CAACATGGTG AAACCCCGTC TCTACTAAAA
      721 ATACAAAACA TTAGCTGGGC ATGGTGGCGC GTGCCTGTAG TCCCAGCTAC TCAGGAGGCT
      781 GAGGCAGGAG AATTGCCTGA ACCCAGGAGG CGGAGGTTGC GGTGAGCCGA GATCGCGCCA
      841 TTGCACTCCA GCCTGGGTAA CAAGAGCGAA ACTCCGTCTC AAAAAAAA
//
LOCUS       Sapajus-locus-942.22-Cc-AM-T3-PCR-F-rc       1055 bp
DEFINITION  Sapajus-locus-942.22-Cc-AM-T3-PCR-F-rc     1055 bp
TITLE       Sapajus-locus-942.22-Cc AM T3-PCR-F-rc
ORIGIN

        1 ~~~~~~~~~~ ~~~~~~~~~~ ~~~~~~~~~~ ~~~~~~~~~~ ~~~~~~~~~~ ~~~~~~~~~~
       61 ~~~~~~~~~~ ~~~~~~~~~~ ~~~~~~~~~~ ~~~~~~~~~~ ~~~~~~~~~~ ~~~~~~~~~~
      121 ~~~~~~~~~~ ~~~~~~~~~~ ~~~~~~~~~~ ~~~~~~~~~~ ~~~~~~~~~~ ~~~~~~~~~~
      181 ~~~~~~~~~~ ~~~~~~~~~~ ~~~~~~~~~~ ~~~~~~~~~~ ~~~~~~~~~~ ~~~~~~~~~~
      241 ~~~~~~~~~~ ~~~~~~~~~~ ~~~~~~~~~~ ~~~~~~~~~~ ~~~~~~~~~~ ~~~~~~~~~~
      301 ~~~~~~~~~~ ~~~~~~~~~~ ~~~~~~~~~~ ~~~~~~~~~~ ~~~~~~~~~~ ~~~~~~~~~~
      361 ~~~~~~~~~~ ~~~~~~~~~~ ~~~~~~~~~~ ~~~~~~~~~~ ~~~~~~~~~~ ~~~~~~~~~~
      421 ~~~~~~~~~~ ~~~~~~~~~~ ~~~~~~~~~~ ~~~~~~~~~~ ~~~~~~~~~~ ~~~~~~~~~~
      481 ~~~~~~~~~~ ~~~~~~~~~~ ~~~~~~~~~~ ~~~~~~~~~~ ~~~~~~~~~~ ~~~~~~~~~~
      541 ~~~~~~~~~~ ~~~~~~~~~~ ~~~~~~~~~~ ~~~~~~~~~~ ~~~~~~~~~~ ~~~~~~~~~~
      601 ~~~~~~~~~~ ~~~~~~~~~~ ~~~~~~~~~~ ~~~~~~~~~~ ~~~~~~~~~~ ~~~~~~~~~~
      661 ~~~~~~~~~~ ~~~~~~~~~~ ~~~~~~~~~~ ~~~~~~~~~~ ~~~~~~~~~~ ~~~~~~~~~~
      721 ~~~~~~~~~~ ~~~~~~~~~~ ~~~~~~~~~~ ~~~~~~~~~~ ~~~~~~~~~~ ~~~~~~~~~~
      781 ~~~~~~~~~~ ~~~~~~~~~~ ~~~~~~~~~~ ~~~~~~~~~~ ~~~~~~~~~~ ~~~~~~~~~~
      841 ~~~~~~~~~~ ~~~~~~~~~~ ~~~~~~~~~~ ~~~~~~~~~~ ~~~~~~~~~~ ~~~~~AAAAA
      901 AAAAAAAAAA AAAAAGAGGG CAGAAGAGAA GTCCAGGTGA AAGCAAGGTG CAGGTAAGTC
      961 CAGGCAGAGT GAGAGAGCTC ACGAAGAGCT TGGGGACCCT CGCAGTTTTG TGAAACTGAA
     1021 GCGCCGGCTG TTGTGTGCCT GAGTCTGGCC ATGAT
//
LOCUS       Sapajus-locus_954.16-Sapajus apella genome0_Sapajus_NW_022436954.1:16866721-16868230       1036 bp
DEFINITION  Sapajus-locus_954.16-Sapajus apella genome0_Sapajus_NW_022436954.1:16866721-16868230     1036 bp
TITLE       Sapajus-locus_954.16-Sapajus apella genome0_Sapajus_NW_022436954.1:16866721-16868230
ORIGIN

        1 ~~~~~~~~~~ ~~~~~~~~~~ ~~~~~tgtgt gtgtgtgtgt gtgtgtgtgt gtgtgtgttg
       61 agtgtaCGTG CTGCTGTCTT CTCCTTTCTG GAGGCTGTCC TGTCAAAGGC CTTTCAGATA
      121 GGCAACCAAG GCACATGAAC ATGTGTTCTC AGATCCAGGC TACTTAACCA TTGGTTTGCA
      181 TAAATGGAGT GGACCCTGtc atccctccct gccttcctcc ctccccacct tcatCCCTCA
      241 TCAGGTTAgt cagaaaaatt attattattg taccaCTCTA AGTTCATTTT ACGAATATTA
      301 CTTTCTAAAC CACActctca tttgttttct ctttttttcc ccttctgtca aCCCTAGGGG
      361 CAGGTAAAGG CAGATAAAGT TCatatttta aggccgggcg cggtggctca agcctgtaat
      421 cccagcactt tgggaggccg aggcgggtgg atcacgaggt caagagatcg agaccatcct
      481 ggtcaacatg gtgaaacccc gtctctacta aaaaatacaa aaaaaaaaaa attagctggg
      541 catggtggcg cgtgcctgta atcccagcta ctcaggaggc tgaggcagga gaattgcctg
      601 aacccaggag gcggaggttg cggtgagccg agatcgcgcc attgcactcc agcctgggta
      661 acaagagcga aactccgtct caaaaaaaaa aaaaaaaaaa agttcatatt ttatagatta
      721 aaaactAGGG AAGCTAGAAG AGAAATAAAC TCCAGTTTAT GGAGTTTCAA CTTCCTGTTG
      781 TTTTCATAGG CCCGGATGAC CTTTTGTGAA GACTCAGATG CAGGTTCCTG GTTACAGTAA
      841 TAGCACCATG GCAGGCATTT TATCATCAGC TCTTTTAATC TCCCAAATTA TTTGATATGT
      901 GTTTGTTCTA AGTTGAGATC TAGAGCTATC GTTATGCAGT GACATCAGAA CTCGGACCCA
      961 AGCCTTAATA ACTCTAAAGC CCATGTCTTT CGTTCTGCCA TTGACCTGAC CCTATCTCTG
     1021 ATTAAGTTGC TTCTAAAACA TGCCAGAGAG TGACCAAAGA G
//
LOCUS       NW_016107373.1:1357970-1358641 Cebus imitator        1036 bp
DEFINITION  NW_016107373.1:1357970-1358641 Cebus imitator      1036 bp
TITLE       NW_016107373.1:1357970-1358641 Cebus imitator 
ORIGIN

        1 ~~~~~~~~~~ ~~~~~~~~~~ ~~~~~~~~~~ ~~~~~~~~~~ ~~~~~~~~~~ ~~~~~~~~~~
       61 ~~~~~~CGTG CTGCTGTCTT CTCCTTTCTG GAGGCTGTCC TGTCAAAGGC CTTCCAGATA
      121 GGCACCCAAG GCACATGAAC ATGTGTTCTC AGATCCAGGC TACTTAACCA TTGGTTTGCA
      181 TAAATGGAGT GGACCCTGTC ATCCCTCCCT GCCTTCCTCC CTCCCCACCT TCATCCCTCA
      241 TCAGGTTAGT CAGAAAAATT ATTATTATTG TACCACTCTA AGTTCATTTT ATGAATATTA
      301 CTTTCTAAAC CACACTCTCA TTTGTTTTCT CTTTTTTTCC CCTTCTGTCA ACCCTAGGGG
      361 CAGGTAAAGG CAGATAAAGT TCATATTTTA ~~~~~~~~~~ ~~~~~~~~~~ ~~~~~~~~~~
      421 ~~~~~~~~~~ ~~~~~~~~~~ ~~~~~~~~~~ ~~~~~~~~~~ ~~~~~~~~~~ ~~~~~~~~~~
      481 ~~~~~~~~~~ ~~~~~~~~~~ ~~~~~~~~~~ ~~~~~~~~~~ ~~~~~~~~~~ ~~~~~~~~~~
      541 ~~~~~~~~~~ ~~~~~~~~~~ ~~~~~~~~~~ ~~~~~~~~~~ ~~~~~~~~~~ ~~~~~~~~~~
      601 ~~~~~~~~~~ ~~~~~~~~~~ ~~~~~~~~~~ ~~~~~~~~~~ ~~~~~~~~~~ ~~~~~~~~~~
      661 ~~~~~~~~~~ ~~~~~~~~~~ ~~~~~~~~~~ ~~~~~~~~~~ ~~~~~~~~~~ ~~~TAGATTA
      721 AAAACTAGGG AAGCTAGAAG AGAAATAAAC TCCAGTTTAT AGAGTTTCAG CTTCCTGTTG
      781 TTTTCATAGG CCCGGATGAC CTTTTGTGAA GACTCAGATG CAGGTTCCTG GTTGCAGTAA
      841 TAGCACCATG GCAGGCATTT TATCATCAGC TCTTTTAATC TCCCAAATTA TTTGATATGT
      901 GTTTGTTCTA AGTTGAGATC TAGAGCTATC GTTATGCAGT GACATCAGAA CTCGGACCCA
      961 AGTCTTAATA ACTCTAAAGC CCATGTCTTT CGTTCTGCCA TTGACCTGAC CCTATCTCTG
     1021 ATTAAGTTGC TTCTAAAACA TGTCAGAGAG TGACCAAAGA G
//
LOCUS       Sapajus-locus-954.16-Cc_AM_T3-F       304 bp
DEFINITION  Sapajus-locus-954.16-Cc_AM_T3-F     304 bp
TITLE       Sapajus-locus-954.16-Cc_AM_T3-F
ORIGIN

        1 ~~~~~~~~~~ ~~~~~~~~~~ ~~~~~~~~~~ ~~~~~~~~~~ ~~~~~~~~~~ ~~~~~~~~~~
       61 ~~~~~~~~~~ ~~~~~~~~~~ ~~~~~~~~~~ ~~~~~~~~~~ ~~~~~~~~~~ ~~~~~~~~~~
      121 ~~~~~~~~~G GCACATGAAC ATGTGTTCTC AGATCCAGGC TACTTAACCA TTGGTTTGCA
      181 TAAATGGAGT GGACCCTGTC ATCCCTCCCT GCCTTCCTCC CTCCCCACCT TCATCCCTCA
      241 TCAGGTTAGT CAGAAAAATT ATTATTATTG TACCACTCTA AGTTCATTTT ATGAATATTA
      301 CTTTCT
//
LOCUS       Sapajus-locus-954.16-Cc_AM_T3-PCR-R-rc       717 bp
DEFINITION  Sapajus-locus-954.16-Cc_AM_T3-PCR-R-rc     717 bp
TITLE       Sapajus-locus-954.16-Cc_AM_T3-PCR-R-rc
ORIGIN

        1 ~~~~~~~~~~ ~~~~~~~~~~ ~~~~~~~~~~ ~~~~~~~~~~ ~~~~~~~~~~ ~~~~~~~~~~
       61 ~~~~~~~~~~ ~~~~~~~~~~ ~~~~~~~~~~ ~~~~~~~~~~ ~~~~~~~~~~ ~~~~~~~~~~
      121 ~~~~~~~~~~ ~~~~~~~~~~ ~~~~~~~~~~ ~~~~~~~ATT TTTTTGTGTT TTTAGTAGAG
      181 ACGGGGTTTC ACCATGTTGA CCAGGATGGT CTCGATCTCT TGACCTCGTG ATCCACCCGC
      241 CTCGGCCTCC CAAAGTGCTG GGATTACAGG CTTGAGCCAC CGCGCCCGGC ATGAATATTA
      301 CTTTCTAAAC CACACTCTCA TTTGTTTTCT CTTTTTTTCC CCTTCTGTCA ACCCTAGGGG
      361 CAGGTAAAGG CAGATAAAGT TCATATTTTA ~~~~~~~~~~ ~~~~~~~~~~ ~~~~~~~~~~
      421 ~~~~~~~~~~ ~~~~~~~~~~ ~~~~~~~~~~ ~~~~~~~~~~ ~~~~~~~~~~ ~~~~~~~~~~
      481 ~~~~~~~~~~ ~~~~~~~~~~ ~~~~~~~~~~ ~~~~~~~~~~ ~~~~~~~~~~ ~~~~~~~~~~
      541 ~~~~~~~~~~ ~~~~~~~~~~ ~~~~~~~~~~ ~~~~~~~~~~ ~~~~~~~~~~ ~~~~~~~~~~
      601 ~~~~~~~~~~ ~~~~~~~~~~ ~~~~~~~~~~ ~~~~~~~~~~ ~~~~~~~~~~ ~~~~~~~~~~
      661 ~~~~~~~~~~ ~~~~~~~~~~ ~~~~~~~~~~ ~~~~~~~~~~ ~~~~~~~~~~ ~~~TAGATTA
      721 AAAACTAGGG AAGCTAGAAG AG
//
LOCUS       Sapajus-locus-954.16-Cc_AM_T3-PCR-SInrR1       773 bp
DEFINITION  Sapajus-locus-954.16-Cc_AM_T3-PCR-SInrR1     773 bp
TITLE       Sapajus-locus-954.16-Cc_AM_T3-PCR-SIntR1
ORIGIN

        1 ~~~~~~~~~~ ~~~~~~~~~~ ~~~~~~~~~~ ~~~~~~~~~~ ~~~~~~~~~~ ~~~~~~~~~~
       61 ~~~~~~~~~~ ~~~~~~~~~~ ~~~~~~~~~~ ~~~~~~~~~~ ~~~~~~~~~~ ~CCTCCTGAG
      121 TAGCTGGGAT TACAGGCACG TGCCACCATG CCCAGCTAAT TTTTTGTGTT TTTAGTAGAG
      181 ACGGGGTTTC ACCATGTTGA CCAGGATGGT CTCGATCTCT TGACCTCGTG ATCCACCCGC
      241 CTCGGCCTCC CAAAGTGCTG GGATTACAGG CTTGAGCCAC CGCGCCCGGC ATGAATATTA
      301 CTTTCTAAAC CACACTCTCA TTTGTTTTCT CTTTTTTTCC CCTTCTGTCA ACCCTAGGGG
      361 CAGGTAAAGG CAGATAAAGT TCATATTTTA ~~~~~~~~~~ ~~~~~~~~~~ ~~~~~~~~~~
      421 ~~~~~~~~~~ ~~~~~~~~~~ ~~~~~~~~~~ ~~~~~~~~~~ ~~~~~~~~~~ ~~~~~~~~~~
      481 ~~~~~~~~~~ ~~~~~~~~~~ ~~~~~~~~~~ ~~~~~~~~~~ ~~~~~~~~~~ ~~~~~~~~~~
      541 ~~~~~~~~~~ ~~~~~~~~~~ ~~~~~~~~~~ ~~~~~~~~~~ ~~~~~~~~~~ ~~~~~~~~~~
      601 ~~~~~~~~~~ ~~~~~~~~~~ ~~~~~~~~~~ ~~~~~~~~~~ ~~~~~~~~~~ ~~~~~~~~~~
      661 ~~~~~~~~~~ ~~~~~~~~~~ ~~~~~~~~~~ ~~~~~~~~~~ ~~~~~~~~~~ ~~~TAGATTA
      721 AAAACTAGGG AAGCTAGAAG AGAAATAAAC TCCAGTTTAT AGAGTTTCAG CTTCCTGTTG
      781 TTTTCATAGG CCCGGATA
//
LOCUS       Sapajus-locus-954.16-Cc_AM_T3-PCR-IntF1-rc       225 bp
DEFINITION  Sapajus-locus-954.16-Cc_AM_T3-PCR-IntF1-rc     225 bp
TITLE       Sapajus-locus-954.16-Cc_AM_T3-PCR-IntF1-rc
ORIGIN

        1 TTTTTTTGAG ACGGAGTTTC ACTCATGTTA CCCAGGCTGG AGTGCAATGG CGCGATCTCG
       61 GCTCACCGCA ACCTCCGCCT CCTGGGTTCA GGCAATTCTC CTGCCTCAGC CTCCTGAGTA
      121 GCTGGGATTA CAGGCANGTN NNNGACATNN NTTAGNTAAT TTTTTGTGTT TTTAGTAGAG
      181 ACGGGGTTTC ACCATGTTGA CCAGGATGGT CTCGATCTCT TGACC
//
LOCUS       Sapajus-954.16 S. apella genome-rc       1039 bp
DEFINITION  Sapajus-954.16 S. apella genome-rc     1039 bp
TITLE       Sapajus-954.16 S. apella genome-rc
ORIGIN

        1 CTCTTTGGTC ACTCTCTGGC ATGTTTTAGA AGCAACTTAA TCAGAGATAG GGTCAGGTCA
       61 ATGGCAGAAC GAAAGACATG GGCTTTAGAG TTATTAAGGC TTGGGTCCGA GTTCTGATGT
      121 CACTGCATAA CGATAGCTCT AGATCTCAAC TTAGAACAAA CACATATCAA ATAATTTGGG
      181 AGATTAAAAG AGCTGATGAT AAAATGCCTG CCATGGTGCT ATTACTGTAA CCAGGAACCT
      241 GCATCTGAGT CTTCACAAAA GGTCATCCGG GCCTATGAAA ACAACAGGAA GTTGAAACTC
      301 CATAAACTGG AGTTTATTTC TCTTCTAGCT TCCCTagttt ttaatctata aaatatgaac
      361 tttttttttt tttttttttt gagacggagt ttcgctcttg ttacccaggc tggagtgcaa
      421 tggcgcgatc tcggctcacc gcaacctccg cctcctgggt tcaggcaatt ctcctgcctc
      481 agcctcctga gtagctggga ttacaggcac gcgccaccat gcccagctaa tttttttttt
      541 tttgtatttt ttagtagaga cggggtttca ccatgttgac caggatggtc tcgatctctt
      601 gacctcgtga tccacccgcc tcggcctccc aaagtgctgg gattacaggc ttgagccacc
      661 gcgcccggcc ttaaaatatG AACTTTATCT GCCTTTACCT GCCCCTAGGG ttgacagaag
      721 gggaaaaaaa gagaaaacaa atgagagTGT GGTTTAGAAA GTAATATTCG TAAAATGAAC
      781 TTAGAGtggt acaataataa taatttttct gacTAACCTG ATGAGGGatg aaggtgggga
      841 gggaggaagg cagggaggga tgaCAGGGTC CACTCCATTT ATGCAAACCA ATGGTTAAGT
      901 AGCCTGGATC TGAGAACACA TGTTCATGTG CCTTGGTTGC CTATCTGAAA GGCCTTTGAC
      961 tttAGGACAG CCTCCAGAAA GGAGAAGACA GCAGCACGta cactcaacac acacacacac
     1021 acacacacac acacacaca
//
LOCUS       >NW_016107373.1:1357970-1358641 Cebus imitator -rc       994 bp
DEFINITION  >NW_016107373.1:1357970-1358641 Cebus imitator -rc     994 bp
TITLE       >NW_016107373.1:1357970-1358641 Cebus imitator-rc
ORIGIN

        1 CTCTTTGGTC ACTCTCTGAC ATGTTTTAGA AGCAACTTAA TCAGAGATAG GGTCAGGTCA
       61 ATGGCAGAAC GAAAGACATG GGCTTTAGAG TTATTAAGAC TTGGGTCCGA GTTCTGATGT
      121 CACTGCATAA CGATAGCTCT AGATCTCAAC TTAGAACAAA CACATATCAA ATAATTTGGG
      181 AGATTAAAAG AGCTGATGAT AAAATGCCTG CCATGGTGCT ATTACTGCAA CCAGGAACCT
      241 GCATCTGAGT CTTCACAAAA GGTCATCCGG GCCTATGAAA ACAACAGGAA GCTGAAACTC
      301 TATAAACTGG AGTTTATTTC TCTTCTAGCT TCCCTAGTTT TTAATCTATA AAATATGAAC
      361 TTTATCTGCC TTTACCTGCC CCTAGGGTTG ACAGAAGGGG AAAAAAAGAG AAAACAAATG
      421 AGAGTGTGGT TTAGAAAGTA ATATTCAT~~ ~~~~~~~~~~ ~~~~~~~~~~ ~~~~~~~~~~
      481 ~~~~~~~~~~ ~~~~~~~~~~ ~~~~~~~~~~ ~~~~~~~~~~ ~~~~~~~~~~ ~~~~~~~~~~
      541 ~~~~~~~~~~ ~~~~~~~~~~ ~~~~~~~~~~ ~~~~~~~~~~ ~~~~~~~~~~ ~~~~~~~~~~
      601 ~~~~~~~~~~ ~~~~~~~~~~ ~~~~~~~~~~ ~~~~~~~~~~ ~~~~~~~~~~ ~~~~~~~~~~
      661 ~~~~~~~~~~ ~~~~~~~~~~ ~~~~~~~~~~ ~~~~~~~~~~ ~~~~~~~~~~ ~~~~~~~~~~
      721 ~~~~~~~~~~ ~~~~~~~~~~ ~~~~~~~~~~ ~~~~~~~~~~ ~~~~~~~~~~ ~AAAATGAAC
      781 TTAGAGTGGT ACAATAATAA TAATTTTTCT GACTAACCTG ATGAGGGATG AAGGTGGGGA
      841 GGGAGGAAGG CAGGGAGGGA TGACAGGGTC CACTCCATTT ATGCAAACCA ATGGTTAAGT
      901 AGCCTGGATC TGAGAACACA TGTTCATGTG CCTTGGGTGC CTATCTGGAA GGCCTTTGAC
      961 AGGACAGCCT CCAGAAAGGA GAAGACAGCA GCACG
//
LOCUS       Sapajus-locus-954.16-Cc_AM_T3-PCR-SIntR1-rc       627 bp
DEFINITION  Sapajus-locus-954.16-Cc_AM_T3-PCR-SIntR1-rc     627 bp
TITLE       Sapajus-locus-954.16-Cc_AM_T3-PCR-SIntR1-rc
ORIGIN

        1 ~~~~~~~~~~ ~~~~~~~~~~ ~~~~~~~~~~ ~~~~~~~~~~ ~~~~~~~~~~ ~~~~~~~~~~
       61 ~~~~~~~~~~ ~~~~~~~~~~ ~~~~~~~~~~ ~~~~~~~~~~ ~~~~~~~~~~ ~~~~~~~~~~
      121 ~~~~~~~~~~ ~~~~~~~~~~ ~~~~~~~~~~ ~~~~~~~~~~ ~~~~~~~~~~ ~~~~~~~~~~
      181 ~~~~~~~~~~ ~~~~~~~~~~ ~~~~~~~~~~ ~~~~~~~~~~ ~~~~~~~~~~ ~~~~~~~~~~
      241 ~~~~~~~~~~ ~~~~~~~~~~ ~~~TATCCGG GCCTATGAAA ACAACAGGAA GCTGAAACTC
      301 TATAAACTGG AGTTTATTTC TCTTCTAGCT TCCCTAGTTT TTAATCTATA AAATATGAAC
      361 TTTATCTGCC TTTACCTGCC CCTAGGGTTG ACAGAAGGGG AAAAAAAGAG AAAACAAATG
      421 AGAGTGTGGT TTAGAAAGTA ATATTCATGC CGGGCGCGGT GGCTCAAGCC TGTAATCCCA
      481 GCACTTTGGG AGGCCGAGGC GGGTGGATCA CGAGGTCAAG AGATCGAGAC CATCCTGGTC
      541 AACATGGTGA AACCCCGTCT CTACTAAAAA CACAAAAAAT TAGCTGGGCA TGGTGGCACG
      601 TGCCTGTAAT CCCAGCTACT CAGGAGG
//
LOCUS       Sapajus-locus-954.16-Cc_AM_T3 PCR-R       581 bp
DEFINITION  Sapajus-locus-954.16-Cc_AM_T3 PCR-R     581 bp
TITLE       Sapajus-locus-954.16-Cc_AM_T3 PCR-R
ORIGIN

        1 ~~~~~~~~~~ ~~~~~~~~~~ ~~~~~~~~~~ ~~~~~~~~~~ ~~~~~~~~~~ ~~~~~~~~~~
       61 ~~~~~~~~~~ ~~~~~~~~~~ ~~~~~~~~~~ ~~~~~~~~~~ ~~~~~~~~~~ ~~~~~~~~~~
      121 ~~~~~~~~~~ ~~~~~~~~~~ ~~~~~~~~~~ ~~~~~~~~~~ ~~~~~~~~~~ ~~~~~~~~~~
      181 ~~~~~~~~~~ ~~~~~~~~~~ ~~~~~~~~~~ ~~~~~~~~~~ ~~~~~~~~~~ ~~~~~~~~~~
      241 ~~~~~~~~~~ ~~~~~~~~~~ ~~~~~~~~~~ ~~~~~~~~~~ ~~~~~~~~~~ ~~~~~~~~~~
      301 ~~~~~~~~~~ ~~~~~~~~~C TCTTCTAGCT TCCCTAGTTT TTAATCTATA AAATATGAAC
      361 TTTATCTGCC TTTACCTGCC CCTAGGGTTG ACAGAAGGGG AAAAAAAGAG AAAACAAATG
      421 AGAGTGTGGT TTAGAAAGTA ATATTCATGC CGGGCGCGGT GGCTCAAGCC TGTAATCCCA
      481 GCACTTTGGG AGGCCGAGGC GGGTGGATCA CGAGGTCAAG AGATCGAGAC CATCCTGGTC
      541 AACATGGTGA AACCCCGTCT CTACTAAAAA CACAAAAAAA T
//
LOCUS       Sapajus-locus-954.16-Cc_AM_T3-PCR-IntF1       738 bp
DEFINITION  Sapajus-locus-954.16-Cc_AM_T3-PCR-IntF1     738 bp
TITLE       Sapajus-locus-954.16-Cc_AM_T3-PCR-IntF1
ORIGIN

        1 ~~~~~~~~~~ ~~~~~~~~~~ ~~~~~~~~~~ ~~~~~~~~~~ ~~~~~~~~~~ ~~~~~~~~~~
       61 ~~~~~~~~~~ ~~~~~~~~~~ ~~~~~~~~~~ ~~~~~~~~~~ ~~~~~~~~~~ ~~~~~~~~~~
      121 ~~~~~~~~~~ ~~~~~~~~~~ ~~~~~~~~~~ ~~~~~~~~~~ ~~~~~~~~~~ ~~~~~~~~~~
      181 ~~~~~~~~~~ ~~~~~~~~~~ ~~~~~~~~~~ ~~~~~~~~~~ ~~~~~~~~~~ ~~~~~~~~~~
      241 ~~~~~~~~~~ ~~~~~~~~~~ ~~~~~~~~~~ ~~~~~~~~~~ ~~~~~~~~~~ ~~~~~~~~~~
      301 ~~~~~~~~~~ ~~~~~~~~~~ ~~~~~~~~~~ ~~~~~~~~~~ ~~~~~~~~~~ ~~~~~~~~~~
      361 ~~~~~~~~~~ ~~~~~~~~~~ ~~~~~~~~~~ ~~~~~~~~~~ ~~~~~~~~~~ ~~~~~~~~~~
      421 ~~~~~~~~~~ ~~~~~~~~~~ ~~~~~~~~~~ ~~~~~~~~~~ ~~~~~~~~~~ ~~~~~~~~~~
      481 ~~~~~~~~~~ ~~~~~~~~~~ ~~~~~~~~~~ ~~~~~~~~~~ ~~~~~~~GAC CATCCTGGTC
      541 AACATGGTGA AACCCCGTCT CTACTAAAAA CACAAAAAAT TANCTAANNN ATGTCNNNNA
      601 CNTGCCTGTA ATCCCAGCTA CTCAGGAGGC TGAGGCAGGA GAATTGCCTG AACCCAGGAG
      661 GCGGAGGTTG CGGTGAGCCG AGATCGCGCC ATTGCACTCC AGCCTGGGTA ACATGAGTGA
      721 AACTCCGTCT CAAAAAAA
//
LOCUS       Sapajus-locus-954.16-Cc_AM_T3-PCR-F-rc       931 bp
DEFINITION  Sapajus-locus-954.16-Cc_AM_T3-PCR-F-rc     931 bp
TITLE       Sapajus-locus-954.16-Cc_AM_T3-PCR-F-rc
ORIGIN

        1 ~~~~~~~~~~ ~~~~~~~~~~ ~~~~~~~~~~ ~~~~~~~~~~ ~~~~~~~~~~ ~~~~~~~~~~
       61 ~~~~~~~~~~ ~~~~~~~~~~ ~~~~~~~~~~ ~~~~~~~~~~ ~~~~~~~~~~ ~~~~~~~~~~
      121 ~~~~~~~~~~ ~~~~~~~~~~ ~~~~~~~~~~ ~~~~~~~~~~ ~~~~~~~~~~ ~~~~~~~~~~
      181 ~~~~~~~~~~ ~~~~~~~~~~ ~~~~~~~~~~ ~~~~~~~~~~ ~~~~~~~~~~ ~~~~~~~~~~
      241 ~~~~~~~~~~ ~~~~~~~~~~ ~~~~~~~~~~ ~~~~~~~~~~ ~~~~~~~~~~ ~~~~~~~~~~
      301 ~~~~~~~~~~ ~~~~~~~~~~ ~~~~~~~~~~ ~~~~~~~~~~ ~~~~~~~~~~ ~~~~~~~~~~
      361 ~~~~~~~~~~ ~~~~~~~~~~ ~~~~~~~~~~ ~~~~~~~~~~ ~~~~~~~~~~ ~~~~~~~~~~
      421 ~~~~~~~~~~ ~~~~~~~~~~ ~~~~~~~~~~ ~~~~~~~~~~ ~~~~~~~~~~ ~~~~~~~~~~
      481 ~~~~~~~~~~ ~~~~~~~~~~ ~~~~~~~~~~ ~~~~~~~~~~ ~~~~~~~~~~ ~~~~~~~~~~
      541 ~~~~~~~~~~ ~~~~~~~~~~ ~~~~~~~~~~ ~~~~~~~~~~ ~~~~~~~~~~ ~~~~~~~~~~
      601 ~~~~~~~~~~ ~~~~~~~~~~ ~~~~~~~~~~ ~~~~~~~~~~ ~~~~~~~~~~ ~~~~~~~~~~
      661 ~~~~~~~~~~ ~~~~~~~~~~ ~~~~~~~~~~ ~~~~~~~~~~ ~~~~~~~~~~ ~~~~~~~~~~
      721 ~~~~~~~~~~ ~~AAAAAAAA AAAAAAAAAA AAAAAAGAAA GTAATATTCA TAAAATGAAC
      781 TTAGAGTGGT ACAATAATAA TAATTTTTCT GACTAACCTG ATGAGGGATG AAGGTGGGGA
      841 GGGAGGAAGG CAGGGAGGGA TGACAGGGTC CACTCCATTT ATGCAAACCA ATGGTTAAGT
      901 AGCCTGGATC TGAGAACACA TGTTCATGTG CC
//
LOCUS       Sapajus-locus-954.16-UF31995-PCR-SIntR1-rc       634 bp
DEFINITION  Sapajus-locus-954.16-UF31995-PCR-SIntR1-rc     634 bp
TITLE       Sapajus-locus-954.16-UF31995-PCR-SIntR1-rc
ORIGIN

        1 ~~~~~~~~~~ ~~~~~~~~~~ ~~~~~~~~~~ ~~~~~~~~~~ ~~~~~~~~~~ ~~~~~~~~~~
       61 ~~~~~~~~~~ ~~~~~~~~~~ ~~~~~~~~~~ ~~~~~~~~~~ ~~~~~~~~~~ ~~~~~~~~~~
      121 ~~~~~~~~~~ ~~~~~~~~~~ ~~~~~~~~~~ ~~~~~~~~~~ ~~~~~~~~~~ ~~~~~~~~~~
      181 ~~~~~~~~~~ ~~~~~~~~~~ ~~~~~~~~~~ ~~~~~~~~~~ ~~~~~~~~~~ ~~~~~~~~~~
      241 ~~~~~~~~~~ ~~~~~~~~~~ ~~~~~~~~~~ ~~~~~~~~~~ ~~~~~~~~~~ ~~~~~~~~~~
      301 ~~~~~~~~~~ ~~~~~~~~~~ ~~~~~~~~~T TCCCTAGTTT TTAATCTATA AAATATGAAC
      361 TTTATCTGCC TTTACCTGCC CCTAGGGTTG ACAGAAGGGG AAAAAAAGAG AAAACAAATG
      421 AGAGTGTGGT TTAGAAAGTA ATATTCATGC CGGGCGCGGT GGCTCAAGCC TGTAATCCCA
      481 GCACTTTGGG AGGCCGAGGC GGGTGGATCA CGAGGTCAAG AGATCGAGAC CATCCTGGTC
      541 AACATGGTGA AACCCCGTCT CTACTAAAAA CACAAAAAAT TAGCTGGGCA TGGTGGCACG
      601 TGCCTGTAAT CCCAGCTACT CAGGAGGCTG AGGC
//
LOCUS       Sapajus-locus-954.16-UF31995-PCR-R       431 bp
DEFINITION  Sapajus-locus-954.16-UF31995-PCR-R     431 bp
TITLE       Sapajus-locus-954.16-UF31995-PCR-R
ORIGIN

        1 ~~~~~~~~~~ ~~~~~~~~~~ ~~~~~~~~~~ ~~~~~~~~~~ ~~~~~~~~~~ ~~~~~~~~~~
       61 ~~~~~~~~~~ ~~~~~~~~~~ ~~~~~~~~~~ ~~~~~~~~~~ ~~~~~~~~~~ ~~~~~~~~~~
      121 ~~~~~~~~~~ ~~~~~~~~~~ ~~~~~~~~~~ ~~~~~~~~~~ ~~~~~~~~~~ ~~~~~~~~~~
      181 ~~~~~~~~~~ ~~~~~~~~~~ ~~~~~~~~~~ ~~~~~~~~~~ ~~~~~~~~~~ ~~~~~~~~~~
      241 ~~~~~~~~~~ ~~~~~~~~~~ ~~~~~~~~~~ ~~~~~~~~~~ ~~~~~~~~~~ ~~~~~~~~~~
      301 ~~~~~~~~~~ ~~~~~~~TTC TCTTCTAGCT TCCCTAGTTT TTAATCTATA AAATATGAAC
      361 TTTATCTGCC TTTACCTGCC CCTAGGGTAG ACAGAAGGGG AAAAAAAGAG AAAACAAATG
      421 AGAGTGTGGT T
//
LOCUS       Sapajus-locus-954.16-UF31995--PCR-F-rc       930 bp
DEFINITION  Sapajus-locus-954.16-UF31995--PCR-F-rc     930 bp
TITLE       Sapajus-locus-954.16-UF31995-PCR-F-rc
ORIGIN

        1 ~~~~~~~~~~ ~~~~~~~~~~ ~~~~~~~~~~ ~~~~~~~~~~ ~~~~~~~~~~ ~~~~~~~~~~
       61 ~~~~~~~~~~ ~~~~~~~~~~ ~~~~~~~~~~ ~~~~~~~~~~ ~~~~~~~~~~ ~~~~~~~~~~
      121 ~~~~~~~~~~ ~~~~~~~~~~ ~~~~~~~~~~ ~~~~~~~~~~ ~~~~~~~~~~ ~~~~~~~~~~
      181 ~~~~~~~~~~ ~~~~~~~~~~ ~~~~~~~~~~ ~~~~~~~~~~ ~~~~~~~~~~ ~~~~~~~~~~
      241 ~~~~~~~~~~ ~~~~~~~~~~ ~~~~~~~~~~ ~~~~~~~~~~ ~~~~~~~~~~ ~~~~~~~~~~
      301 ~~~~~~~~~~ ~~~~~~~~~~ ~~~~~~~~~~ ~~~~~~~~~~ ~~~~~~~~~~ ~~~~~~~~~~
      361 ~~~~~~~~~~ ~~~~~~~~~~ ~~~~~~~~~~ ~~~~~~~~~~ ~~~~~~~~~~ ~~~~~~~~~~
      421 ~~~~~~~~~~ ~~~~~~~~~~ ~~~~~~~~~~ ~~~~~~~~~~ ~~~~~~~~~~ ~~~~~~~~~~
      481 ~~~~~~~~~~ ~~~~~~~~~~ ~~~~~~~~~~ ~~~~~~~~~~ ~~~~~~~~~~ ~~~~~~~~~~
      541 ~~~~~~~~~~ ~~~~~~~~~~ ~~~~~~~~~~ ~~~~~~~~~~ ~~~~~~~~~~ ~~~~~~~~~~
      601 ~~~~~~~~~~ ~~~~~~~~~~ ~~~~~~~~~~ ~~~~~~~~~~ ~~~~~~~~~~ ~~~~~~~~~~
      661 ~~~~~~~~~~ ~~~~~~~~~~ ~~~~~~~~~~ ~~~~~~~~~~ ~~~~~~~~~~ ~~~~~~~~~~
      721 ~~~~~~~~~~ ~AAAAAAAAA AAAAAAAAAA AAAAAAGAAA GTAATATTCA TAAAATGAAC
      781 TTAGAGTGGT ACAATAATAA TAATTTTTCT GACTAACCTG ATGAGGGATG AAGGTGGGGA
      841 GGGAGGAAGG CAGGGAGGGA TGACAGGGTC CACTCCATTT ATGCAAACCA ATGGTTAAGT
      901 AGCCTGGATC TGAGAACACA TGTTCATGTG C
//
